# Supplementary material for: Integrating Factor Analysis and a Transgenic Mouse Model to Reveal a Peripheral Blood Predictor of Breast Tumors
Source: BMC Med Genomics. 2011 Jul 22;4:61. doi: 10.1186/1755-8794-4-61 (PMC3178481; doi:10.1186/1755-8794-4-61)
Supplement: Additional File 7 — Inclusion probabilities of factors in the swapped model. We generated a collection of 50 factors from the human PBMC training set using the methods described previously and used SSS to put these together in various combinations to form predictive models (5000 iterations), which were validated in an independent sample set. We calculated the top performing factors based on their inclusion probability (posterior marginal probability) in the top 200 models. These 50 factors are plotted along the x-axis and the median posterior marginal probabilities are plotted on the y-axis. The top 5 factors with inclusion probabilities significantly above the background noise are 13, 25, 26, 20 and 42. [file 1755-8794-4-61-S7.XLS]

## Sheet: Sheet3 (2)
Table 2. Characteristics of Normal vs. Malignant Samples
	Category		Normal (n=10)	Malignant (n=10)	p-value
Training (n=20)	Age (y)				0.5288*
		Mean	55.8	61.4
		Median	55	56
		Max	75	85
		Min	44	43
	Gender				N/A
		Female	10	10
		Male	0	0
	Race				0.3049†
		White	9	10
		Other	1	0
	Category		Normal (n=21)	Malignant (n=47)	p-value
Validation (n=68)	Age (y)				0.7804*
		Mean	57.81	58.68
		Median	55	61
		Max	80	85
		Min	46	32
	Gender				N/A
		Female	21	47
		Male	0	0
	Race				0.0028†
		White	14	45
		Other	7	2
* Mann-Whitney test for median values
† Fisher's exact test
N/A: Not applicable
