# Supplementary material for: Integrating Factor Analysis and a Transgenic Mouse Model to Reveal a Peripheral Blood Predictor of Breast Tumors
Source: BMC Med Genomics. 2011 Jul 22;4:61. doi: 10.1186/1755-8794-4-61 (PMC3178481; doi:10.1186/1755-8794-4-61)
Supplement: Additional File 8 — Constituent probe identifiers of the top 3 factors of the breast cancer predictor. Table containing the Affymetrix probe identifiers of each of the top 3 factors identified in the study. [file 1755-8794-4-61-S8.XLS]

## Sheet: UP_Top3Factors_NetAffx
Table S2. Constituent probe identifiers of the top 3 factors of the breast cancer predictor.
Genes upregulated in breast cancer PBMCs
Probe Set ID	Gene Symbol	Gene Title	Change in Average Signal Intensity
1552610_a_at	JAK1	Janus kinase 1	1.022
1553133_at	C9orf72	chromosome 9 open reading frame 72	0.267
1554390_s_at	ACTR2	ARP2 actin-related protein 2 homolog (yeast)	0.881
1554571_at	APBB1IP	amyloid beta (A4) precursor protein-binding, family B, member 1 interacting protein	0.334
1554661_s_at	CNST	consortin, connexin sorting protein	0.109
1555355_a_at	ETS1	v-ets erythroblastosis virus E26 oncogene homolog 1 (avian)	0.538
1557910_at	HSP90AB1	heat shock protein 90kDa alpha (cytosolic), class B member 1	2.3
1564053_a_at	YTHDF3	YTH domain family, member 3	0.678
200049_at	MYST2	MYST histone acetyltransferase 2	0.022
200656_s_at	P4HB	prolyl 4-hydroxylase, beta polypeptide	0.699
200704_at	LITAF	lipopolysaccharide-induced TNF factor	3.55271e-15
200731_s_at	PTP4A1	protein tyrosine phosphatase type IVA, member 1	0.672
201118_at	PGD	phosphogluconate dehydrogenase	0.522
201225_s_at	SRRM1	serine/arginine repetitive matrix 1	0.127
201341_at	ENC1	ectodermal-neural cortex 1 (with BTB-like domain)	0.695
201463_s_at	TALDO1	transaldolase 1	0.12
201466_s_at	JUN	jun oncogene	0.109
201559_s_at	CLIC4	chloride intracellular channel 4	0.843
201939_at	PLK2	polo-like kinase 2 (Drosophila)	0.016
202354_s_at	GTF2F1	general transcription factor IIF, polypeptide 1, 74kDa	0.816
202629_at	APPBP2	amyloid beta precursor protein (cytoplasmic tail) binding protein 2	0.176
202879_s_at	CYTH1	cytohesin 1	0.959
202980_s_at	SIAH1	seven in absentia homolog 1 (Drosophila)	0.266
203080_s_at	BAZ2B	bromodomain adjacent to zinc finger domain, 2B	0.055
203173_s_at	C16orf62	chromosome 16 open reading frame 62	0.14
203294_s_at	LMAN1	lectin, mannose-binding, 1	0.359
204043_at	TCN2	transcobalamin II	0.316
204313_s_at	CREB1	cAMP responsive element binding protein 1	0.119
205068_s_at	ARHGAP26	Rho GTPase activating protein 26	0.215
205590_at	RASGRP1	RAS guanyl releasing protein 1 (calcium and DAG-regulated)	0.051
205867_at	PTPN11	protein tyrosine phosphatase, non-receptor type 11	0.229
207643_s_at	TNFRSF1A	tumor necrosis factor receptor superfamily, member 1A	0.301
207761_s_at	METTL7A	methyltransferase like 7A	0.069
208879_x_at	PRPF6	PRP6 pre-mRNA processing factor 6 homolog (S. cerevisiae)	0.747
209037_s_at	EHD1	EH-domain containing 1	0.385
209304_x_at	GADD45B	growth arrest and DNA-damage-inducible, beta	0.117
210054_at	HAUS3	HAUS augmin-like complex, subunit 3	0.01
210192_at	ATP8A1	ATPase, aminophospholipid transporter (APLT), class I, type 8A, member 1	0.529
210935_s_at	WDR1	WD repeat domain 1	1.575
211192_s_at	CD84	CD84 molecule	0.383
211272_s_at	DGKA	diacylglycerol kinase, alpha 80kDa	0.785
211547_s_at	PAFAH1B1	platelet-activating factor acetylhydrolase 1b, regulatory subunit 1 (45kDa)	0.907
211612_s_at	IL13RA1	interleukin 13 receptor, alpha 1	0.625
211968_s_at	HSP90AA1	heat shock protein 90kDa alpha (cytosolic), class A member 1	0.738
211999_at	H3F3B	H3 histone, family 3B (H3.3B)	0.13
212009_s_at	STIP1	stress-induced-phosphoprotein 1	1.302
212259_s_at	PBXIP1	pre-B-cell leukemia homeobox interacting protein 1	0.177
212501_at	CEBPB	CCAAT/enhancer binding protein (C/EBP), beta	0.64
212830_at	MEGF9	multiple EGF-like-domains 9	0.137
213490_s_at	MAP2K2	mitogen-activated protein kinase kinase 2	0.485
213620_s_at	ICAM2	intercellular adhesion molecule 2	0.049
215569_at	GTF2IRD2 /// GTF2IRD2B	GTF2I repeat domain containing 2 /// GTF2I repeat domain containing 2B	0.211
215984_s_at	ARFRP1	ADP-ribosylation factor related protein 1	0.623
217028_at	CXCR4	chemokine (C-X-C motif) receptor 4	0.11
217445_s_at	GART	phosphoribosylglycinamide formyltransferase, phosphoribosylglycinamide synthetase, phosphoribosylaminoimidazole synthetase	0.508
217489_s_at	IL6R	interleukin 6 receptor	0.242
217822_at	WBP11	WW domain binding protein 11	0.2
218881_s_at	FOSL2	FOS-like antigen 2	0.267
218936_s_at	CCDC59	coiled-coil domain containing 59	0.052
219382_at	SERTAD3	SERTA domain containing 3	0.674
219810_at	VCPIP1	valosin containing protein (p97)/p47 complex interacting protein 1	0.246
220589_s_at	ITFG2	integrin alpha FG-GAP repeat containing 2	0.281
221060_s_at	TLR4	toll-like receptor 4	1.278
221563_at	DUSP10	dual specificity phosphatase 10	0.361
222263_at	SLC35E1	solute carrier family 35, member E1	0.286
222617_s_at	C10orf84	chromosome 10 open reading frame 84	0.147
222815_at	RLIM	ring finger protein, LIM domain interacting	0.425
223464_at	OSBPL5	oxysterol binding protein-like 5	0.025
224414_s_at	CARD6	caspase recruitment domain family, member 6	0.269
225198_at	VAPA	VAMP (vesicle-associated membrane protein)-associated protein A, 33kDa	0.33
226952_at	EAF1	ELL associated factor 1	0.242
227392_at	NISCH	nischarin	0.121
227624_at	TET2	tet oncogene family member 2	0.212
228181_at	SLC30A1	solute carrier family 30 (zinc transporter), member 1	0.291
228497_at	SLC22A15	solute carrier family 22, member 15	0.224
228785_at	ZNF281	Zinc finger protein 281	0.144
228830_s_at	ATF7	activating transcription factor 7	0.086
230652_at	ARAF	v-raf murine sarcoma 3611 viral oncogene homolog	0.134
238509_at	CUL1	Cullin 1	0.191
240126_x_at	---	---	0.061
242288_s_at	EMILIN2	elastin microfibril interfacer 2	0.715
244103_at	C1orf55	chromosome 1 open reading frame 55	0.22
37028_at	PPP1R15A	protein phosphatase 1, regulatory (inhibitor) subunit 15A	0.446
Genes downregulated in breast cancer PBMCs
Probe Set ID	Gene Symbol	Gene Title
1554014_at	CHD2	chromodomain helicase DNA binding protein 2	-0.214
200045_at	ABCF1	ATP-binding cassette, sub-family F (GCN20), member 1	-0.009
201690_s_at	TPD52	tumor protein D52	-0.116
202541_at	AIMP1	aminoacyl tRNA synthetase complex-interacting multifunctional protein 1	-0.124
202684_s_at	RNMT	RNA (guanine-7-) methyltransferase	-0.224
204891_s_at	LCK	lymphocyte-specific protein tyrosine kinase	-0.041
206074_s_at	HMGA1	high mobility group AT-hook 1	-0.007
209388_at	PAPOLA	poly(A) polymerase alpha	-0.101
210426_x_at	RORA	RAR-related orphan receptor A	-0.115
210607_at	FLT3LG	fms-related tyrosine kinase 3 ligand	-0.238
212590_at	RRAS2	related RAS viral (r-ras) oncogene homolog 2	-0.01
212658_at	LHFPL2	lipoma HMGIC fusion partner-like 2	-0.124
213528_at	C1orf156	chromosome 1 open reading frame 156	-0.267
217717_s_at	YWHAB	tyrosine 3-monooxygenase/tryptophan 5-monooxygenase activation protein, beta polypeptide	-0.1
221476_s_at	RPL15	ribosomal protein L15	-0.21
221652_s_at	C12orf11	chromosome 12 open reading frame 11	-0.059
222624_s_at	ZNF639	zinc finger protein 639	-0.253
223247_at	MED10	mediator complex subunit 10	-0.004
223555_at	GON4L	gon-4-like (C. elegans)	-0.022
224454_at	ETNK1	ethanolamine kinase 1	-0.036
225626_at	PAG1	phosphoprotein associated with glycosphingolipid microdomains 1	-0.271
226771_at	ATP8B2	ATPase, class I, type 8B, member 2	-0.114
228320_x_at	CCDC64	coiled-coil domain containing 64	-0.055
230069_at	SFXN1	sideroflexin 1	-0.202
235085_at	SGK223	homolog of rat pragma of Rnd2	-0.257
238041_at	TCF12	transcription factor 12	-0.047
239081_at	---	---	-0.387
241908_at	C1orf58	Chromosome 1 open reading frame 58	-0.221
242062_at	SAMD8	sterile alpha motif domain containing 8	-0.086
244519_at	ASXL1	additional sex combs like 1 (Drosophila)	-0.276
39582_at	CYLD	cylindromatosis (turban tumor syndrome)	-0.144
55872_at	ZNF512B	zinc finger protein 512B	-0.162
