# Supplementary material for: Integrating Factor Analysis and a Transgenic Mouse Model to Reveal a Peripheral Blood Predictor of Breast Tumors
Source: BMC Med Genomics. 2011 Jul 22;4:61. doi: 10.1186/1755-8794-4-61 (PMC3178481; doi:10.1186/1755-8794-4-61)
Supplement: Additional File 9 — BMC_Miniwebsite Tabular documents generated from the functional annotation of the top 3 factors. [file 1755-8794-4-61-S9.ZIP]

Archive with 69 entries (60 files):
- index.html
- BMC_MiniWebsite/feed.xml
- BMC_MiniWebsite/Index.html
- BMC_MiniWebsite/Index_files/
- BMC_MiniWebsite/Index_files/Index.css
- BMC_MiniWebsite/Index_files/Index.js
- BMC_MiniWebsite/Index_files/IndexIE.css
- BMC_MiniWebsite/Index_files/IndexMoz.css
- BMC_MiniWebsite/Index_files/shapeimage_1.jpg
- BMC_MiniWebsite/Media/
- BMC_MiniWebsite/Media/IE8.css
- BMC_MiniWebsite/Media/transparent.gif
- BMC_MiniWebsite/Original_Factor_Model.html
- BMC_MiniWebsite/Original_Factor_Model_files/
- BMC_MiniWebsite/Original_Factor_Model_files/DN_Top3_MPM_gather_transfac.txt
- BMC_MiniWebsite/Original_Factor_Model_files/DN_Top3_MPMP_gather_gene_ontology.txt
- BMC_MiniWebsite/Original_Factor_Model_files/DN_Top3_MPMP_gather_kegg.txt
- BMC_MiniWebsite/Original_Factor_Model_files/DN_Top3_MPMP_gather_maploc.txt
- BMC_MiniWebsite/Original_Factor_Model_files/DN_Top3_MPMP_gather_proteins.txt
- BMC_MiniWebsite/Original_Factor_Model_files/DN_Top3_MPMP_GSEA_C1.txt
- BMC_MiniWebsite/Original_Factor_Model_files/DN_Top3_MPMP_GSEA_C2.txt
- BMC_MiniWebsite/Original_Factor_Model_files/DN_Top3_MPMP_GSEA_C3.txt
- BMC_MiniWebsite/Original_Factor_Model_files/DN_Top3_MPMP_GSEA_C4.txt
- BMC_MiniWebsite/Original_Factor_Model_files/DN_Top3_MPMP_GSEA_C5.txt
- BMC_MiniWebsite/Original_Factor_Model_files/DN_Top3Factors.txt
- BMC_MiniWebsite/Original_Factor_Model_files/gene_factor_summary.txt
- BMC_MiniWebsite/Original_Factor_Model_files/gene_factor_summary_1.txt
- BMC_MiniWebsite/Original_Factor_Model_files/Original_Factor_Model.css
- BMC_MiniWebsite/Original_Factor_Model_files/Original_Factor_Model.js
- BMC_MiniWebsite/Original_Factor_Model_files/Original_Factor_ModelIE.css
- BMC_MiniWebsite/Original_Factor_Model_files/Original_Factor_ModelMoz.css
- BMC_MiniWebsite/Original_Factor_Model_files/shapeimage_1.jpg
- BMC_MiniWebsite/Original_Factor_Model_files/UP_Top3_MPMP_C1.txt
- BMC_MiniWebsite/Original_Factor_Model_files/UP_Top3_MPMP_C2.txt
- BMC_MiniWebsite/Original_Factor_Model_files/UP_Top3_MPMP_C3.txt
- BMC_MiniWebsite/Original_Factor_Model_files/UP_Top3_MPMP_C4.txt
- BMC_MiniWebsite/Original_Factor_Model_files/UP_Top3_MPMP_C5.txt
- BMC_MiniWebsite/Original_Factor_Model_files/UP_Top3_MPMP_gather_gene_ontology.txt
- BMC_MiniWebsite/Original_Factor_Model_files/UP_Top3_MPMP_gather_kegg.txt
- BMC_MiniWebsite/Original_Factor_Model_files/UP_Top3_MPMP_gather_maploc.txt
- BMC_MiniWebsite/Original_Factor_Model_files/UP_Top3_MPMP_gather_proteins.txt
- BMC_MiniWebsite/Original_Factor_Model_files/UP_Top3_MPMP_gather_transfac.txt
- BMC_MiniWebsite/Original_Factor_Model_files/UP_Top3Factors.txt
- BMC_MiniWebsite/Scripts/
- BMC_MiniWebsite/Scripts/iWebSite.js
- BMC_MiniWebsite/Scripts/Widgets/
- BMC_MiniWebsite/Scripts/Widgets/Navbar/
- BMC_MiniWebsite/Scripts/Widgets/Navbar/navbar.js
- BMC_MiniWebsite/Scripts/Widgets/SharedResources/
- BMC_MiniWebsite/Scripts/Widgets/SharedResources/None.gif
- BMC_MiniWebsite/Scripts/Widgets/SharedResources/Translucent-Overlay.png
- BMC_MiniWebsite/Scripts/Widgets/SharedResources/WidgetCommon.js
- BMC_MiniWebsite/Sparse_ANOVA.html
- BMC_MiniWebsite/Sparse_ANOVA_files/
- BMC_MiniWebsite/Sparse_ANOVA_files/diffgenes4276.txt
- BMC_MiniWebsite/Sparse_ANOVA_files/shapeimage_1.jpg
- BMC_MiniWebsite/Sparse_ANOVA_files/Sparse_ANOVA.css
- BMC_MiniWebsite/Sparse_ANOVA_files/Sparse_ANOVA.js
- BMC_MiniWebsite/Sparse_ANOVA_files/Sparse_ANOVAIE.css
- BMC_MiniWebsite/Sparse_ANOVA_files/Sparse_ANOVAMoz.css
- BMC_MiniWebsite/Swapped_Factor_Model.html
- BMC_MiniWebsite/Swapped_Factor_Model_files/
- BMC_MiniWebsite/Swapped_Factor_Model_files/gene_factor_summary.txt
- BMC_MiniWebsite/Swapped_Factor_Model_files/gene_factor_summary_1.txt
- BMC_MiniWebsite/Swapped_Factor_Model_files/shapeimage_1.jpg
- BMC_MiniWebsite/Swapped_Factor_Model_files/Swapped_Factor_Model.css
- BMC_MiniWebsite/Swapped_Factor_Model_files/Swapped_Factor_Model.js
- BMC_MiniWebsite/Swapped_Factor_Model_files/Swapped_Factor_ModelIE.css
- BMC_MiniWebsite/Swapped_Factor_Model_files/Swapped_Factor_ModelMoz.css
