# Supplementary material for: Integrating Factor Analysis and a Transgenic Mouse Model to Reveal a Peripheral Blood Predictor of Breast Tumors
Source: BMC Med Genomics. 2011 Jul 22;4:61. doi: 10.1186/1755-8794-4-61 (PMC3178481; doi:10.1186/1755-8794-4-61)
Supplement: Additional File 9 — BMC_Miniwebsite Tabular documents generated from the functional annotation of the top 3 factors. [file 1755-8794-4-61-S9.ZIP › BMC_MiniWebsite/feed.xml]

<?xml version="1.0" encoding="UTF-8"?>
<feed xmlns="http://www.w3.org/2005/Atom">
 <id>urn:iweb:236C343B-A875-4302-9C4A-85656E15CE9F</id>
 <title>Page list Atom feed</title>
 <updated>2011-07-08T08:15:23-07:00</updated>
 <link rel="self" href="feed.xml"/>
 <generator>iWeb</generator>
 <author>
  <name>iWeb</name>
 </author>
 <entry>
  <id>urn:iweb:AC419536-ED33-4461-AC55-6260C1BB88BC</id>
  <title>Index</title>
  <title xmlns="urn:iweb:">Index</title>
  <in-navbar xmlns="urn:iweb:">AC419536-ED33-4461-AC55-6260C1BB88BC</in-navbar>
  <link rel="alternate" href="Index.html"/>
  <updated>2011-07-08T08:15:23.001-07:00</updated>
  <content>Index</content>
 </entry>
 <entry>
  <id>urn:iweb:F73D771E-2D0C-465C-B628-4DDDA64A19F7</id>
  <title>Sparse ANOVA</title>
  <title xmlns="urn:iweb:">Sparse ANOVA</title>
  <in-navbar xmlns="urn:iweb:">F73D771E-2D0C-465C-B628-4DDDA64A19F7</in-navbar>
  <link rel="alternate" href="Sparse_ANOVA.html"/>
  <updated>2011-07-08T08:15:23.002-07:00</updated>
  <content>Sparse ANOVA</content>
 </entry>
 <entry>
  <id>urn:iweb:493A6C5B-32D9-4729-B0AE-62FE62C6E0EA</id>
  <title>Original Factor Model</title>
  <title xmlns="urn:iweb:">Original Factor Model</title>
  <in-navbar xmlns="urn:iweb:">493A6C5B-32D9-4729-B0AE-62FE62C6E0EA</in-navbar>
  <link rel="alternate" href="Original_Factor_Model.html"/>
  <updated>2011-07-08T08:15:23.003-07:00</updated>
  <content>Original Factor Model</content>
 </entry>
 <entry>
  <id>urn:iweb:83B0A297-3C40-469B-ACD3-091A8CAC9698</id>
  <title>Swapped Factor Model</title>
  <title xmlns="urn:iweb:">Swapped Factor Model</title>
  <in-navbar xmlns="urn:iweb:">83B0A297-3C40-469B-ACD3-091A8CAC9698</in-navbar>
  <link rel="alternate" href="Swapped_Factor_Model.html"/>
  <updated>2011-07-08T08:15:23.004-07:00</updated>
  <content>Swapped Factor Model</content>
 </entry>
</feed>
