# Supplementary material for: Integrating Factor Analysis and a Transgenic Mouse Model to Reveal a Peripheral Blood Predictor of Breast Tumors
Source: BMC Med Genomics. 2011 Jul 22;4:61. doi: 10.1186/1755-8794-4-61 (PMC3178481; doi:10.1186/1755-8794-4-61)
Supplement: Additional File 9 — BMC_Miniwebsite Tabular documents generated from the functional annotation of the top 3 factors. [file 1755-8794-4-61-S9.ZIP › BMC_MiniWebsite/Index_files/Index.js]

// Created by iWeb 3.0.3 local-build-20110708

setTransparentGifURL('Media/transparent.gif');function hostedOnDM()
{return false;}
function onPageLoad()
{loadMozillaCSS('Index_files/IndexMoz.css')
adjustLineHeightIfTooBig('id1');adjustFontSizeIfTooBig('id1');adjustLineHeightIfTooBig('id2');adjustFontSizeIfTooBig('id2');Widget.onload();fixupAllIEPNGBGs();fixAllIEPNGs('Media/transparent.gif');performPostEffectsFixups()}
function onPageUnload()
{Widget.onunload();}
