# Supplementary material for: Integrating Factor Analysis and a Transgenic Mouse Model to Reveal a Peripheral Blood Predictor of Breast Tumors
Source: BMC Med Genomics. 2011 Jul 22;4:61. doi: 10.1186/1755-8794-4-61 (PMC3178481; doi:10.1186/1755-8794-4-61)
Supplement: Additional File 9 — BMC_Miniwebsite Tabular documents generated from the functional annotation of the top 3 factors. [file 1755-8794-4-61-S9.ZIP › BMC_MiniWebsite/Index_files/IndexIE.css]

.inline-block {
    display: inline;
    vertical-align: baseline;
    margin-bottom:-2em;
    margin-top:2em;
    position:relative;
    top:-2em;
}
.vertical-align-middle-middlebox {
    display: block;
    height: auto;
    position: absolute;
    top: 50%;
}
.vertical-align-middle-innerbox {
    display: block;
    position: relative;
    top: -50%;
}
li.full-width {
    width: auto;
}
li div div.inline-block a img {
    text-indent: 0;
}
img {
    -ms-interpolation-mode: bicubic;
}
