# Supplementary material for: Integrating Factor Analysis and a Transgenic Mouse Model to Reveal a Peripheral Blood Predictor of Breast Tumors
Source: BMC Med Genomics. 2011 Jul 22;4:61. doi: 10.1186/1755-8794-4-61 (PMC3178481; doi:10.1186/1755-8794-4-61)
Supplement: Additional File 9 — BMC_Miniwebsite Tabular documents generated from the functional annotation of the top 3 factors. [file 1755-8794-4-61-S9.ZIP › BMC_MiniWebsite/Original_Factor_Model_files/DN_Top3_MPM_gather_transfac.txt]

#	Annotation	Total Genes With Ann	Your Genes (With Ann)	Your Genes (No Ann)	Genome (With Ann)	Genome (No Ann)	ln(Bayes factor)	neg ln(p value)	FE: neg ln(p value)	FE: neg ln(FDR)	Genes
1	V$GATA2_02: GATA-binding factor 2	1	1	29	5169	12121	4.66	8.56	0	0	LHFPL2
2	V$CETS1P54_01: c-Ets-1(p54)	28	28	2	12358	4932	2.4	6.11	5.66	1.18	ABCF1 ASXL1 ATP8B2 C12orf11 CHD2 CYLD ETNK1 FLJ20203 FLJ32421 FLT3LG HMGA1 KIAA1196 LCK LOC92558 MGC5309 MGC9084 PAG PAPOLA RNMT RORA RPL15 RRAS2 SAMD8 SCYE1 SFXN1 TCF12 TPD52 ZNF639
3	V$KROX_Q6	24	24	6	9645	7645	2.17	5.9	5.27	1.18	ABCF1 ASXL1 ATP8B2 C12orf11 CYLD FLJ32421 FLT3LG HMGA1 KIAA1196 LCK LOC92558 MGC5309 MGC9084 PAG RNMT RORA RPL15 RRAS2 SAMD8 SCYE1 SFXN1 TCF12 YWHAB ZNF639
4	V$E2_01: papilloma virus regulator E2	7	7	23	1255	16035	2.12	5.85	5.31	1.18	C12orf11 ETNK1 MGC5309 PAG RORA TCF12 TPD52
5	V$E2_Q6_01	7	7	23	1274	16016	2.05	5.74	5.23	1.18	C12orf11 ETNK1 MGC5309 PAG RORA TCF12 TPD52
6	V$E2F_Q6: E2F	30	30	0	14522	2768	1.79	5.46	5.23	1.18	ABCF1 ASXL1 ATP8B2 C12orf11 CHD2 CYLD ETNK1 FLJ20203 FLJ32421 FLT3LG HMGA1 KIAA1196 LCK LHFPL2 LOC92558 MGC5309 MGC9084 PAG PAPOLA RNMT RORA RPL15 RRAS2 SAMD8 SCYE1 SFXN1 TCF12 TPD52 YWHAB ZNF639
7	V$R_01: Epstein-Barr virus transcription factor R	4	4	26	435	16855	1.73	5.4	5.02	1.17	HMGA1 RPL15 SCYE1 TCF12
8	V$E2F1_Q3_01	21	21	9	8136	9154	1.64	5.3	4.66	1.14	ABCF1 ASXL1 C12orf11 ETNK1 FLJ20203 FLJ32421 HMGA1 KIAA1196 LOC92558 MGC5309 MGC9084 PAG PAPOLA RNMT RORA RRAS2 SFXN1 TCF12 TPD52 YWHAB ZNF639
9	"V$NKX25_01: homeo domain factor Nkx-2.5/Csx, tinman homolog"	8	8	22	8505	8785	1.55	5.18	0	0	ABCF1 CYLD FLJ32421 HMGA1 MGC5309 MGC9084 RPL15 TCF12
10	V$HAND1E47_01: Hand1:E47 heterodimer	24	24	6	10036	7254	1.53	5.18	4.6	1.14	ATP8B2 C12orf11 CHD2 ETNK1 FLJ20203 FLJ32421 FLT3LG HMGA1 KIAA1196 LCK LHFPL2 LOC92558 MGC5309 MGC9084 PAG RNMT RORA RRAS2 SAMD8 SCYE1 SFXN1 TCF12 YWHAB ZNF639
11	V$HMEF2_Q6: myocyte enhancer factor	2	2	28	74	17216	1.48	5.13	4.88	1.17	RORA TCF12
12	V$LHX3_01: LIM homeobox transcription factor 3	6	6	24	1179	16111	1.07	4.67	4.23	0.88	CYLD ETNK1 HMGA1 RORA TCF12 TPD52
13	V$E2_Q6: papilloma virus regulator E2	8	8	22	1965	15325	1.03	4.61	4.11	0.85	ASXL1 C12orf11 ETNK1 MGC5309 PAG RORA TCF12 TPD52
14	V$ETS2_B: c-Ets-2 binding sites	13	13	17	4411	12879	0.73	4.26	3.67	0.54	ATP8B2 CHD2 ETNK1 HMGA1 LCK LHFPL2 LOC92558 MGC5309 PAG PAPOLA RRAS2 SCYE1 TCF12
15	V$CETS168_Q6	25	25	5	11340	5950	0.58	4.08	3.61	0.54	ABCF1 ASXL1 ATP8B2 C12orf11 CHD2 CYLD FLJ20203 FLJ32421 FLT3LG HMGA1 KIAA1196 LCK LHFPL2 LOC92558 MGC5309 MGC9084 PAG PAPOLA RNMT RORA RPL15 RRAS2 SCYE1 TCF12 TPD52
16	V$MAZR_01: MAZ related factor	20	20	10	8294	8996	0.57	4.08	3.49	0.54	ATP8B2 CYLD FLJ32421 FLT3LG HMGA1 KIAA1196 LCK LHFPL2 LOC92558 MGC5309 PAPOLA RORA RRAS2 SAMD8 SCYE1 SFXN1 TCF12 TPD52 YWHAB ZNF639
17	V$NFY_Q6_01	7	7	23	7186	10104	0.54	4.02	0.01	0	ABCF1 CYLD FLJ20203 HMGA1 MGC5309 MGC9084 TCF12
18	V$E2F1_Q6: E2F-1	26	26	4	12061	5229	0.5	3.95	3.56	0.54	ABCF1 ASXL1 ATP8B2 C12orf11 CYLD ETNK1 FLJ32421 FLT3LG HMGA1 KIAA1196 LHFPL2 LOC92558 MGC5309 MGC9084 PAG PAPOLA RNMT RORA RPL15 SAMD8 SCYE1 SFXN1 TCF12 TPD52 YWHAB ZNF639
19	V$ATF4_Q2: activating transcription factor 4	15	15	15	5697	11593	0.35	3.79	3.23	0.45	ABCF1 ASXL1 ATP8B2 ETNK1 FLT3LG HMGA1 KIAA1196 PAG PAPOLA RNMT RORA RPL15 RRAS2 SAMD8 YWHAB
20	V$GATA1_06: GATA-binding factor 1	3	3	27	4436	12854	0.34	3.79	0.01	0	LHFPL2 RORA RPL15
21	V$GATA3_03: GATA-binding factor 3	12	12	18	9907	7383	0.29	3.73	0.02	0	ABCF1 ASXL1 CYLD ETNK1 FLJ20203 HMGA1 MGC9084 RORA RRAS2 SFXN1 TCF12 TPD52
22	V$AHRARNT_01: aryl hydrocarbon receptor:Arnt heterodimers	6	6	24	1486	15804	0.14	3.54	3.22	0.45	ETNK1 FLJ20203 FLT3LG LCK LOC92558 RORA
23	V$MMEF2_Q6: myocyte enhancer factor	14	14	16	5336	11954	0.14	3.54	2.99	0.42	ABCF1 ASXL1 ATP8B2 CHD2 CYLD ETNK1 LHFPL2 PAG RORA RPL15 RRAS2 SFXN1 TCF12 YWHAB
24	V$ZID_01: zinc finger with interaction domain	9	9	21	2840	14450	0.11	3.54	3.06	0.43	ABCF1 ATP8B2 CHD2 CYLD MGC9084 RNMT RORA SAMD8 YWHAB
25	V$MTF1_Q4	7	7	23	1943	15347	0.07	3.48	3.1	0.43	HMGA1 MGC9084 RNMT RORA RRAS2 TCF12 TPD52
26	V$MEIS1AHOXA9_01: Meis-1a:HOXA9 heterodimeric binding	2	2	28	166	17124	0.05	0	3.38	0.5	KIAA1196 RORA
27	V$MTATA_B: Muscle TATA box	18	18	12	7605	9685	0.02	0	2.86	0.42	CHD2 CYLD ETNK1 FLJ20203 HMGA1 LCK MGC5309 MGC9084 PAG PAPOLA RNMT RORA RPL15 RRAS2 SAMD8 SFXN1 TCF12 ZNF639
28	V$E2F4DP2_01: E2F-4:DP-2 heterodimer	9	9	21	2936	14354	-0.04	0	2.88	0.42	ASXL1 CYLD ETNK1 FLJ32421 HMGA1 KIAA1196 PAPOLA RPL15 YWHAB
29	V$ZTA_Q2	5	5	25	5402	11888	-0.12	0	0.02	0	ATP8B2 CYLD HMGA1 RRAS2 YWHAB
30	V$ETS1_B: c-ETS-1 binding site	18	18	12	7748	9542	-0.13	0	2.68	0.32	C12orf11 CHD2 CYLD ETNK1 FLJ32421 FLT3LG HMGA1 KIAA1196 LCK LHFPL2 LOC92558 MGC5309 PAG PAPOLA RRAS2 SCYE1 TCF12 YWHAB
31	V$AHR_Q5: aryl hydrocarbon / dioxin receptor	1	1	29	2651	14639	-0.14	0	0.01	0	FLJ20203
32	V$TAL1BETAE47_01: Tal-1beta:E47 heterodimer	3	3	27	470	16820	-0.2	0	3.04	0.43	FLJ20203 HMGA1 RRAS2
33	V$HFH8_01: HNF-3/Fkh Homolog-8	7	7	23	2101	15189	-0.23	0	2.74	0.35	ATP8B2 LHFPL2 MGC5309 RORA RPL15 RRAS2 SAMD8
34	V$AMEF2_Q6: myocyte enhancer factor	6	6	24	1722	15568	-0.39	0	2.63	0.3	ATP8B2 CHD2 LHFPL2 RORA TCF12 TPD52
35	V$NRF2_01: nuclear respiratory factor 2	10	10	20	3727	13563	-0.45	0	2.37	0.2	ABCF1 ASXL1 FLJ20203 HMGA1 LOC92558 MGC5309 MGC9084 PAPOLA RNMT YWHAB
36	"V$AHRARNT_02: aryl hydrocarbon receptor:Arnt heterodimers, fixed core"	1	1	29	31	17259	-0.49	0	2.92	0.42	FLJ20203
37	V$MEF2_Q6_01	22	22	8	10469	6821	-0.54	0	2.26	0.17	ABCF1 ATP8B2 CHD2 CYLD ETNK1 FLJ20203 FLT3LG HMGA1 LHFPL2 MGC5309 PAG RNMT RORA RPL15 RRAS2 SAMD8 SCYE1 SFXN1 TCF12 TPD52 YWHAB ZNF639
38	V$GATA2_03: GATA-binding factor 2	4	4	26	4393	12897	-0.55	0	0.03	0	ABCF1 FLJ20203 RORA TPD52
39	V$HFH1_01: HNF-3/Fkh Homolog 1	6	6	24	1828	15462	-0.56	0	2.4	0.2	ETNK1 RORA RPL15 RRAS2 SAMD8 TCF12
40	V$NERF_Q2: new ets-related factor 1a	4	4	26	948	16342	-0.58	0	2.53	0.24	HMGA1 LOC92558 SCYE1 TCF12
41	V$NMYC_01: N-Myc	4	4	26	4363	12927	-0.58	0	0.04	0	ABCF1 RNMT TCF12 YWHAB
42	V$E2F1DP2_01: E2F-1:DP-2 heterodimer	6	6	24	1847	15443	-0.59	0	2.36	0.2	ASXL1 CYLD FLJ32421 HMGA1 PAPOLA YWHAB
43	V$E2F1_Q6_01	19	19	11	8812	8478	-0.6	0	2.12	0.17	ABCF1 ASXL1 C12orf11 CYLD ETNK1 FLJ32421 HMGA1 KIAA1196 LHFPL2 MGC9084 PAPOLA RNMT RPL15 SAMD8 SFXN1 TCF12 TPD52 YWHAB ZNF639
44	V$VMYB_01: v-Myb	19	19	11	12894	4396	-0.61	0	0.06	0	ASXL1 ATP8B2 ETNK1 FLJ20203 FLJ32421 HMGA1 LCK LHFPL2 LOC92558 MGC5309 MGC9084 PAG RNMT RORA SCYE1 SFXN1 TCF12 TPD52 ZNF639
45	V$SRF_Q4	5	5	25	1403	15887	-0.62	0	2.39	0.2	ATP8B2 MGC5309 RORA YWHAB ZNF639
46	V$TGIF_01: TGIF (5'TG3' interacting factor)	10	10	20	3882	13408	-0.63	0	2.15	0.17	ASXL1 ATP8B2 CYLD FLT3LG HMGA1 KIAA1196 MGC9084 RORA RRAS2 TCF12
47	V$E2F1DP1_01: E2F-1:DP-1 heterodimer	16	16	14	7150	10140	-0.63	0	2.07	0.17	ASXL1 ATP8B2 C12orf11 CYLD ETNK1 FLJ32421 HMGA1 KIAA1196 LHFPL2 LOC92558 PAPOLA RNMT RPL15 SAMD8 YWHAB ZNF639
48	V$NRF2_Q4: heterodimer containing Nrf2	4	4	26	4305	12985	-0.65	0	0.04	0	ASXL1 HMGA1 RORA TPD52
49	V$USF_C: USF binding site	9	9	21	7270	10020	-0.66	0	0.06	0	ABCF1 CYLD FLT3LG LHFPL2 RNMT RPL15 SCYE1 TCF12 YWHAB
50	V$MINI20_B: Muscle initiator sequence-20	25	25	5	12405	4885	-0.68	0	2.2	0.17	ABCF1 ASXL1 ATP8B2 C12orf11 CHD2 CYLD ETNK1 FLJ32421 FLT3LG HMGA1 KIAA1196 LCK LHFPL2 LOC92558 MGC5309 PAG PAPOLA RORA RPL15 RRAS2 SAMD8 SFXN1 TPD52 YWHAB ZNF639
51	V$GATA_C: GATA binding site	9	9	21	7206	10084	-0.71	0	0.07	0	ABCF1 ATP8B2 CHD2 ETNK1 FLT3LG LHFPL2 PAG RORA TCF12
52	V$MYCMAX_02: c-Myc:Max heterodimer	6	6	24	5415	11875	-0.74	0	0.06	0	ABCF1 ATP8B2 LHFPL2 RNMT TCF12 YWHAB
53	V$CDX2_Q5	14	14	16	9987	7303	-0.76	0	0.08	0	ETNK1 FLJ20203 FLT3LG HMGA1 KIAA1196 LHFPL2 MGC5309 PAG RORA SAMD8 SFXN1 TCF12 TPD52 ZNF639
54	V$BACH2_01: BTB and CNC homolog 2	24	24	6	11906	5384	-0.77	0	2.04	0.17	ABCF1 ASXL1 ATP8B2 CYLD ETNK1 FLJ20203 FLJ32421 FLT3LG HMGA1 KIAA1196 LCK LHFPL2 LOC92558 MGC9084 PAG PAPOLA RNMT RORA RRAS2 SAMD8 SCYE1 SFXN1 TCF12 TPD52
55	V$E2F_Q3_01	18	18	12	8445	8845	-0.77	0	1.9	0.17	ABCF1 ASXL1 C12orf11 CYLD FLJ20203 FLJ32421 FLT3LG HMGA1 LCK MGC9084 PAPOLA RNMT RORA RPL15 TCF12 TPD52 YWHAB ZNF639
56	V$CREBATF_Q6	14	14	16	6246	11044	-0.8	0	1.86	0.17	ABCF1 ASXL1 CYLD ETNK1 HMGA1 LCK PAG PAPOLA RNMT RORA RRAS2 SAMD8 SCYE1 TPD52
57	V$EBF_Q6	13	13	17	5710	11580	-0.81	0	1.85	0.17	ATP8B2 C12orf11 FLJ32421 HMGA1 LCK LHFPL2 LOC92558 MGC5309 PAG PAPOLA RORA YWHAB ZNF639
58	V$E2F1_Q4: E2F-1	15	15	15	6845	10445	-0.83	0	1.81	0.17	ATP8B2 C12orf11 CYLD FLJ32421 FLT3LG HMGA1 LOC92558 MGC9084 PAPOLA RNMT RORA RPL15 SCYE1 TPD52 ZNF639
59	V$VMW65_Q6	14	14	16	6292	10998	-0.83	0	1.81	0.17	ASXL1 ETNK1 HMGA1 LHFPL2 MGC5309 PAG RNMT RORA RPL15 RRAS2 SCYE1 TCF12 TPD52 YWHAB
60	V$OCT1_Q6: octamer factor 1	24	24	6	15298	1992	-0.84	0	0.05	0	ABCF1 ASXL1 ATP8B2 C12orf11 CHD2 CYLD ETNK1 FLJ20203 FLJ32421 HMGA1 LCK LHFPL2 MGC5309 MGC9084 PAG PAPOLA RNMT RORA RRAS2 SAMD8 SCYE1 SFXN1 TCF12 TPD52
61	V$TAL1BETAITF2_01: Tal-1beta:ITF-2 heterodimer	3	3	27	645	16645	-0.85	0	2.3	0.17	FLJ20203 HMGA1 RRAS2
62	V$SP3_Q3	26	26	4	13181	4109	-0.85	0	2.06	0.17	ABCF1 ASXL1 ATP8B2 C12orf11 CHD2 CYLD ETNK1 FLJ32421 FLT3LG HMGA1 KIAA1196 LOC92558 MGC5309 MGC9084 PAG RNMT RORA RPL15 RRAS2 SAMD8 SCYE1 SFXN1 TCF12 TPD52 YWHAB ZNF639
63	V$E2F_Q4: E2F	17	17	13	8008	9282	-0.86	0	1.77	0.17	ASXL1 CYLD FLJ32421 HMGA1 KIAA1196 MGC5309 MGC9084 PAPOLA RNMT RORA RPL15 SAMD8 SCYE1 TCF12 TPD52 YWHAB ZNF639
64	V$AREB6_01: AREB6 (Atp1a1 regulatory element binding factor 6)	3	3	27	3484	13806	-0.86	0	0.04	0	KIAA1196 LCK SCYE1
65	V$GFI1_01: growth factor independence 1	5	5	25	4685	12605	-0.88	0	0.06	0	CYLD PAG RORA RPL15 RRAS2
66	V$RREB1_01: Ras-responsive element binding protein 1	5	5	25	1539	15751	-0.88	0	2.09	0.17	ASXL1 ATP8B2 CHD2 RNMT RORA
67	V$BRN2_01: POU factor Brn-2	8	8	22	6414	10876	-0.89	0	0.09	0	ETNK1 FLJ20203 LCK PAPOLA RORA RRAS2 SCYE1 SFXN1
68	V$DR3_Q4: direct repeat 3	7	7	23	2563	14727	-0.91	0	1.92	0.17	C12orf11 ETNK1 FLT3LG LOC92558 MGC9084 RORA RPL15
69	V$VMYB_02: v-Myb	9	9	21	3633	13657	-0.92	0	1.82	0.17	ASXL1 ETNK1 FLJ32421 HMGA1 LCK LHFPL2 MGC5309 TCF12 ZNF639
70	V$AP1_Q4: activator protein 1	26	26	4	13266	4024	-0.93	0	1.97	0.17	ABCF1 ASXL1 ATP8B2 C12orf11 CHD2 CYLD FLJ20203 FLJ32421 FLT3LG HMGA1 KIAA1196 LCK LHFPL2 MGC5309 MGC9084 PAG PAPOLA RNMT RORA RPL15 RRAS2 SAMD8 SCYE1 SFXN1 TCF12 TPD52
71	V$ELK1_02: Elk-1	28	28	2	14512	2778	-0.95	0	2.13	0.17	ABCF1 ASXL1 ATP8B2 C12orf11 CHD2 CYLD FLJ20203 FLJ32421 HMGA1 KIAA1196 LCK LHFPL2 LOC92558 MGC5309 MGC9084 PAG PAPOLA RNMT RORA RPL15 RRAS2 SAMD8 SCYE1 SFXN1 TCF12 TPD52 YWHAB ZNF639
72	V$TEL2_Q6	4	4	26	1122	16168	-0.97	0	2.06	0.17	CHD2 FLT3LG HMGA1 TCF12
73	V$CREB_Q2_01	14	14	16	6513	10777	-0.99	0	1.6	0.04	ASXL1 ETNK1 HMGA1 LCK MGC9084 PAG PAPOLA RNMT RORA RPL15 RRAS2 SAMD8 SCYE1 TPD52
74	V$TATA_C: Retroviral TATA box	5	5	25	4533	12757	-1	0	0.08	0	MGC9084 PAPOLA RORA RRAS2 SFXN1
75	V$SREBP1_Q6	10	10	20	7297	9993	-1.05	0	0.13	0	ATP8B2 CHD2 FLJ20203 FLJ32421 LCK LHFPL2 LOC92558 RNMT SAMD8 ZNF639
76	V$CDPCR3HD_01: cut-like homeodomain protein	5	5	25	4446	12844	-1.07	0	0.09	0	ABCF1 RNMT RRAS2 SFXN1 TCF12
77	"V$NKX25_02: homeo domain factor Nkx-2.5/Csx, tinman homolog"	9	9	21	6704	10586	-1.08	0	0.13	0	CHD2 ETNK1 MGC5309 MGC9084 PAG PAPOLA RORA RRAS2 TCF12
78	V$PPARG_03: PPAR (peroxisome proliferator-activated receptor gamma)	14	14	16	6659	10631	-1.08	0	1.46	0.04	ABCF1 ASXL1 ATP8B2 FLJ20203 FLT3LG HMGA1 KIAA1196 LOC92558 MGC9084 RNMT RORA RPL15 SFXN1 TCF12
79	V$GATA1_03: GATA-binding factor 1	17	17	13	8358	8932	-1.09	0	1.46	0.04	ABCF1 C12orf11 CHD2 CYLD ETNK1 FLJ20203 FLT3LG HMGA1 LCK MGC5309 PAPOLA RNMT RRAS2 SAMD8 SFXN1 TCF12 YWHAB
80	V$RFX1_01: X-box binding protein RFX1	16	16	14	7804	9486	-1.1	0	1.44	0.04	ATP8B2 ETNK1 FLT3LG HMGA1 KIAA1196 MGC5309 MGC9084 PAPOLA RNMT RRAS2 SAMD8 SCYE1 TCF12 TPD52 YWHAB ZNF639
81	V$PAX3_B: Pax-3 binding sites	24	24	6	12299	4991	-1.1	0	1.64	0.06	ABCF1 ASXL1 ATP8B2 C12orf11 CYLD ETNK1 FLT3LG HMGA1 KIAA1196 LCK LOC92558 MGC5309 MGC9084 PAG RNMT RORA RPL15 RRAS2 SAMD8 SCYE1 SFXN1 TCF12 TPD52 ZNF639
82	V$ER_Q6: estrogen receptor	13	13	17	8872	8418	-1.12	0	0.16	0	ABCF1 ASXL1 ATP8B2 CYLD KIAA1196 LHFPL2 MGC5309 PAPOLA RNMT RORA TCF12 TPD52 YWHAB
83	V$MAZ_Q6	27	27	3	14067	3223	-1.14	0	1.81	0.17	ABCF1 ASXL1 ATP8B2 C12orf11 CHD2 CYLD ETNK1 FLJ32421 FLT3LG HMGA1 KIAA1196 LCK LHFPL2 LOC92558 MGC5309 PAG PAPOLA RNMT RORA RPL15 RRAS2 SAMD8 SCYE1 SFXN1 TCF12 YWHAB ZNF639
84	V$AP1_Q2: activator protein 1	21	21	9	10698	6592	-1.15	0	1.44	0.04	ABCF1 ASXL1 ATP8B2 C12orf11 CYLD FLJ20203 FLJ32421 FLT3LG HMGA1 KIAA1196 LHFPL2 MGC5309 MGC9084 PAG PAPOLA RORA RRAS2 SCYE1 SFXN1 TCF12 TPD52
85	V$FOXD3_01: fork head box D3	22	22	8	13929	3361	-1.16	0	0.12	0	ABCF1 ASXL1 ATP8B2 CHD2 ETNK1 FLJ20203 FLT3LG HMGA1 LCK LHFPL2 MGC9084 PAG PAPOLA RORA RPL15 RRAS2 SAMD8 SCYE1 SFXN1 TCF12 YWHAB ZNF639
86	V$ATF3_Q6: activating transcription factor 3	1	1	29	1939	15351	-1.19	0	0.03	0	RORA
87	V$MYC_Q2	4	4	26	3737	13553	-1.19	0	0.09	0	ABCF1 RNMT TCF12 YWHAB
88	V$DR4_Q2: direct repeat 4	29	29	1	15364	1926	-1.21	0	1.98	0.17	ABCF1 ASXL1 ATP8B2 C12orf11 CHD2 CYLD ETNK1 FLJ20203 FLJ32421 FLT3LG HMGA1 KIAA1196 LCK LHFPL2 MGC5309 MGC9084 PAG PAPOLA RNMT RORA RPL15 RRAS2 SAMD8 SCYE1 SFXN1 TCF12 TPD52 YWHAB ZNF639
89	V$CMYB_01: c-Myb	9	9	21	3998	13292	-1.21	0	1.41	0.04	ASXL1 FLJ20203 HMGA1 KIAA1196 PAPOLA RNMT RRAS2 SAMD8 ZNF639
90	V$MYOD_01: myoblast determination gene product	24	24	6	12469	4821	-1.22	0	1.48	0.04	ABCF1 ASXL1 ATP8B2 C12orf11 CHD2 CYLD ETNK1 FLJ20203 FLJ32421 FLT3LG HMGA1 LCK LHFPL2 LOC92558 MGC5309 RORA RPL15 RRAS2 SAMD8 SCYE1 SFXN1 TCF12 TPD52 YWHAB
91	V$SOX9_B1: SOX (SRY-related HMG box)	17	17	13	8603	8687	-1.22	0	1.26	0.04	ABCF1 ASXL1 ATP8B2 CHD2 ETNK1 FLJ20203 LCK LHFPL2 MGC5309 PAG PAPOLA RORA RPL15 SAMD8 SFXN1 TCF12 TPD52
92	V$FOXJ2_02: fork head box J 2	9	9	21	6457	10833	-1.23	0	0.17	0	ABCF1 CHD2 CYLD ETNK1 FLJ20203 LHFPL2 MGC9084 RPL15 TCF12
93	V$RFX1_02: X-box binding protein RFX1	9	9	21	6457	10833	-1.23	0	0.17	0	ABCF1 CHD2 FLT3LG LHFPL2 LOC92558 PAG PAPOLA RNMT YWHAB
94	V$WHN_B: winged-helix factor nude	12	12	18	5770	11520	-1.24	0	1.28	0.04	C12orf11 CYLD FLJ20203 LCK LOC92558 PAPOLA RNMT RORA RPL15 SAMD8 SCYE1 ZNF639
95	V$CHOP_01: heterodimers of CHOP and C/EBPalpha	8	8	22	5870	11420	-1.25	0	0.16	0	ABCF1 CHD2 ETNK1 FLT3LG RORA SAMD8 TPD52 YWHAB
96	V$SREBP_Q3	13	13	17	6428	10862	-1.27	0	1.2	0.04	ATP8B2 CHD2 FLJ32421 LHFPL2 MGC9084 PAG RNMT RORA RRAS2 SAMD8 TCF12 TPD52 ZNF639
97	V$E12_Q6	11	11	19	5277	12013	-1.27	0	1.23	0.04	CYLD FLJ20203 FLT3LG HMGA1 LCK LHFPL2 LOC92558 MGC5309 RORA RPL15 RRAS2
98	V$YY1_02: Yin and Yang 1	1	1	29	1888	15402	-1.27	0	0.03	0	HMGA1
99	V$CACCCBINDINGFACTOR_Q6	5	5	25	1823	15467	-1.27	0	1.59	0.04	FLT3LG LOC92558 PAG PAPOLA RORA
100	V$PITX2_Q2: pituitary homeobox factor 2	14	14	16	9086	8204	-1.28	0	0.23	0	CHD2 ETNK1 FLJ20203 FLT3LG HMGA1 MGC5309 MGC9084 RORA RRAS2 SAMD8 SCYE1 SFXN1 YWHAB ZNF639
101	V$CEBPDELTA_Q6	20	20	10	12584	4706	-1.29	0	0.18	0	ABCF1 ATP8B2 CHD2 CYLD ETNK1 FLJ20203 FLJ32421 FLT3LG HMGA1 LHFPL2 MGC5309 RORA RPL15 RRAS2 SCYE1 SFXN1 TCF12 TPD52 YWHAB ZNF639
102	V$TAL1ALPHAE47_01: Tal-1alpha:E47 heterodimer	3	3	27	825	16465	-1.3	0	1.77	0.17	FLJ20203 HMGA1 RRAS2
103	V$IRF7_01: interferon regulatory factor 7	18	18	12	9365	7925	-1.31	0	1.12	0.04	ASXL1 C12orf11 CYLD ETNK1 FLJ20203 FLJ32421 FLT3LG HMGA1 KIAA1196 LCK LHFPL2 MGC5309 MGC9084 PAG RORA SAMD8 SCYE1 TCF12
104	V$TAL1_Q6	15	15	15	7716	9574	-1.33	0	1.08	0.04	CYLD FLJ20203 FLJ32421 FLT3LG HMGA1 KIAA1196 LCK MGC5309 PAG PAPOLA RORA SFXN1 TCF12 TPD52 ZNF639
105	V$E2F1_Q4_01	7	7	23	5190	12100	-1.33	0	0.17	0	CYLD FLT3LG HMGA1 MGC9084 TCF12 TPD52 ZNF639
106	V$HNF4ALPHA_Q6	11	11	19	5409	11881	-1.33	0	1.13	0.04	CHD2 CYLD FLJ20203 HMGA1 LHFPL2 MGC5309 MGC9084 RNMT RORA TCF12 TPD52
107	V$GATA1_05: GATA-binding factor 1	2	2	28	2439	14851	-1.34	0	0.06	0	ETNK1 RORA
108	V$HNF3ALPHA_Q6	21	21	9	13071	4219	-1.34	0	0.19	0	ABCF1 ASXL1 ATP8B2 CHD2 ETNK1 FLJ20203 FLJ32421 HMGA1 LCK LHFPL2 MGC5309 PAG PAPOLA RNMT RORA RPL15 SAMD8 SFXN1 TCF12 YWHAB ZNF639
109	"V$TITF1_Q3: TTF-1, TITF1 (thyroid transcription factor 1)"	11	11	19	5420	11870	-1.35	0	1.12	0.04	ABCF1 CHD2 ETNK1 FLJ32421 FLT3LG HMGA1 LCK MGC5309 MGC9084 PAPOLA RORA
110	V$ARP1_01: apolipoprotein AI regulatory protein 1	2	2	28	2416	14874	-1.36	0	0.07	0	CYLD RORA
111	V$MYOGNF1_01: myogenin / nuclear factor 1 or related factors	5	5	25	4062	13228	-1.37	0	0.14	0	CYLD HMGA1 LOC92558 RORA YWHAB
112	V$HNF3B_01: Hepatocyte Nuclear Factor 3beta	19	19	11	11783	5507	-1.38	0	0.25	0	ABCF1 ATP8B2 CHD2 ETNK1 FLJ20203 FLT3LG HMGA1 LCK LHFPL2 PAPOLA RORA RPL15 RRAS2 SAMD8 SFXN1 TCF12 TPD52 YWHAB ZNF639
113	V$OCT1_06: octamer-binding factor 1	13	13	17	8236	9054	-1.39	0	0.3	0.01	ABCF1 ASXL1 CHD2 CYLD FLJ20203 MGC5309 MGC9084 PAG PAPOLA RORA SAMD8 TCF12 TPD52
114	V$IK1_01: Ikaros 1	18	18	12	9594	7696	-1.39	0	0.97	0.04	ABCF1 ASXL1 ATP8B2 C12orf11 CYLD ETNK1 FLJ20203 FLT3LG HMGA1 KIAA1196 LCK PAG RNMT RORA RPL15 SFXN1 TCF12 YWHAB
115	V$FOXP3_Q4	14	14	16	8788	8502	-1.39	0	0.3	0.01	ABCF1 ASXL1 ATP8B2 CHD2 LCK LHFPL2 MGC5309 MGC9084 PAG RORA SCYE1 SFXN1 TCF12 TPD52
116	V$PAX9_B: zebrafish Pax-9 binding sites	10	10	20	4940	12350	-1.39	0	1.06	0.04	ATP8B2 CHD2 FLJ20203 KIAA1196 LCK PAPOLA SCYE1 TCF12 YWHAB ZNF639
117	V$SMAD4_Q6	14	14	16	7368	9922	-1.4	0	0.93	0.04	ATP8B2 C12orf11 ETNK1 FLJ20203 FLJ32421 KIAA1196 LOC92558 PAG PAPOLA RORA RRAS2 SCYE1 TCF12 ZNF639
118	V$AIRE_01	3	3	27	2924	14366	-1.41	0	0.1	0	PAPOLA RORA RRAS2
119	V$PIT1_Q6	19	19	11	11667	5623	-1.41	0	0.28	0.01	ABCF1 CHD2 CYLD ETNK1 FLJ20203 FLJ32421 HMGA1 LHFPL2 MGC5309 MGC9084 PAG PAPOLA RORA RRAS2 SCYE1 SFXN1 TCF12 TPD52 YWHAB
120	V$HNF1_Q6	26	26	4	15873	1417	-1.42	0	0.1	0	ABCF1 ASXL1 ATP8B2 C12orf11 CHD2 CYLD ETNK1 FLJ20203 FLJ32421 HMGA1 LCK LHFPL2 MGC5309 MGC9084 PAG PAPOLA RNMT RORA RPL15 RRAS2 SAMD8 SCYE1 SFXN1 TCF12 TPD52 YWHAB
121	V$COUP_DR1_Q6	2	2	28	429	16861	-1.42	0	1.77	0.17	ASXL1 KIAA1196
122	V$GATA1_02: GATA-binding factor 1	11	11	19	5650	11640	-1.43	0	0.95	0.04	ABCF1 ATP8B2 C12orf11 FLJ20203 FLJ32421 KIAA1196 LCK LHFPL2 PAG RORA YWHAB
123	V$IRF_Q6	9	9	21	4414	12876	-1.43	0	1.05	0.04	CHD2 ETNK1 FLJ32421 FLT3LG HMGA1 KIAA1196 MGC9084 RORA TCF12
124	V$MRF2_01: modulator recognition factor 2	18	18	12	10999	6291	-1.43	0	0.32	0.01	ATP8B2 CHD2 CYLD ETNK1 FLT3LG LCK LHFPL2 MGC5309 MGC9084 PAG RORA RRAS2 SAMD8 SCYE1 SFXN1 TCF12 TPD52 YWHAB
125	V$ELF1_Q6	13	13	17	8073	9217	-1.43	0	0.35	0.02	ATP8B2 CYLD ETNK1 FLJ32421 KIAA1196 LCK MGC9084 PAG RORA RPL15 SAMD8 SCYE1 YWHAB
126	V$STAT_01: signal transducers and activators of transcription	7	7	23	3187	14103	-1.44	0	1.17	0.04	ASXL1 ETNK1 SCYE1 SFXN1 TCF12 TPD52 YWHAB
127	V$CART1_01: Cart-1 (cartilage homeoprotein 1)	5	5	25	2000	15290	-1.44	0	1.34	0.04	ASXL1 ETNK1 FLJ32421 RORA RRAS2
128	V$LEF1TCF1_Q4	13	13	17	6960	10330	-1.45	0	0.84	0.04	ABCF1 ATP8B2 CHD2 LCK RNMT RORA RPL15 RRAS2 SFXN1 TCF12 TPD52 YWHAB ZNF639
129	V$AFP1_Q6	6	6	24	2593	14697	-1.45	0	1.24	0.04	CYLD PAG RORA TCF12 TPD52 YWHAB
130	V$AREB6_02: AREB6 (Atp1a1 regulatory element binding factor 6)	13	13	17	6973	10317	-1.45	0	0.83	0.04	ABCF1 C12orf11 CHD2 FLT3LG HMGA1 LCK LHFPL2 RORA RPL15 RRAS2 SCYE1 TPD52 YWHAB
131	V$NFY_Q6: nuclear factor Y (Y-box binding factor)	11	11	19	5721	11569	-1.45	0	0.91	0.04	ABCF1 CHD2 CYLD ETNK1 HMGA1 MGC5309 MGC9084 RRAS2 SCYE1 TCF12 YWHAB
132	V$SOX5_01: Sox-5	13	13	17	7000	10290	-1.45	0	0.81	0.04	ASXL1 ATP8B2 CHD2 ETNK1 FLJ20203 LCK LHFPL2 MGC5309 RORA SAMD8 SFXN1 TCF12 TPD52
133	V$MYCMAX_B: c-Myc:Max binding sites	14	14	16	8558	8732	-1.46	0	0.37	0.02	ABCF1 ASXL1 C12orf11 ETNK1 HMGA1 KIAA1196 LHFPL2 LOC92558 PAG PAPOLA RNMT TCF12 YWHAB ZNF639
134	V$FOXO4_01: fork head box O4	19	19	11	10332	6958	-1.46	0	0.87	0.04	ABCF1 ASXL1 ATP8B2 CYLD ETNK1 FLJ20203 HMGA1 LHFPL2 MGC5309 MGC9084 PAG RORA RPL15 RRAS2 SAMD8 SFXN1 TCF12 YWHAB ZNF639
135	V$FREAC7_01: Fork head RElated ACtivator-7	9	9	21	5925	11365	-1.46	0	0.29	0.01	ATP8B2 HMGA1 LHFPL2 MGC5309 RORA RPL15 RRAS2 SAMD8 TCF12
136	V$OSF2_Q6	19	19	11	10333	6957	-1.46	0	0.87	0.04	ABCF1 ASXL1 C12orf11 FLJ20203 FLT3LG KIAA1196 LCK LHFPL2 MGC5309 MGC9084 PAG PAPOLA RNMT RORA RPL15 RRAS2 SCYE1 SFXN1 YWHAB
137	V$VMAF_01: v-Maf	18	18	12	10860	6430	-1.46	0	0.36	0.02	ABCF1 ATP8B2 C12orf11 CYLD ETNK1 FLT3LG HMGA1 LCK LOC92558 MGC5309 PAPOLA RNMT RORA RRAS2 SCYE1 SFXN1 TCF12 TPD52
138	V$SMAD3_Q6	15	15	15	9095	8195	-1.47	0	0.38	0.02	ASXL1 ATP8B2 CYLD FLJ20203 FLT3LG HMGA1 KIAA1196 LCK LOC92558 MGC5309 PAG RORA SCYE1 TCF12 ZNF639
139	V$S8_01: S8	4	4	26	1464	15826	-1.47	0	1.4	0.04	CYLD HMGA1 SFXN1 TPD52
140	V$CP2_01: CP2	22	22	8	11910	5380	-1.47	0	0.97	0.04	ABCF1 ASXL1 ATP8B2 C12orf11 CHD2 CYLD FLJ32421 HMGA1 LHFPL2 LOC92558 MGC5309 PAG PAPOLA RNMT RORA RRAS2 SAMD8 SFXN1 TCF12 TPD52 YWHAB ZNF639
141	V$COMP1_01: COMP1	16	16	14	9593	7697	-1.48	0	0.41	0.02	ATP8B2 CHD2 CYLD FLJ20203 LCK LHFPL2 MGC5309 MGC9084 PAG PAPOLA RNMT RORA RRAS2 SAMD8 SCYE1 TCF12
142	V$DEAF1_01	10	10	20	5171	12119	-1.48	0	0.9	0.04	ABCF1 CYLD FLJ32421 HMGA1 MGC9084 RNMT RORA SAMD8 SCYE1 SFXN1
143	V$SRF_Q5_01	10	10	20	5200	12090	-1.48	0	0.88	0.04	ATP8B2 KIAA1196 LCK MGC5309 RNMT RORA RPL15 RRAS2 YWHAB ZNF639
144	V$BARBIE_01: barbiturate-inducible element	14	14	16	8330	8960	-1.49	0	0.45	0.02	ABCF1 ATP8B2 CHD2 CYLD FLJ32421 HMGA1 LCK LHFPL2 MGC5309 PAPOLA RORA RPL15 TCF12 YWHAB
145	V$CDC5_01: cell division control protein 5	26	26	4	13941	3349	-1.49	0	1.26	0.04	ABCF1 ASXL1 ATP8B2 CHD2 CYLD ETNK1 FLJ20203 FLJ32421 FLT3LG HMGA1 LCK LHFPL2 MGC5309 MGC9084 PAG PAPOLA RNMT RORA RPL15 RRAS2 SAMD8 SCYE1 SFXN1 TCF12 TPD52 YWHAB
146	V$CDPCR1_01: cut-like homeodomain protein	20	20	10	12056	5234	-1.49	0	0.33	0.02	ABCF1 ASXL1 ATP8B2 CHD2 FLJ32421 FLT3LG HMGA1 LCK LHFPL2 MGC5309 PAG PAPOLA RNMT RORA RPL15 RRAS2 SCYE1 SFXN1 TCF12 TPD52
147	V$HFH3_01: HFH-3 (HNF3/fork head homolog 3)	10	10	20	6315	10975	-1.49	0	0.35	0.02	ABCF1 ATP8B2 ETNK1 HMGA1 MGC5309 RORA RPL15 RRAS2 SAMD8 TCF12
148	V$IRF_Q6_01	14	14	16	8118	9172	-1.49	0	0.54	0.02	ASXL1 CHD2 ETNK1 FLJ32421 FLT3LG HMGA1 KIAA1196 LCK MGC5309 MGC9084 PAPOLA RORA TCF12 YWHAB
149	V$LPOLYA_B: Lentiviral Poly A signal	4	4	26	3339	13951	-1.49	0	0.15	0	HMGA1 LCK RORA SFXN1
150	V$PADS_C: Retroviral Poly A downstream element	9	9	21	4595	12695	-1.49	0	0.91	0.04	CHD2 KIAA1196 LOC92558 RORA SAMD8 SCYE1 TPD52 YWHAB ZNF639
151	V$EFC_Q6	16	16	14	9253	8037	-1.5	0	0.54	0.02	ABCF1 ASXL1 ATP8B2 CHD2 ETNK1 LCK LHFPL2 MGC5309 MGC9084 PAG RNMT RORA RPL15 RRAS2 SFXN1 TCF12
152	"V$LMO2COM_02: complex of Lmo2 bound to Tal-1, E2A proteins, and GATA-1, half-site 2"	15	15	15	8559	8731	-1.5	0	0.6	0.02	ASXL1 ATP8B2 C12orf11 ETNK1 FLJ32421 HMGA1 KIAA1196 LCK LHFPL2 MGC5309 PAG RORA RPL15 SCYE1 YWHAB
153	V$PAX6_01: Pax-6	14	14	16	7973	9317	-1.5	0	0.6	0.02	ABCF1 CHD2 ETNK1 HMGA1 LHFPL2 MGC9084 PAG PAPOLA RNMT RORA SCYE1 SFXN1 TCF12 ZNF639
154	V$CAAT_01: cellular and viral CCAAT box	17	17	13	9599	7691	-1.5	0	0.64	0.02	ABCF1 ATP8B2 CHD2 CYLD ETNK1 FLJ20203 FLJ32421 FLT3LG HMGA1 MGC5309 MGC9084 RPL15 RRAS2 SAMD8 SCYE1 SFXN1 YWHAB
155	V$FOX_Q2	22	22	8	11995	5295	-1.51	0	0.91	0.04	ABCF1 ASXL1 ATP8B2 CHD2 CYLD ETNK1 FLJ20203 FLT3LG HMGA1 LHFPL2 MGC9084 PAG PAPOLA RORA RPL15 RRAS2 SAMD8 SCYE1 SFXN1 TCF12 YWHAB ZNF639
156	V$NFKB_Q6: NF-kappaB	3	3	27	2799	14491	-1.51	0	0.12	0	ATP8B2 CYLD ETNK1
157	V$HEB_Q6	10	10	20	5300	11990	-1.51	0	0.82	0.04	ASXL1 FLJ32421 LCK LHFPL2 LOC92558 MGC5309 RORA RPL15 SAMD8 SFXN1
158	V$TCF1P_Q6	21	21	9	11540	5750	-1.51	0	0.83	0.04	ASXL1 ATP8B2 C12orf11 FLJ20203 FLJ32421 HMGA1 KIAA1196 LCK LHFPL2 LOC92558 MGC5309 MGC9084 PAG PAPOLA RNMT RORA RPL15 SCYE1 TCF12 YWHAB ZNF639
159	V$E2F_Q4_01	7	7	23	4767	12523	-1.52	0	0.27	0.01	CYLD FLT3LG HMGA1 MGC9084 TCF12 TPD52 ZNF639
160	V$TEF_Q6	10	10	20	5351	11939	-1.52	0	0.78	0.03	CYLD ETNK1 FLJ20203 LHFPL2 PAPOLA RRAS2 SCYE1 TCF12 TPD52 YWHAB
161	V$XFD2_01: Xenopus fork head domain factor 2	7	7	23	3369	13921	-1.52	0	1.01	0.04	ABCF1 ATP8B2 LHFPL2 MGC5309 RORA RPL15 SAMD8
162	V$FOXJ2_01: fork head box J 2	12	12	18	6991	10299	-1.52	0	0.53	0.02	ABCF1 ATP8B2 ETNK1 HMGA1 LHFPL2 MGC5309 RORA RPL15 RRAS2 SAMD8 TCF12 ZNF639
163	V$HLF_01: hepatic leukemia factor	7	7	23	4752	12538	-1.53	0	0.28	0.01	ASXL1 CHD2 MGC5309 RORA SFXN1 TPD52 ZNF639
164	V$CREB_Q4_01	11	11	19	6179	11111	-1.53	0	0.64	0.02	ABCF1 ETNK1 HMGA1 LCK PAG PAPOLA RNMT RORA RRAS2 SCYE1 TPD52
165	V$HIF1_Q5: hypoxia-inducible factor 1	6	6	24	2734	14556	-1.53	0	1.09	0.04	ATP8B2 CHD2 HMGA1 RNMT TCF12 TPD52
166	V$POU1F1_Q6	11	11	19	6263	11027	-1.53	0	0.6	0.02	CHD2 CYLD ETNK1 FLJ20203 LHFPL2 MGC9084 RNMT SCYE1 SFXN1 TCF12 TPD52
167	V$USF_01: upstream stimulating factor	2	2	28	2235	15055	-1.54	0	0.09	0	RNMT YWHAB
168	V$OCT1_02: octamer factor 1	9	9	21	4806	12484	-1.55	0	0.77	0.02	ABCF1 CHD2 FLJ20203 MGC9084 PAG RNMT RORA RRAS2 TCF12
169	V$E2A_Q2	20	20	10	11331	5959	-1.55	0	0.63	0.02	ABCF1 ATP8B2 CYLD FLJ20203 FLT3LG HMGA1 KIAA1196 LCK LHFPL2 MGC5309 PAG RORA RPL15 RRAS2 SAMD8 SCYE1 SFXN1 TCF12 TPD52 YWHAB
170	V$HNF1_C: Hepatic nuclear factor 1	10	10	20	5626	11664	-1.55	0	0.63	0.02	CHD2 CYLD FLJ20203 FLJ32421 LHFPL2 MGC5309 RPL15 SAMD8 SFXN1 TCF12
171	V$POU3F2_02	1	1	29	104	17186	-1.55	0	1.79	0.17	TCF12
172	V$GCM_Q2	8	8	22	4121	13169	-1.55	0	0.85	0.04	ASXL1 LHFPL2 PAG RORA RPL15 RRAS2 SCYE1 TCF12
173	V$CEBPGAMMA_Q6	20	20	10	11516	5774	-1.55	0	0.54	0.02	ABCF1 ATP8B2 CHD2 CYLD ETNK1 FLJ20203 FLJ32421 HMGA1 LCK LHFPL2 MGC5309 MGC9084 PAG RNMT RORA RPL15 RRAS2 SAMD8 TCF12 TPD52
174	V$EVI1_04: ectopic viral integration site 1 encoded factor	21	21	9	11787	5503	-1.56	0	0.69	0.02	ABCF1 ATP8B2 C12orf11 CHD2 CYLD ETNK1 FLJ20203 HMGA1 KIAA1196 LCK LHFPL2 MGC5309 MGC9084 PAG RORA RPL15 SAMD8 SCYE1 SFXN1 TCF12 YWHAB
175	V$ARNT_01: AhR nuclear translocator homodimers	1	1	29	1652	15638	-1.57	0	0.05	0	YWHAB
176	V$TCF4_Q5	21	21	9	12176	5114	-1.58	0	0.5	0.02	ABCF1 ATP8B2 C12orf11 CHD2 CYLD ETNK1 HMGA1 KIAA1196 LCK LHFPL2 PAG PAPOLA RNMT RORA RPL15 SAMD8 SCYE1 SFXN1 TCF12 TPD52 ZNF639
177	V$USF_Q6: upstream stimulating factor	22	22	8	12272	5018	-1.58	0	0.74	0.02	ABCF1 ASXL1 ATP8B2 CYLD ETNK1 FLJ32421 FLT3LG HMGA1 KIAA1196 LCK LHFPL2 LOC92558 PAG PAPOLA RNMT RPL15 RRAS2 SAMD8 TCF12 TPD52 YWHAB ZNF639
178	V$IPF1_Q4	4	4	26	3206	14084	-1.58	0	0.18	0	LHFPL2 PAG RPL15 SFXN1
179	V$DEC_Q1	23	23	7	12720	4570	-1.58	0	0.82	0.04	ABCF1 ASXL1 C12orf11 CHD2 CYLD FLJ20203 FLJ32421 FLT3LG HMGA1 LCK LHFPL2 MGC5309 MGC9084 RNMT RORA RPL15 RRAS2 SAMD8 SCYE1 SFXN1 TCF12 TPD52 YWHAB
180	V$ELK1_01: Elk-1	7	7	23	4559	12731	-1.58	0	0.34	0.02	C12orf11 CHD2 FLJ20203 LCK LOC92558 MGC9084 PAPOLA
181	V$LDSPOLYA_B: Lentiviral Poly A downstream element	21	21	9	12104	5186	-1.58	0	0.53	0.02	ABCF1 ATP8B2 CHD2 CYLD ETNK1 FLJ20203 FLJ32421 FLT3LG HMGA1 LCK LHFPL2 MGC5309 PAG PAPOLA RNMT RORA SAMD8 SFXN1 TCF12 TPD52 YWHAB
182	V$NFKB_Q6_01	22	22	8	12381	4909	-1.59	0	0.68	0.02	ABCF1 ASXL1 ATP8B2 C12orf11 CHD2 CYLD ETNK1 FLJ32421 HMGA1 LCK LOC92558 MGC5309 MGC9084 PAPOLA RNMT RORA SCYE1 SFXN1 TCF12 TPD52 YWHAB ZNF639
183	V$NFKAPPAB_01: NF-kappaB	4	4	26	3168	14122	-1.6	0	0.19	0	ATP8B2 CYLD HMGA1 YWHAB
184	V$E2F_Q6_01	6	6	24	2899	14391	-1.61	0	0.94	0.04	CYLD HMGA1 MGC9084 TCF12 TPD52 ZNF639
185	V$COREBINDINGFACTOR_Q6	7	7	23	4448	12842	-1.61	0	0.38	0.02	KIAA1196 MGC9084 RNMT RORA SCYE1 SFXN1 YWHAB
186	V$AP1_C: AP-1 binding site	6	6	24	2898	14392	-1.61	0	0.94	0.04	ASXL1 ATP8B2 HMGA1 PAG RRAS2 TPD52
187	V$STAT5A_02	3	3	27	2656	14634	-1.62	0	0.15	0	LHFPL2 TCF12 TPD52
188	V$PAX6_Q2	3	3	27	1024	16266	-1.62	0	1.34	0.04	CYLD FLT3LG MGC5309
189	V$PTF1BETA_Q6	4	4	26	1655	15635	-1.65	0	1.13	0.04	LCK RORA SAMD8 SFXN1
190	V$SRF_C: serum response factor	2	2	28	521	16769	-1.65	0	1.47	0.04	ATP8B2 RORA
191	V$CREL_01: c-Rel	23	23	7	13416	3874	-1.65	0	0.44	0.02	ASXL1 ATP8B2 C12orf11 CHD2 CYLD ETNK1 FLJ20203 HMGA1 KIAA1196 LOC92558 MGC5309 MGC9084 PAPOLA RNMT RORA RPL15 SAMD8 SCYE1 SFXN1 TCF12 TPD52 YWHAB ZNF639
192	V$AREB6_03: AREB6 (Atp1a1 regulatory element binding factor 6)	7	7	23	3912	13378	-1.66	0	0.63	0.02	ATP8B2 FLJ20203 LCK LOC92558 MGC5309 RORA YWHAB
193	V$HNF4_DR1_Q3	23	23	7	13321	3969	-1.66	0	0.48	0.02	ASXL1 ATP8B2 C12orf11 CHD2 ETNK1 FLJ20203 FLJ32421 FLT3LG HMGA1 KIAA1196 LCK LHFPL2 LOC92558 MGC9084 PAG PAPOLA RORA RPL15 SCYE1 SFXN1 TCF12 TPD52 YWHAB
194	V$CEBP_C: C/EBP binding site	7	7	23	4098	13192	-1.66	0	0.53	0.02	CYLD HMGA1 MGC5309 RNMT RORA SFXN1 TCF12
195	V$HNF1_01: hepatic nuclear factor 1	6	6	24	3096	14194	-1.67	0	0.79	0.03	CHD2 CYLD FLJ20203 MGC5309 MGC9084 RORA
196	V$NFY_01: nuclear factor Y (Y-box binding factor)	6	6	24	3822	13468	-1.68	0	0.39	0.02	ABCF1 CYLD HMGA1 MGC9084 SCYE1 YWHAB
197	V$PAX5_01: B-cell-specific activating protein	5	5	25	2404	14886	-1.69	0	0.9	0.04	FLJ20203 PAPOLA SCYE1 YWHAB ZNF639
198	V$HP1SITEFACTOR_Q6	6	6	24	3733	13557	-1.69	0	0.42	0.02	ABCF1 ASXL1 CHD2 MGC9084 SCYE1 TPD52
199	V$AP4_01: activator protein 4	4	4	26	1728	15562	-1.7	0	1.04	0.04	C12orf11 LHFPL2 RORA TCF12
200	V$E47_01: E47	6	6	24	3218	14072	-1.7	0	0.7	0.02	CYLD FLJ20203 FLT3LG LCK MGC5309 RPL15
201	V$PEBP_Q6	6	6	24	3625	13665	-1.71	0	0.47	0.02	ABCF1 MGC9084 PAG RORA SCYE1 SFXN1
202	V$E4F1_Q6	2	2	28	553	16737	-1.71	0	1.39	0.04	PAG RNMT
203	V$STAF_02: Se-Cys tRNA gene transcription activating factor	6	6	24	3633	13657	-1.71	0	0.47	0.02	FLJ32421 FLT3LG PAPOLA RORA YWHAB ZNF639
204	V$ATF_01: activating transcription factor	2	2	28	2048	15242	-1.71	0	0.12	0	PAG RNMT
205	V$CREB_02: cAMP-responsive element binding protein	3	3	27	2491	14799	-1.73	0	0.19	0	CYLD PAPOLA TPD52
206	V$NFE2_01: NF-E2 p45	2	2	28	1973	15317	-1.76	0	0.14	0	ASXL1 RNMT
207	V$E47_02: E47	5	5	25	3077	14213	-1.77	0	0.45	0.02	ATP8B2 FLT3LG MGC5309 RORA RRAS2
208	V$AML_Q6	5	5	25	3047	14243	-1.78	0	0.46	0.02	LCK MGC9084 RNMT SCYE1 SFXN1
209	V$CREB_01: cAMP-responsive element binding protein	2	2	28	1936	15354	-1.8	0	0.15	0	RNMT SCYE1
210	V$NKX3A_01: NK class homeobox factor 3A	4	4	26	2682	14608	-1.81	0	0.35	0.02	ASXL1 CHD2 HMGA1 TPD52
211	V$AR_Q2: androgen receptor	2	2	28	602	16688	-1.81	0	1.27	0.04	TCF12 YWHAB
212	V$E2F_03	4	4	26	2572	14718	-1.84	0	0.4	0.02	CYLD MGC9084 TCF12 ZNF639
213	V$HIF1_Q3: hypoxia induced factor	4	4	26	2046	15244	-1.84	0	0.73	0.02	ABCF1 HMGA1 PAG RNMT
214	V$GABP_B: GA binding protein	4	4	26	2016	15274	-1.84	0	0.76	0.02	ABCF1 MGC9084 PAPOLA RNMT
215	V$NKX22_01: NK2 class homeobox factor 2	4	4	26	2072	15218	-1.84	0	0.71	0.02	HMGA1 RORA TCF12 TPD52
216	V$SREBP1_01: sterol regulatory element-binding protein 1	4	4	26	2060	15230	-1.85	0	0.72	0.02	CHD2 FLT3LG SAMD8 YWHAB
217	V$SF1_Q6	4	4	26	2468	14822	-1.86	0	0.45	0.02	CHD2 LCK RORA SCYE1
218	V$TFIIA_Q6	26	26	4	15084	2206	-1.87	0	0.41	0.02	ASXL1 ATP8B2 C12orf11 CHD2 CYLD ETNK1 FLJ32421 FLT3LG HMGA1 LCK LHFPL2 LOC92558 MGC5309 MGC9084 PAG PAPOLA RNMT RORA RPL15 RRAS2 SAMD8 SCYE1 SFXN1 TCF12 TPD52 ZNF639
219	V$LEF1_Q6	26	26	4	15064	2226	-1.87	0	0.42	0.02	ABCF1 ATP8B2 C12orf11 CHD2 CYLD ETNK1 FLJ32421 FLT3LG HMGA1 KIAA1196 LCK LOC92558 MGC5309 MGC9084 PAG PAPOLA RNMT RORA RPL15 RRAS2 SCYE1 SFXN1 TCF12 TPD52 YWHAB ZNF639
220	V$OLF1_01: olfactory neuron-specific factor	3	3	27	2212	15078	-1.87	0	0.28	0.01	LCK PAG RORA
221	V$XFD1_01: Xenopus fork head domain factor 1	3	3	27	2216	15074	-1.88	0	0.28	0.01	CHD2 ETNK1 HMGA1
222	V$VBP_01: PAR-type chicken vitellogenin promoter-binding protein	3	3	27	1377	15913	-1.9	0	0.84	0.04	MGC5309 RNMT SFXN1
223	V$CREBP1_Q2: CRE-binding protein 1	1	1	29	1371	15919	-1.9	0	0.09	0	RNMT
224	V$COUP_01: COUP:HNF-4 heterodimer	3	3	27	2124	15166	-1.92	0	0.31	0.01	ASXL1 KIAA1196 RORA
225	V$HNF4_01: hepatic nuclear factor 4	30	30	0	16434	856	-1.92	0	1.52	0.04	ABCF1 ASXL1 ATP8B2 C12orf11 CHD2 CYLD ETNK1 FLJ20203 FLJ32421 FLT3LG HMGA1 KIAA1196 LCK LHFPL2 LOC92558 MGC5309 MGC9084 PAG PAPOLA RNMT RORA RPL15 RRAS2 SAMD8 SCYE1 SFXN1 TCF12 TPD52 YWHAB ZNF639
226	V$HNF4_01_B: Hepatocyte nuclear factor 4	2	2	28	692	16598	-1.92	0	1.08	0.04	RORA SFXN1
227	V$RORA1_01: RAR-related orphan receptor alpha1	3	3	27	1402	15888	-1.92	0	0.81	0.04	ABCF1 RORA TPD52
228	V$MEIS1BHOXA9_02: Meis-1b:HOXA9 heterodimeric binding	1	1	29	170	17120	-1.93	0	1.36	0.04	KIAA1196
229	V$IK3_01: Ikaros 3	2	2	28	1747	15543	-1.94	0	0.2	0	ATP8B2 ETNK1
230	V$CREB_Q2: cAMP-response element-binding protein	3	3	27	1935	15355	-1.97	0	0.4	0.02	ETNK1 LCK RNMT
231	V$NFKB_C: NF-kappaB binding site	2	2	28	732	16558	-1.97	0	1.01	0.04	ATP8B2 CYLD
232	V$FREAC3_01: Fork head RElated ACtivator-3	1	1	29	180	17110	-1.97	0	1.31	0.04	MGC9084
233	V$XBP1_01: X-box-binding protein 1	2	2	28	1681	15609	-1.99	0	0.22	0	RORA TPD52
234	V$XFD3_01: Xenopus fork head domain factor 3	3	3	27	1823	15467	-1.99	0	0.47	0.02	FLJ20203 MGC9084 RORA
235	V$PBX1_02: homeo domain factor Pbx-1	1	1	29	184	17106	-1.99	0	1.29	0.04	RPL15
236	V$CREB_Q4: cAMP-response element binding protein	3	3	27	1760	15530	-1.99	0	0.51	0.02	ETNK1 RNMT SCYE1
237	V$HTF_01	2	2	28	774	16516	-2.02	0	0.94	0.04	PAG RORA
238	V$RORA2_01: RAR-related orphan receptor alpha2	1	1	29	195	17095	-2.02	0	1.24	0.04	TPD52
239	V$OCT1_07: octamer factor 1	1	1	29	197	17093	-2.03	0	1.23	0.04	ASXL1
240	V$NFMUE1_Q6	2	2	28	800	16490	-2.04	0	0.9	0.04	CHD2 HMGA1
241	V$NFKAPPAB65_01: NF-kappaB (p65)	1	1	29	1226	16064	-2.06	0	0.12	0	CYLD
242	V$FXR_IR1_Q6	1	1	29	203	17087	-2.06	0	1.21	0.04	ATP8B2
243	V$PR_01: high affinity binding sites for progesterone receptor	1	1	29	223	17067	-2.11	0	1.13	0.04	RORA
244	V$ACAAT_B: Avian C-type CCAAT box	1	1	29	1166	16124	-2.12	0	0.13	0	TCF12
245	V$E2F1DP1RB_01: Rb:E2F-1:DP-1 trimeric complex	2	2	28	1343	15947	-2.12	0	0.37	0.02	CYLD TCF12
246	V$ICSBP_Q6	2	2	28	967	16323	-2.12	0	0.68	0.02	ATP8B2 FLJ32421
247	V$STAT5A_01: signal transducer and activator of transcription 5a	2	2	28	993	16297	-2.13	0	0.65	0.02	LHFPL2 RPL15
248	V$TCF11MAFG_01: TCF11:MafG heterodimers	2	2	28	1359	15931	-2.13	0	0.36	0.02	HMGA1 RORA
249	V$POU6F1_01	2	2	28	1354	15936	-2.14	0	0.37	0.02	SAMD8 TCF12
250	V$ATF1_Q6	2	2	28	1344	15946	-2.14	0	0.37	0.02	RRAS2 SCYE1
251	V$AR_01: androgen receptor	1	1	29	1141	16149	-2.14	0	0.14	0	RPL15
252	V$FREAC2_01: Fork head RElated ACtivator-2	2	2	28	1009	16281	-2.14	0	0.64	0.02	ABCF1 MGC9084
253	V$ATATA_B: Avian C-type TATA box	2	2	28	1017	16273	-2.14	0	0.63	0.02	ABCF1 RORA
254	V$MEF2_02: myogenic MADS factor MEF-2	2	2	28	1235	16055	-2.16	0	0.44	0.02	RORA TCF12
255	V$EGR1_01: Egr-1/Krox-24/NGFI-A immediate-early gene product	1	1	29	246	17044	-2.16	0	1.05	0.04	SFXN1
256	V$OCT1_B: Octamer binding factor 1	2	2	28	1034	16256	-2.16	0	0.61	0.02	HMGA1 TCF12
257	V$PBX_Q3	28	28	2	16219	1071	-2.17	0	0.33	0.02	ABCF1 ASXL1 ATP8B2 C12orf11 CHD2 CYLD ETNK1 FLJ20203 FLJ32421 FLT3LG HMGA1 KIAA1196 LCK LHFPL2 LOC92558 MGC5309 MGC9084 PAPOLA RNMT RORA RPL15 RRAS2 SAMD8 SCYE1 TCF12 TPD52 YWHAB ZNF639
258	V$NRF1_Q6	1	1	29	1083	16207	-2.18	0	0.16	0	C12orf11
259	V$SRF_Q6: serum response factor	1	1	29	1087	16203	-2.19	0	0.15	0	YWHAB
260	V$OCT1_05: octamer-binding factor 1	1	1	29	1082	16208	-2.2	0	0.16	0	HMGA1
261	V$HOX13_01: Hox-1.3	1	1	29	261	17029	-2.2	0	1	0.04	LHFPL2
262	V$FXR_Q3	1	1	29	276	17014	-2.22	0	0.96	0.04	CYLD
263	V$POLY_C: Retroviral Poly A signal	1	1	29	273	17017	-2.23	0	0.97	0.04	ETNK1
264	V$PAX_Q6	30	30	0	16611	679	-2.23	0	1.2	0.04	ABCF1 ASXL1 ATP8B2 C12orf11 CHD2 CYLD ETNK1 FLJ20203 FLJ32421 FLT3LG HMGA1 KIAA1196 LCK LHFPL2 LOC92558 MGC5309 MGC9084 PAG PAPOLA RNMT RORA RPL15 RRAS2 SAMD8 SCYE1 SFXN1 TCF12 TPD52 YWHAB ZNF639
265	V$OCT_C: Octamer binding site	1	1	29	1038	16252	-2.23	0	0.17	0	HMGA1
266	V$NKX61_01: NKX6-1	1	1	29	997	16293	-2.26	0	0.18	0	SFXN1
267	V$CREBP1_01: cAMP-responsive element binding protein 1	1	1	29	291	16999	-2.26	0	0.92	0.04	RNMT
268	V$FOXO1_02: fork head box O1	1	1	29	973	16317	-2.28	0	0.19	0	MGC9084
269	V$TFIII_Q6	30	30	0	16679	611	-2.34	0	1.08	0.04	ABCF1 ASXL1 ATP8B2 C12orf11 CHD2 CYLD ETNK1 FLJ20203 FLJ32421 FLT3LG HMGA1 KIAA1196 LCK LHFPL2 LOC92558 MGC5309 MGC9084 PAG PAPOLA RNMT RORA RPL15 RRAS2 SAMD8 SCYE1 SFXN1 TCF12 TPD52 YWHAB ZNF639
270	V$CREBP1CJUN_01: CRE-binding protein 1:c-Jun heterodimer	1	1	29	867	16423	-2.35	0	0.24	0	RORA
271	V$MEF2_03: myogenic MADS factor MEF-2	1	1	29	367	16923	-2.35	0	0.74	0.02	TCF12
272	V$TAXCREB_01: Tax/CREB complex	1	1	29	857	16433	-2.36	0	0.25	0	RRAS2
273	V$IRF1_01: interferon regulatory factor 1	1	1	29	392	16898	-2.37	0	0.7	0.02	TCF12
274	V$TANTIGEN_B: Major T-antigen binding sites	1	1	29	798	16492	-2.38	0	0.28	0.01	FLT3LG
275	V$HFH4_01	1	1	29	397	16893	-2.38	0	0.69	0.02	RORA
276	V$NGFIC_01: nerve growth factor-induced protein C	1	1	29	424	16866	-2.42	0	0.64	0.02	SFXN1
277	V$T3R_01: viral homolog of thyroid hormone receptor alpha1	1	1	29	476	16814	-2.42	0	0.57	0.02	HMGA1
278	V$CHX10_01	1	1	29	479	16811	-2.43	0	0.56	0.02	CYLD
279	V$GATA4_Q3	29	29	1	16663	627	-2.43	0	0.35	0.02	ABCF1 ASXL1 ATP8B2 C12orf11 CHD2 CYLD ETNK1 FLJ20203 FLJ32421 HMGA1 KIAA1196 LCK LHFPL2 LOC92558 MGC5309 MGC9084 PAG PAPOLA RNMT RORA RPL15 RRAS2 SAMD8 SCYE1 SFXN1 TCF12 TPD52 YWHAB ZNF639
280	V$PPARA_02: PPAR-alpha:RXR-alpha heterodimer (peroxisome proliferator activated factor alpha:retinoid X receptor alpha)	1	1	29	590	16700	-2.44	0	0.43	0.02	TCF12
281	V$PR_02: is recognized by progesterone receptor	1	1	29	673	16617	-2.44	0	0.36	0.02	TCF12
282	V$MAF_Q6	1	1	29	500	16790	-2.44	0	0.53	0.02	HMGA1
283	V$E2F_02: E2F	1	1	29	581	16709	-2.45	0	0.44	0.02	CYLD
284	V$E2F_Q3: E2F	1	1	29	581	16709	-2.45	0	0.44	0.02	CYLD
285	V$E2F4DP1_01: E2F-4:DP-1 heterodimer	1	1	29	581	16709	-2.45	0	0.44	0.02	CYLD
286	V$E4BP4_01: E4BP4	1	1	29	609	16681	-2.45	0	0.42	0.02	MGC5309
