# Supplementary material for: Integrating Factor Analysis and a Transgenic Mouse Model to Reveal a Peripheral Blood Predictor of Breast Tumors
Source: BMC Med Genomics. 2011 Jul 22;4:61. doi: 10.1186/1755-8794-4-61 (PMC3178481; doi:10.1186/1755-8794-4-61)
Supplement: Additional File 9 — BMC_Miniwebsite Tabular documents generated from the functional annotation of the top 3 factors. [file 1755-8794-4-61-S9.ZIP › BMC_MiniWebsite/Original_Factor_Model_files/DN_Top3_MPMP_gather_gene_ontology.txt]

#	Annotation	Total Genes With Ann	Your Genes (With Ann)	Your Genes (No Ann)	Genome (With Ann)	Genome (No Ann)	ln(Bayes factor)	neg ln(p value)	FE: neg ln(p value)	FE: neg ln(FDR)	Genes
1	GO:0046335 [7]: ethanolamine biosynthesis	1	1	22	0	12256	3.11	6.62	6.28	2.57	ETNK1
2	GO:0046337 [6]: phosphatidylethanolamine metabolism	1	1	22	0	12256	3.11	6.62	6.28	2.57	ETNK1
3	GO:0006580 [6]: ethanolamine metabolism	1	1	22	0	12256	3.11	6.62	6.28	2.57	ETNK1
4	GO:0006646 [7]: phosphatidylethanolamine biosynthesis	1	1	22	0	12256	3.11	6.62	6.28	2.57	ETNK1
5	GO:0006345 [5]: loss of chromatin silencing	1	1	22	1	12255	2.42	5.8	5.59	2.45	HMGA1
6	GO:0006370 [8]: mRNA capping	1	1	22	1	12255	2.42	5.8	5.59	2.45	RNMT
7	GO:0009452 [7]: RNA capping	1	1	22	1	12255	2.42	5.8	5.59	2.45	RNMT
8	GO:0008654 [8]: phospholipid biosynthesis	2	2	21	50	12206	2.32	5.63	5.47	2.45	ETNK1 SAMD8
9	GO:0006350 [6]: transcription	9	9	14	1960	10296	2.13	5.43	5.02	2.36	ASXL1 CHD2 FLJ20203 HMGA1 KIAA1196 PAPOLA RORA TCF12 ZNF639
10	GO:0006686 [9]: sphingomyelin biosynthesis	1	1	22	2	12254	2.01	5.27	5.18	2.36	SAMD8
11	GO:0046467 [7]: membrane lipid biosynthesis	2	2	21	64	12192	1.86	5.17	5.01	2.36	ETNK1 SAMD8
12	GO:0042439 [7]: ethanolamine and derivative metabolism	1	1	22	3	12253	1.72	5	4.9	2.36	ETNK1
13	GO:0006337 [7]: nucleosome disassembly	1	1	22	3	12253	1.72	5	4.9	2.36	HMGA1
14	"GO:0006139 [5]: nucleobase, nucleoside, nucleotide and nucleic acid metabolism"	11	11	12	2956	9300	1.65	4.95	4.48	2.21	ASXL1 CHD2 FLJ20203 HMGA1 KIAA1196 PAPOLA RNMT RORA SCYE1 TCF12 ZNF639
15	GO:0043241 [6]: protein complex disassembly	1	1	22	4	12252	1.5	4.78	4.67	2.28	HMGA1
16	"GO:0045815 [4]: positive regulation of gene expression, epigenetic"	1	1	22	4	12252	1.5	4.78	4.67	2.28	HMGA1
17	GO:0006644 [7]: phospholipid metabolism	2	2	21	79	12177	1.48	4.74	4.61	2.28	ETNK1 SAMD8
18	"GO:0006355 [7]: regulation of transcription, DNA-dependent"	8	8	15	1805	10451	1.42	4.69	4.28	2.18	ASXL1 CHD2 FLJ20203 HMGA1 KIAA1196 RORA TCF12 ZNF639
19	"GO:0006351 [7]: transcription, DNA-dependent"	8	8	15	1861	10395	1.27	4.57	4.11	2.16	ASXL1 CHD2 FLJ20203 HMGA1 KIAA1196 RORA TCF12 ZNF639
20	GO:0045449 [6]: regulation of transcription	8	8	15	1869	10387	1.24	4.57	4.08	2.16	ASXL1 CHD2 FLJ20203 HMGA1 KIAA1196 RORA TCF12 ZNF639
21	GO:0006378 [8]: mRNA polyadenylylation	1	1	22	6	12250	1.17	4.47	4.34	2.18	PAPOLA
22	GO:0006684 [8]: sphingomyelin metabolism	1	1	22	6	12250	1.17	4.47	4.34	2.18	SAMD8
23	"GO:0019219 [5]: regulation of nucleobase, nucleoside, nucleotide and nucleic acid metabolism"	8	8	15	1895	10361	1.17	4.47	4	2.12	ASXL1 CHD2 FLJ20203 HMGA1 KIAA1196 RORA TCF12 ZNF639
24	GO:0006333 [8]: chromatin assembly or disassembly	2	2	21	101	12155	1.03	4.31	4.15	2.16	CHD2 HMGA1
25	GO:0044238 [4]: primary metabolism	17	17	6	6269	5987	0.99	4.31	3.78	1.98	ASXL1 CHD2 CYLD DKFZp761P0423 ETNK1 FLJ20203 HMGA1 KIAA1196 LCK PAPOLA RNMT RORA RPL15 SAMD8 SCYE1 TCF12 ZNF639
26	GO:0006268 [8]: DNA unwinding	1	1	22	8	12248	0.92	4.21	4.09	2.16	HMGA1
27	GO:0019222 [4]: regulation of metabolism	8	8	15	2030	10226	0.81	4.1	3.62	1.89	ASXL1 CHD2 FLJ20203 HMGA1 KIAA1196 RORA TCF12 ZNF639
28	GO:0008152 [3]: metabolism	18	18	5	6947	5309	0.8	4.1	3.6	1.89	ASXL1 ATP8B2 CHD2 CYLD DKFZp761P0423 ETNK1 FLJ20203 HMGA1 KIAA1196 LCK PAPOLA RNMT RORA RPL15 SAMD8 SCYE1 TCF12 ZNF639
29	GO:0006643 [6]: membrane lipid metabolism	2	2	21	119	12137	0.74	4.06	3.85	2.01	ETNK1 SAMD8
30	GO:0050791 [3]: regulation of physiological process	9	9	14	2544	9712	0.61	3.91	3.37	1.7	ASXL1 CHD2 FLJ20203 FLT3LG HMGA1 KIAA1196 RORA TCF12 ZNF639
31	GO:0044237 [4]: cellular metabolism	17	17	6	6548	5708	0.53	3.87	3.29	1.66	ASXL1 CHD2 CYLD DKFZp761P0423 ETNK1 FLJ20203 HMGA1 KIAA1196 LCK PAPOLA RNMT RORA RPL15 SAMD8 SCYE1 TCF12 ZNF639
32	GO:0030148 [8]: sphingolipid biosynthesis	1	1	22	14	12242	0.42	3.77	3.58	1.89	SAMD8
33	GO:0050875 [3]: cellular physiological process	21	21	2	9074	3182	0.3	3.6	3.22	1.66	ASXL1 ATP8B2 CHD2 CYLD DKFZp761P0423 ETNK1 FLJ20203 FLT3LG HMGA1 KIAA1196 LCK PAPOLA RNMT RORA RPL15 RRAS2 SAMD8 SCYE1 SFXN1 TCF12 ZNF639
34	GO:0006826 [9]: iron ion transport	1	1	22	20	12236	0.09	3.4	3.25	1.66	SFXN1
35	GO:0042401 [7]: biogenic amine biosynthesis	1	1	22	21	12235	0.05	0	3.21	1.66	ETNK1
36	GO:0050789 [2]: regulation of biological process	9	9	14	2858	9398	0.02	0	2.71	1.49	ASXL1 CHD2 FLJ20203 FLT3LG HMGA1 KIAA1196 RORA TCF12 ZNF639
37	GO:0016070 [5]: RNA metabolism	3	3	20	448	11808	0.01	0	2.98	1.53	PAPOLA RNMT SCYE1
38	GO:0042398 [6]: amino acid derivative biosynthesis	1	1	22	24	12232	-0.08	0	3.08	1.57	ETNK1
39	GO:0006325 [7]: establishment and/or maintenance of chromatin architecture	2	2	21	194	12062	-0.1	0	2.97	1.53	CHD2 HMGA1
40	GO:0043283 [4]: biopolymer metabolism	6	6	17	1605	10651	-0.12	0	2.64	1.49	CHD2 CYLD HMGA1 PAPOLA RNMT SCYE1
41	GO:0008610 [6]: lipid biosynthesis	2	2	21	199	12057	-0.14	0	2.92	1.51	ETNK1 SAMD8
42	GO:0006323 [6]: DNA packaging	2	2	21	202	12054	-0.16	0	2.89	1.51	CHD2 HMGA1
43	GO:0007265 [7]: Ras protein signal transduction	1	1	22	27	12229	-0.18	0	2.97	1.53	LCK
44	"GO:0045893 [8]: positive regulation of transcription, DNA-dependent"	1	1	22	31	12225	-0.3	0	2.84	1.5	HMGA1
45	GO:0016582 [9]: non-covalent chromatin modification	1	1	22	32	12224	-0.33	0	2.81	1.5	HMGA1
46	GO:0006338 [10]: chromatin remodeling	1	1	22	32	12224	-0.33	0	2.81	1.5	HMGA1
47	GO:0006357 [8]: regulation of transcription from Pol II promoter	2	2	21	229	12027	-0.37	0	2.68	1.49	CHD2 TCF12
48	GO:0007001 [7]: chromosome organization and biogenesis (sensu Eukaryota)	2	2	21	229	12027	-0.37	0	2.68	1.49	CHD2 HMGA1
49	GO:0042157 [7]: lipoprotein metabolism	1	1	22	34	12222	-0.39	0	2.76	1.49	HMGA1
50	GO:0051276 [6]: chromosome organization and biogenesis	2	2	21	235	12021	-0.41	0	2.63	1.49	CHD2 HMGA1
51	GO:0006397 [7]: mRNA processing	2	2	21	235	12021	-0.41	0	2.63	1.49	PAPOLA RNMT
52	GO:0007264 [6]: small GTPase mediated signal transduction	2	2	21	239	12017	-0.43	0	2.6	1.49	LCK RRAS2
53	GO:0000041 [8]: transition metal ion transport	1	1	22	38	12218	-0.49	0	2.65	1.49	SFXN1
54	GO:0016071 [6]: mRNA metabolism	2	2	21	254	12002	-0.52	0	2.5	1.44	PAPOLA RNMT
55	"GO:0040029 [3]: regulation of gene expression, epigenetic"	1	1	22	40	12216	-0.54	0	2.6	1.49	HMGA1
56	GO:0006665 [7]: sphingolipid metabolism	1	1	22	41	12215	-0.56	0	2.58	1.49	SAMD8
57	GO:0006519 [5]: amino acid and derivative metabolism	2	2	21	263	11993	-0.58	0	2.44	1.42	ETNK1 SCYE1
58	GO:0006576 [6]: biogenic amine metabolism	1	1	22	44	12212	-0.63	0	2.51	1.44	ETNK1
59	GO:0043038 [7]: amino acid activation	1	1	22	49	12207	-0.72	0	2.41	1.42	SCYE1
60	GO:0043039 [8]: tRNA aminoacylation	1	1	22	49	12207	-0.72	0	2.41	1.42	SCYE1
61	GO:0006418 [8]: tRNA aminoacylation for protein translation	1	1	22	49	12207	-0.72	0	2.41	1.42	SCYE1
62	GO:0006575 [6]: amino acid derivative metabolism	1	1	22	50	12206	-0.75	0	2.39	1.42	ETNK1
63	GO:0008283 [4]: cell proliferation	4	4	19	1054	11202	-0.75	0	2.03	1.22	CYLD FLT3LG HMGA1 LCK
64	GO:0045941 [7]: positive regulation of transcription	1	1	22	51	12205	-0.76	0	2.37	1.42	HMGA1
65	GO:0006400 [7]: tRNA modification	1	1	22	54	12202	-0.81	0	2.32	1.38	SCYE1
66	GO:0009308 [5]: amine metabolism	2	2	21	309	11947	-0.82	0	2.17	1.28	ETNK1 SCYE1
67	"GO:0045935 [6]: positive regulation of nucleobase, nucleoside, nucleotide and nucleic acid metabolism"	1	1	22	55	12201	-0.82	0	2.3	1.38	HMGA1
68	GO:0006869 [5]: lipid transport	1	1	22	58	12198	-0.88	0	2.25	1.34	HMGA1
69	GO:0007582 [2]: physiological process	22	22	1	10440	1816	-0.88	0	2.08	1.22	ASXL1 ATP8B2 CHD2 CYLD DKFZp761P0423 ETNK1 FLJ20203 FLT3LG HMGA1 KIAA1196 LCK PAG PAPOLA RNMT RORA RPL15 RRAS2 SAMD8 SCYE1 SFXN1 TCF12 ZNF639
70	GO:0007049 [5]: cell cycle	3	3	20	710	11546	-0.92	0	1.92	1.15	CYLD HMGA1 LCK
71	GO:0043119 [4]: positive regulation of physiological process	2	2	21	335	11921	-0.93	0	2.04	1.22	FLT3LG HMGA1
72	GO:0009451 [6]: RNA modification	1	1	22	64	12192	-0.96	0	2.16	1.28	SCYE1
73	GO:0006955 [4]: immune response	3	3	20	744	11512	-1.01	0	1.82	1.12	PAG SCYE1 TCF12
74	GO:0006396 [6]: RNA processing	2	2	21	366	11890	-1.06	0	1.9	1.15	PAPOLA RNMT
75	GO:0009309 [6]: amine biosynthesis	1	1	22	72	12184	-1.06	0	2.05	1.22	ETNK1
76	GO:0006261 [7]: DNA-dependent DNA replication	1	1	22	74	12182	-1.08	0	2.03	1.22	HMGA1
77	GO:0009893 [5]: positive regulation of metabolism	1	1	22	81	12175	-1.16	0	1.95	1.15	HMGA1
78	GO:0000074 [6]: regulation of cell cycle	2	2	21	396	11860	-1.17	0	1.77	1.08	CYLD LCK
79	GO:0006952 [5]: defense response	3	3	20	835	11421	-1.19	0	1.59	1.02	PAG SCYE1 TCF12
80	GO:0019735 [7]: antimicrobial humoral response (sensu Vertebrata)	1	1	22	84	12172	-1.19	0	1.91	1.15	PAG
81	GO:0019730 [6]: antimicrobial humoral response	1	1	22	86	12170	-1.21	0	1.89	1.15	PAG
82	GO:0006399 [6]: tRNA metabolism	1	1	22	87	12169	-1.22	0	1.88	1.15	SCYE1
83	GO:0045786 [7]: negative regulation of cell cycle	1	1	22	89	12167	-1.24	0	1.86	1.14	CYLD
84	GO:0044255 [5]: cellular lipid metabolism	2	2	21	427	11829	-1.25	0	1.65	1.03	ETNK1 SAMD8
85	GO:0006366 [8]: transcription from Pol II promoter	2	2	21	428	11828	-1.26	0	1.65	1.03	CHD2 TCF12
86	GO:0016568 [8]: chromatin modification	1	1	22	99	12157	-1.32	0	1.76	1.08	HMGA1
87	GO:0044249 [5]: cellular biosynthesis	3	3	20	941	11315	-1.36	0	1.35	0.87	ETNK1 RPL15 SCYE1
88	GO:0006812 [6]: cation transport	2	2	21	468	11788	-1.37	0	1.52	0.97	ATP8B2 SFXN1
89	"GO:0015674 [7]: di-, tri-valent inorganic cation transport"	1	1	22	105	12151	-1.37	0	1.71	1.04	SFXN1
90	"GO:0009613 [5]: response to pest, pathogen or parasite"	2	2	21	469	11787	-1.37	0	1.51	0.97	PAG SCYE1
91	GO:0009607 [4]: response to biotic stimulus	3	3	20	955	11301	-1.38	0	1.33	0.87	PAG SCYE1 TCF12
92	GO:0009058 [4]: biosynthesis	3	3	20	986	11270	-1.42	0	1.27	0.85	ETNK1 RPL15 SCYE1
93	GO:0019538 [5]: protein metabolism	6	6	17	2802	9454	-1.43	0	0.83	0.56	CYLD DKFZp761P0423 HMGA1 LCK RPL15 SCYE1
94	GO:0019941 [9]: modification-dependent protein catabolism	1	1	22	113	12143	-1.43	0	1.64	1.03	CYLD
95	GO:0006511 [10]: ubiquitin-dependent protein catabolism	1	1	22	113	12143	-1.43	0	1.64	1.03	CYLD
96	GO:0044267 [6]: cellular protein metabolism	6	6	17	2781	9475	-1.43	0	0.85	0.56	CYLD DKFZp761P0423 HMGA1 LCK RPL15 SCYE1
97	GO:0043207 [5]: response to external biotic stimulus	2	2	21	500	11756	-1.44	0	1.42	0.9	PAG SCYE1
98	GO:0007165 [4]: signal transduction	6	6	17	2820	9436	-1.44	0	0.82	0.55	FLT3LG LCK PAG RORA RRAS2 SCYE1
99	GO:0042330 [5]: taxis	1	1	22	116	12140	-1.45	0	1.62	1.03	SCYE1
100	GO:0006935 [6]: chemotaxis	1	1	22	116	12140	-1.45	0	1.62	1.03	SCYE1
101	GO:0016064 [6]: humoral defense mechanism (sensu Vertebrata)	1	1	22	118	12138	-1.47	0	1.61	1.03	PAG
102	GO:0008284 [6]: positive regulation of cell proliferation	1	1	22	118	12138	-1.47	0	1.61	1.03	FLT3LG
103	GO:0007154 [3]: cell communication	6	6	17	3469	8787	-1.47	0	0.4	0.32	FLT3LG LCK PAG RORA RRAS2 SCYE1
104	GO:0044260 [5]: cellular macromolecule metabolism	6	6	17	2980	9276	-1.48	0	0.69	0.47	CYLD DKFZp761P0423 HMGA1 LCK RPL15 SCYE1
105	GO:0043170 [4]: macromolecule metabolism	6	6	17	3140	9116	-1.5	0	0.58	0.42	CYLD DKFZp761P0423 HMGA1 LCK RPL15 SCYE1
106	GO:0006468 [8]: protein amino acid phosphorylation	2	2	21	535	11721	-1.51	0	1.32	0.87	DKFZp761P0423 LCK
107	GO:0006412 [6]: protein biosynthesis	2	2	21	529	11727	-1.51	0	1.34	0.87	RPL15 SCYE1
108	GO:0006259 [5]: DNA metabolism	2	2	21	536	11720	-1.52	0	1.32	0.87	CHD2 HMGA1
109	GO:0006629 [5]: lipid metabolism	2	2	21	551	11705	-1.54	0	1.28	0.85	ETNK1 SAMD8
110	GO:0009987 [2]: cellular process	22	22	1	10925	1331	-1.57	0	1.31	0.87	ASXL1 ATP8B2 CHD2 CYLD DKFZp761P0423 ETNK1 FLJ20203 FLT3LG HMGA1 KIAA1196 LCK PAG PAPOLA RNMT RORA RPL15 RRAS2 SAMD8 SCYE1 SFXN1 TCF12 ZNF639
111	GO:0009059 [5]: macromolecule biosynthesis	2	2	21	591	11665	-1.61	0	1.18	0.79	RPL15 SCYE1
112	GO:0006260 [6]: DNA replication	1	1	22	143	12113	-1.61	0	1.44	0.9	HMGA1
113	GO:0007517 [5]: muscle development	1	1	22	146	12110	-1.62	0	1.42	0.9	TCF12
114	GO:0006810 [4]: transport	4	4	19	1971	10285	-1.62	0	0.66	0.45	ATP8B2 HMGA1 RRAS2 SFXN1
115	GO:0051179 [3]: localization	4	4	19	1981	10275	-1.63	0	0.65	0.45	ATP8B2 HMGA1 RRAS2 SFXN1
116	GO:0051234 [4]: establishment of localization	4	4	19	1973	10283	-1.63	0	0.65	0.45	ATP8B2 HMGA1 RRAS2 SFXN1
117	GO:0016310 [7]: phosphorylation	2	2	21	635	11621	-1.68	0	1.09	0.72	DKFZp761P0423 LCK
118	GO:0050896 [3]: response to stimulus	3	3	20	1941	10315	-1.69	0	0.32	0.27	PAG SCYE1 TCF12
119	GO:0043037 [7]: translation	1	1	22	162	12094	-1.7	0	1.33	0.87	SCYE1
120	GO:0006959 [5]: humoral immune response	1	1	22	162	12094	-1.7	0	1.33	0.87	PAG
121	GO:0050874 [3]: organismal physiological process	3	3	20	1841	10415	-1.71	0	0.37	0.31	PAG SCYE1 TCF12
122	GO:0006996 [5]: organelle organization and biogenesis	2	2	21	672	11584	-1.72	0	1.01	0.68	CHD2 HMGA1
123	GO:0007275 [2]: development	3	3	20	1784	10472	-1.73	0	0.4	0.32	HMGA1 TCF12 TPD52
124	GO:0006464 [7]: protein modification	3	3	20	1506	10750	-1.75	0	0.6	0.43	CYLD DKFZp761P0423 LCK
125	GO:0006811 [5]: ion transport	2	2	21	702	11554	-1.75	0	0.96	0.63	ATP8B2 SFXN1
126	GO:0000067 [6]: DNA replication and chromosome cycle	1	1	22	184	12072	-1.78	0	1.22	0.81	HMGA1
127	GO:0006461 [7]: protein complex assembly	1	1	22	195	12061	-1.82	0	1.17	0.79	HMGA1
128	GO:0006954 [5]: inflammatory response	1	1	22	195	12061	-1.82	0	1.17	0.79	SCYE1
129	GO:0006793 [5]: phosphorus metabolism	2	2	21	780	11476	-1.82	0	0.83	0.56	DKFZp761P0423 LCK
130	GO:0006796 [6]: phosphate metabolism	2	2	21	780	11476	-1.82	0	0.83	0.56	DKFZp761P0423 LCK
131	GO:0016043 [4]: cell organization and biogenesis	2	2	21	823	11433	-1.85	0	0.77	0.52	CHD2 HMGA1
132	GO:0006950 [4]: response to stress	2	2	21	848	11408	-1.86	0	0.73	0.5	PAG SCYE1
133	GO:0009605 [4]: response to external stimulus	2	2	21	1261	10995	-1.88	0	0.36	0.31	PAG SCYE1
134	GO:0006066 [5]: alcohol metabolism	1	1	22	219	12037	-1.89	0	1.08	0.71	ETNK1
135	GO:0009653 [3]: morphogenesis	2	2	21	1148	11108	-1.91	0	0.43	0.32	TCF12 TPD52
136	GO:0006520 [6]: amino acid metabolism	1	1	22	225	12031	-1.91	0	1.06	0.7	SCYE1
137	GO:0007242 [5]: intracellular signaling cascade	2	2	21	989	11267	-1.91	0	0.57	0.41	LCK RRAS2
138	GO:0042221 [6]: response to chemical substance	1	1	22	229	12027	-1.92	0	1.04	0.7	SCYE1
139	GO:0042127 [5]: regulation of cell proliferation	1	1	22	259	11997	-1.98	0	0.94	0.63	FLT3LG
140	GO:0051242 [5]: positive regulation of cellular physiological process	1	1	22	260	11996	-2	0	0.94	0.63	FLT3LG
141	GO:0009887 [4]: organogenesis	1	1	22	923	11333	-2	0	0.18	0.18	TCF12
142	GO:0048513 [3]: organ development	1	1	22	923	11333	-2	0	0.18	0.18	TCF12
143	GO:0009056 [4]: catabolism	1	1	22	908	11348	-2.02	0	0.19	0.18	CYLD
144	GO:0009611 [5]: response to wounding	1	1	22	285	11971	-2.04	0	0.87	0.57	SCYE1
145	GO:0044248 [5]: cellular catabolism	1	1	22	834	11422	-2.07	0	0.22	0.2	CYLD
146	GO:0006886 [6]: intracellular protein transport	1	1	22	313	11943	-2.08	0	0.8	0.54	RRAS2
147	GO:0050794 [3]: regulation of cellular process	1	1	22	791	11465	-2.1	0	0.24	0.22	FLT3LG
148	GO:0030001 [7]: metal ion transport	1	1	22	343	11913	-2.12	0	0.73	0.5	SFXN1
149	GO:0009628 [5]: response to abiotic stimulus	1	1	22	380	11876	-2.15	0	0.66	0.45	SCYE1
150	GO:0009057 [5]: macromolecule catabolism	1	1	22	709	11547	-2.16	0	0.29	0.26	CYLD
151	GO:0044265 [6]: cellular macromolecule catabolism	1	1	22	694	11562	-2.16	0	0.3	0.27	CYLD
152	GO:0006082 [5]: organic acid metabolism	1	1	22	413	11843	-2.17	0	0.61	0.43	SCYE1
153	GO:0019752 [6]: carboxylic acid metabolism	1	1	22	411	11845	-2.17	0	0.61	0.43	SCYE1
154	GO:0043285 [5]: biopolymer catabolism	1	1	22	605	11651	-2.19	0	0.37	0.31	CYLD
155	GO:0015031 [5]: protein transport	1	1	22	476	11780	-2.19	0	0.51	0.37	RRAS2
156	GO:0030163 [6]: protein catabolism	1	1	22	598	11658	-2.19	0	0.38	0.31	CYLD
157	GO:0046907 [5]: intracellular transport	1	1	22	504	11752	-2.19	0	0.48	0.35	RRAS2
158	GO:0045184 [5]: establishment of protein localization	1	1	22	478	11778	-2.2	0	0.51	0.37	RRAS2
159	GO:0044257 [7]: cellular protein catabolism	1	1	22	583	11673	-2.2	0	0.39	0.32	CYLD
160	GO:0006508 [8]: proteolysis and peptidolysis	1	1	22	583	11673	-2.2	0	0.39	0.32	CYLD
161	GO:0008104 [4]: protein localization	1	1	22	491	11765	-2.2	0	0.49	0.36	RRAS2
162	GO:0051244 [4]: regulation of cellular physiological process	1	1	22	566	11690	-2.2	0	0.41	0.32	FLT3LG
163	GO:0007267 [4]: cell-cell signaling	1	1	22	537	11719	-2.2	0	0.44	0.32	SCYE1
164	GO:0006512 [8]: ubiquitin cycle	1	1	22	546	11710	-2.2	0	0.43	0.32	CYLD
