# Supplementary material for: Integrating Factor Analysis and a Transgenic Mouse Model to Reveal a Peripheral Blood Predictor of Breast Tumors
Source: BMC Med Genomics. 2011 Jul 22;4:61. doi: 10.1186/1755-8794-4-61 (PMC3178481; doi:10.1186/1755-8794-4-61)
Supplement: Additional File 9 — BMC_Miniwebsite Tabular documents generated from the functional annotation of the top 3 factors. [file 1755-8794-4-61-S9.ZIP › BMC_MiniWebsite/Original_Factor_Model_files/DN_Top3_MPMP_gather_kegg.txt]

#	Annotation	Total Genes With Ann	Your Genes (With Ann)	Your Genes (No Ann)	Genome (With Ann)	Genome (No Ann)	ln(Bayes factor)	neg ln(p value)	FE: neg ln(p value)	FE: neg ln(FDR)	Genes
1	path:hsa00564: Glycerophospholipid metabolism	1	1	3	73	3053	0.82	4.97	2.39	1.24	ETNK1
2	path:hsa04540: Gap junction	1	1	3	91	3035	0.62	4.81	2.18	1.24	RRAS2
3	path:hsa04530: Tight junction	1	1	3	113	3013	0.43	4.57	1.98	1.24	RRAS2
4	path:hsa04910: Insulin signaling pathway	1	1	3	143	2983	0.22	4.33	1.76	1.24	RRAS2
5	path:hsa04020: Calcium signaling pathway	1	1	3	195	2931	-0.03	0.0	1.48	1.24	LCK
6	path:hsa04810: Regulation of actin cytoskeleton	1	1	3	212	2914	-0.1	0.0	1.4	1.24	RRAS2
7	path:hsa04510: Focal adhesion	1	1	3	233	2893	-0.17	0.0	1.32	1.24	RRAS2
8	path:hsa04010: MAPK signaling pathway	1	1	3	242	2884	-0.2	0.0	1.29	1.24	RRAS2
9	path:hsa04060: Cytokine-cytokine receptor interaction	1	1	3	256	2870	-0.24	0.0	1.24	1.24	FLT3LG
