# Supplementary material for: Integrating Factor Analysis and a Transgenic Mouse Model to Reveal a Peripheral Blood Predictor of Breast Tumors
Source: BMC Med Genomics. 2011 Jul 22;4:61. doi: 10.1186/1755-8794-4-61 (PMC3178481; doi:10.1186/1755-8794-4-61)
Supplement: Additional File 9 — BMC_Miniwebsite Tabular documents generated from the functional annotation of the top 3 factors. [file 1755-8794-4-61-S9.ZIP › BMC_MiniWebsite/Original_Factor_Model_files/DN_Top3_MPMP_gather_maploc.txt]

#	Annotation	Total Genes With Ann	Your Genes (With Ann)	Your Genes (No Ann)	Genome (With Ann)	Genome (No Ann)	ln(Bayes factor)	neg ln(p value)	FE: neg ln(p value)	FE: neg ln(FDR)	Genes
1	8q21	2	2	29	97	30202	1.96	5.52	5.38	2.52	PAG TPD52
2	15q21	2	2	29	111	30188	1.7	5.25	5.12	2.52	RORA TCF12
3	20q13	2	2	29	267	30032	0.11	3.69	3.48	1.81	KIAA1196 YWHAB
4	4q24	1	1	30	30	30269	0.01	0.0	3.47	1.81	SCYE1
5	1q41	1	1	30	53	30246	-0.51	0.0	2.92	1.81	FLJ32421
6	5q14	1	1	30	58	30241	-0.57	0.0	2.84	1.81	LHFPL2
7	12p11	1	1	30	61	30238	-0.65	0.0	2.79	1.81	C12orf11
8	16q12	1	1	30	66	30233	-0.73	0.0	2.71	1.81	CYLD
9	3p24	1	1	30	66	30233	-0.73	0.0	2.71	1.81	RPL15
10	1q24	1	1	30	69	30230	-0.74	0.0	2.67	1.81	MGC9084
11	11q22	1	1	30	72	30227	-0.78	0.0	2.63	1.81	LOC440064
12	12p12	1	1	30	73	30226	-0.8	0.0	2.62	1.81	ETNK1
13	1q22	1	1	30	83	30216	-0.92	0.0	2.5	1.77	FLJ20203
14	3q26	1	1	30	109	30190	-1.16	0.0	2.24	1.58	ZNF639
15	6p21	2	2	29	643	29656	-1.29	0.0	1.96	1.57	ABCF1 HMGA1
16	15q26	1	1	30	128	30171	-1.32	0.0	2.09	1.57	CHD2
17	18p11	1	1	30	140	30159	-1.41	0.0	2.01	1.57	RNMT
18	5p15	1	1	30	148	30151	-1.43	0.0	1.95	1.57	MGC5309
19	10q22	1	1	30	153	30146	-1.47	0.0	1.92	1.57	SAMD8
20	20q11	1	1	30	167	30132	-1.56	0.0	1.84	1.54	ASXL1
21	8p23	1	1	30	179	30120	-1.59	0.0	1.78	1.53	DKFZp761P0423
22	1p34	1	1	30	198	30101	-1.66	0.0	1.69	1.48	LCK
23	12q24	1	1	30	286	30013	-1.93	0.0	1.36	1.2	LOC92558
24	1q21	1	1	30	342	29957	-2.05	0.0	1.21	1.1	ATP8B2
25	14q32	1	1	30	418	29881	-2.19	0.0	1.05	0.97	PAPOLA
26	11p15	1	1	30	452	29847	-2.23	0.0	0.99	0.95	RRAS2
27	19q13	1	1	30	966	29333	-2.49	0.0	0.46	0.46	FLT3LG
