# Supplementary material for: Integrating Factor Analysis and a Transgenic Mouse Model to Reveal a Peripheral Blood Predictor of Breast Tumors
Source: BMC Med Genomics. 2011 Jul 22;4:61. doi: 10.1186/1755-8794-4-61 (PMC3178481; doi:10.1186/1755-8794-4-61)
Supplement: Additional File 9 — BMC_Miniwebsite Tabular documents generated from the functional annotation of the top 3 factors. [file 1755-8794-4-61-S9.ZIP › BMC_MiniWebsite/Original_Factor_Model_files/DN_Top3_MPMP_gather_proteins.txt]

#	Annotation	Total Genes With Ann	Your Genes (With Ann)	Your Genes (No Ann)	Genome (With Ann)	Genome (No Ann)	ln(Bayes factor)	neg ln(p value)	FE: neg ln(p value)	FE: neg ln(FDR)	Genes
1	"PTPN3: protein tyrosine phosphatase, non-receptor type 3"	2	2	17	1	7606	7.95	10.37	10.95	5.62	KIAA1196 YWHAB
2	RIN1: Ras and Rab interactor 1	2	2	17	6	7601	5.74	7.98	8.72	4.52	RRAS2 YWHAB
3	RAF1: v-raf-1 murine leukemia viral oncogene homolog 1	3	3	16	45	7562	5.49	7.77	8.46	4.52	LCK RRAS2 YWHAB
4	TPD52L1: tumor protein D52-like 1	2	2	17	7	7600	5.48	7.77	8.47	4.52	TPD52 YWHAB
5	RAPGEF3: Rap guanine nucleotide exchange factor (GEF) 3	1	1	18	0	7607	3	4.97	5.99	3.66	RRAS2
6	TESK2: testis-specific kinase 2	1	1	18	0	7607	3	4.97	5.99	3.66	YWHAB
7	MONDOA: Mlx interactor	1	1	18	0	7607	3	4.97	5.99	3.66	YWHAB
8	JMJD2B: jumonji domain containing 2B	1	1	18	0	7607	3	4.97	5.99	3.66	MGC5309
9	PEG10: paternally expressed 10	1	1	18	0	7607	3	4.97	5.99	3.66	KIAA1196
10	ANKRD28: ankyrin repeat domain 28	1	1	18	0	7607	3	4.97	5.99	3.66	KIAA1196
11	VPS41: vacuolar protein sorting 41 (yeast)	1	1	18	0	7607	3	4.97	5.99	3.66	KIAA1196
12	"LAMB2: laminin, beta 2 (laminin S)"	1	1	18	0	7607	3	4.97	5.99	3.66	KIAA1196
13	Cab45: calcium binding protein Cab45 precursor	1	1	18	0	7607	3	4.97	5.99	3.66	KIAA1196
14	"PDE3B: phosphodiesterase 3B, cGMP-inhibited"	1	1	18	0	7607	3	4.97	5.99	3.66	YWHAB
15	JMJD1B: jumonji domain containing 1B	1	1	18	0	7607	3	4.97	5.99	3.66	KIAA1196
16	FLJ10884: hypothetical protein FLJ10884	1	1	18	0	7607	3	4.97	5.99	3.66	KIAA1196
17	PB1: polybromo 1	1	1	18	0	7607	3	4.97	5.99	3.66	KIAA1196
18	C9orf88: chromosome 9 open reading frame 88	1	1	18	0	7607	3	4.97	5.99	3.66	KIAA1196
19	RNGTT: RNA guanylyltransferase and 5'-phosphatase	1	1	18	0	7607	3	4.97	5.99	3.66	RNMT
20	C10orf7: chromosome 10 open reading frame 7	1	1	18	0	7607	3	4.97	5.99	3.66	KIAA1196
21	ZAP70: zeta-chain (TCR) associated protein kinase 70kDa	2	2	17	29	7578	2.98	4.93	5.94	3.66	LCK PAG
22	SYK: spleen tyrosine kinase	2	2	17	40	7567	2.38	4.38	5.35	3.53	LCK PAG
23	RAPGEF4: Rap guanine nucleotide exchange factor (GEF) 4	1	1	18	1	7606	2.31	4.29	5.3	3.53	RRAS2
24	"MAL2: mal, T-cell differentiation protein 2"	1	1	18	1	7606	2.31	4.29	5.3	3.53	TPD52
25	"DDX3X: DEAD (Asp-Glu-Ala-Asp) box polypeptide 3, X-linked"	1	1	18	1	7606	2.31	4.29	5.3	3.53	KIAA1196
26	KIAA0692: KIAA0692 protein	1	1	18	1	7606	2.31	4.29	5.3	3.53	KIAA1196
27	"PTF1A: pancreas specific transcription factor, 1a"	1	1	18	1	7606	2.31	4.29	5.3	3.53	TCF12
28	RNASE3L: nuclear RNase III Drosha	1	1	18	1	7606	2.31	4.29	5.3	3.53	KIAA1196
29	"POU3F1: POU domain, class 3, transcription factor 1"	1	1	18	1	7606	2.31	4.29	5.3	3.53	HMGA1
30	DDX27: DEAD (Asp-Glu-Ala-Asp) box polypeptide 27	1	1	18	1	7606	2.31	4.29	5.3	3.53	KIAA1196
31	VPS35: vacuolar protein sorting 35 (yeast)	1	1	18	1	7606	2.31	4.29	5.3	3.53	KIAA1196
32	TESK1: testis-specific kinase 1	1	1	18	1	7606	2.31	4.29	5.3	3.53	YWHAB
33	KLF10: Kruppel-like factor 10	1	1	18	1	7606	2.31	4.29	5.3	3.53	KIAA1196
34	PDE4DIP: phosphodiesterase 4D interacting protein (myomegalin)	1	1	18	1	7606	2.31	4.29	5.3	3.53	KIAA1196
35	MLL4: myeloid/lymphoid or mixed-lineage leukemia 4	1	1	18	1	7606	2.31	4.29	5.3	3.53	KIAA1196
36	OS-9: amplified in osteosarcoma	1	1	18	2	7605	1.91	3.9	4.9	3.42	KIAA1196
37	FBXL11: F-box and leucine-rich repeat protein 11	1	1	18	2	7605	1.91	3.9	4.9	3.42	KIAA1196
38	BRD1: bromodomain containing 1	1	1	18	2	7605	1.91	3.9	4.9	3.42	KIAA1196
39	INVS: inversin	1	1	18	2	7605	1.91	3.9	4.9	3.42	KIAA1196
40	"LGALS4: lectin, galactoside-binding, soluble, 4 (galectin 4)"	1	1	18	2	7605	1.91	3.9	4.9	3.42	RRAS2
41	"MYH10: myosin, heavy polypeptide 10, non-muscle"	1	1	18	2	7605	1.91	3.9	4.9	3.42	KIAA1196
42	TCF21: transcription factor 21	1	1	18	2	7605	1.91	3.9	4.9	3.42	TCF12
43	THY1: Thy-1 cell surface antigen	1	1	18	2	7605	1.91	3.9	4.9	3.42	LCK
44	"UCP2: uncoupling protein 2 (mitochondrial, proton carrier)"	1	1	18	2	7605	1.91	3.9	4.9	3.42	YWHAB
45	"UCP3: uncoupling protein 3 (mitochondrial, proton carrier)"	1	1	18	2	7605	1.91	3.9	4.9	3.42	YWHAB
46	WEE1: WEE1 homolog (S. pombe)	1	1	18	2	7605	1.91	3.9	4.9	3.42	YWHAB
47	C14orf92: chromosome 14 open reading frame 92	1	1	18	2	7605	1.91	3.9	4.9	3.42	KIAA1196
48	G22P1: thyroid autoantigen 70kDa (Ku antigen)	2	2	17	55	7552	1.8	3.8	4.75	3.31	KIAA1196 RRAS2
49	"PTPN6: protein tyrosine phosphatase, non-receptor type 6"	2	2	17	55	7552	1.8	3.8	4.75	3.31	LCK PAG
50	LNK: lymphocyte adaptor protein	1	1	18	3	7604	1.63	3.64	4.61	3.31	LCK
51	TOM1: target of myb1 (chicken)	1	1	18	3	7604	1.63	3.64	4.61	3.31	KIAA1196
52	AHSG: alpha-2-HS-glycoprotein	1	1	18	3	7604	1.63	3.64	4.61	3.31	RRAS2
53	APLP2: amyloid beta (A4) precursor-like protein 2	1	1	18	3	7604	1.63	3.64	4.61	3.31	KIAA1196
54	PAPPA2: pappalysin 2	1	1	18	3	7604	1.63	3.64	4.61	3.31	KIAA1196
55	HAND1: heart and neural crest derivatives expressed 1	1	1	18	3	7604	1.63	3.64	4.61	3.31	TCF12
56	CD38: CD38 antigen (p45)	1	1	18	3	7604	1.63	3.64	4.61	3.31	LCK
57	"PTPN11: protein tyrosine phosphatase, non-receptor type 11 (Noonan syndrome 1)"	2	2	17	63	7544	1.55	3.55	4.5	3.24	LCK PAG
58	KIF1C: kinesin family member 1C	1	1	18	4	7603	1.4	3.41	4.39	3.24	YWHAB
59	FLT3: fms-related tyrosine kinase 3	1	1	18	4	7603	1.4	3.41	4.39	3.24	FLT3LG
60	"IL1F5: interleukin 1 family, member 5 (delta)"	1	1	18	4	7603	1.4	3.41	4.39	3.24	KIAA1196
61	IRF1: interferon regulatory factor 1	1	1	18	4	7603	1.4	3.41	4.39	3.24	HMGA1
62	"PAWR: PRKC, apoptosis, WT1, regulator"	1	1	18	4	7603	1.4	3.41	4.39	3.24	RRAS2
63	RPS27A: ribosomal protein S27a	1	1	18	4	7603	1.4	3.41	4.39	3.24	KIAA1196
64	"TNKS2: tankyrase, TRF1-interacting ankyrin-related ADP-ribose polymerase 2"	1	1	18	4	7603	1.4	3.41	4.39	3.24	KIAA1196
65	MSC: musculin (activated B-cell factor-1)	1	1	18	4	7603	1.4	3.41	4.39	3.24	TCF12
66	DAPK1: death-associated protein kinase 1	1	1	18	5	7602	1.22	3.26	4.21	3.17	YWHAB
67	HTATSF1: HIV TAT specific factor 1	1	1	18	5	7602	1.22	3.26	4.21	3.17	KIAA1196
68	RAPGEF1: Rap guanine nucleotide exchange factor (GEF) 1	1	1	18	5	7602	1.22	3.26	4.21	3.17	RRAS2
69	AXL: AXL receptor tyrosine kinase	1	1	18	5	7602	1.22	3.26	4.21	3.17	LCK
70	SNRPA: small nuclear ribonucleoprotein polypeptide A	1	1	18	5	7602	1.22	3.26	4.21	3.17	PAPOLA
71	ZNF198: zinc finger protein 198	1	1	18	5	7602	1.22	3.26	4.21	3.17	KIAA1196
72	ZNF655: zinc finger protein 655	1	1	18	5	7602	1.22	3.26	4.21	3.17	C12orf11
73	CD48: CD48 antigen (B-cell membrane protein)	1	1	18	5	7602	1.22	3.26	4.21	3.17	LCK
74	"DAF: decay accelerating factor for complement (CD55, Cromer blood group system)"	1	1	18	6	7601	1.07	3.12	4.06	3.17	LCK
75	"NFYA: nuclear transcription factor Y, alpha"	1	1	18	6	7601	1.07	3.12	4.06	3.17	HMGA1
76	"NME2: non-metastatic cells 2, protein (NM23B) expressed in"	1	1	18	6	7601	1.07	3.12	4.06	3.17	RORA
77	"PIK3CA: phosphoinositide-3-kinase, catalytic, alpha polypeptide"	1	1	18	6	7601	1.07	3.12	4.06	3.17	LCK
78	"ATRX: alpha thalassemia/mental retardation syndrome X-linked (RAD54 homolog, S. cerevisiae)"	1	1	18	6	7601	1.07	3.12	4.06	3.17	KIAA1196
79	"TRPV4: transient receptor potential cation channel, subfamily V, member 4"	1	1	18	6	7601	1.07	3.12	4.06	3.17	LCK
80	RNF4: ring finger protein 4	1	1	18	6	7601	1.07	3.12	4.06	3.17	HMGA1
81	"RPS6KA1: ribosomal protein S6 kinase, 90kDa, polypeptide 1"	1	1	18	6	7601	1.07	3.12	4.06	3.17	YWHAB
82	SUPT5H: suppressor of Ty 5 homolog (S. cerevisiae)	1	1	18	6	7601	1.07	3.12	4.06	3.17	KIAA1196
83	TUB: tubby homolog (mouse)	1	1	18	6	7601	1.07	3.12	4.06	3.17	LCK
84	SCAP1: src family associated phosphoprotein 1	1	1	18	6	7601	1.07	3.12	4.06	3.17	LCK
85	"DOK2: docking protein 2, 56kDa"	1	1	18	6	7601	1.07	3.12	4.06	3.17	LCK
86	"PIK3R1: phosphoinositide-3-kinase, regulatory subunit 1 (p85 alpha)"	2	2	17	85	7522	1.01	3.08	3.94	3.13	LCK RRAS2
87	"FCGR3A: Fc fragment of IgG, low affinity IIIa, receptor (CD16a)"	1	1	18	7	7600	0.94	2.98	3.92	3.13	LCK
88	SIT: SHP2-interacting transmembrane adaptor protein	1	1	18	7	7600	0.94	2.98	3.92	3.13	LCK
89	KITLG: KIT ligand	1	1	18	7	7600	0.94	2.98	3.92	3.13	FLT3LG
90	"PIAS4: protein inhibitor of activated STAT, 4"	1	1	18	7	7600	0.94	2.98	3.92	3.13	KIAA1196
91	"PSMC5: proteasome (prosome, macropain) 26S subunit, ATPase, 5"	1	1	18	7	7600	0.94	2.98	3.92	3.13	RORA
92	"SPTBN1: spectrin, beta, non-erythrocytic 1"	1	1	18	7	7600	0.94	2.98	3.92	3.13	KIAA1196
93	"XPC: xeroderma pigmentosum, complementation group C"	1	1	18	7	7600	0.94	2.98	3.92	3.13	KIAA1196
94	"CTNND2: catenin (cadherin-associated protein), delta 2 (neural plakophilin-related arm-repeat protein)"	1	1	18	8	7599	0.82	2.88	3.81	3.07	LCK
95	EPB41L3: erythrocyte membrane protein band 4.1-like 3	1	1	18	8	7599	0.82	2.88	3.81	3.07	YWHAB
96	PSAP: prosaposin (variant Gaucher disease and variant metachromatic leukodystrophy)	1	1	18	8	7599	0.82	2.88	3.81	3.07	DKFZp761P0423
97	RASSF5: Ras association (RalGDS/AF-6) domain family 5	1	1	18	8	7599	0.82	2.88	3.81	3.07	RRAS2
98	"LZTS2: leucine zipper, putative tumor suppressor 2"	1	1	18	8	7599	0.82	2.88	3.81	3.07	KIAA1196
99	ADAM15: a disintegrin and metalloproteinase domain 15 (metargidin)	1	1	18	8	7599	0.82	2.88	3.81	3.07	LCK
100	HEYL: hairy/enhancer-of-split related with YRPW motif-like	1	1	18	9	7598	0.72	2.79	3.7	3.05	KIAA1196
101	PBP: prostatic binding protein	1	1	18	9	7598	0.72	2.79	3.7	3.05	MGC5309
102	MAPK7: mitogen-activated protein kinase 7	1	1	18	9	7598	0.72	2.79	3.7	3.05	YWHAB
103	ZF: HCF-binding transcription factor Zhangfei	1	1	18	9	7598	0.72	2.79	3.7	3.05	KIAA1196
104	BRAF: v-raf murine sarcoma viral oncogene homolog B1	1	1	18	9	7598	0.72	2.79	3.7	3.05	YWHAB
105	VWF: von Willebrand factor	1	1	18	9	7598	0.72	2.79	3.7	3.05	KIAA1196
106	"ZFP36: zinc finger protein 36, C3H type, homolog (mouse)"	1	1	18	9	7598	0.72	2.79	3.7	3.05	YWHAB
107	"CD3E: CD3E antigen, epsilon polypeptide (TiT3 complex)"	1	1	18	9	7598	0.72	2.79	3.7	3.05	LCK
108	TXNL2: thioredoxin-like 2	1	1	18	10	7597	0.63	2.7	3.61	3	KIAA1196
109	"PPP1R15A: protein phosphatase 1, regulatory (inhibitor) subunit 15A"	1	1	18	10	7597	0.63	2.7	3.61	3	KIAA1196
110	"ID2: inhibitor of DNA binding 2, dominant negative helix-loop-helix protein"	1	1	18	10	7597	0.63	2.7	3.61	3	TCF12
111	MBD1: methyl-CpG binding domain protein 1	1	1	18	10	7597	0.63	2.7	3.61	3	KIAA1196
112	RALGDS: ral guanine nucleotide dissociation stimulator	1	1	18	10	7597	0.63	2.7	3.61	3	RRAS2
113	CTLA4: cytotoxic T-lymphocyte-associated protein 4	1	1	18	11	7596	0.54	2.61	3.52	2.95	LCK
114	TSC2: tuberous sclerosis 2	1	1	18	11	7596	0.54	2.61	3.52	2.95	YWHAB
115	CD5: CD5 antigen (p56-62)	1	1	18	11	7596	0.54	2.61	3.52	2.95	LCK
116	CDC25B: cell division cycle 25B	1	1	18	11	7596	0.54	2.61	3.52	2.95	YWHAB
117	LYST: lysosomal trafficking regulator	1	1	18	12	7595	0.46	2.55	3.44	2.89	YWHAB
118	"TEK: TEK tyrosine kinase, endothelial (venous malformations, multiple cutaneous and mucosal)"	1	1	18	12	7595	0.46	2.55	3.44	2.89	LCK
119	CDC25C: cell division cycle 25C	1	1	18	13	7594	0.39	2.47	3.37	2.82	LCK
120	MAPT: microtubule-associated protein tau	1	1	18	14	7593	0.33	2.42	3.3	2.8	YWHAB
121	"NME1: non-metastatic cells 1, protein (NM23A) expressed in"	1	1	18	14	7593	0.33	2.42	3.3	2.8	RORA
122	PPARBP: PPAR binding protein	1	1	18	14	7593	0.33	2.42	3.3	2.8	RORA
123	TSC1: tuberous sclerosis 1	1	1	18	14	7593	0.33	2.42	3.3	2.8	YWHAB
124	VHL: von Hippel-Lindau tumor suppressor	1	1	18	14	7593	0.33	2.42	3.3	2.8	KIAA1196
125	HDAC5: histone deacetylase 5	1	1	18	15	7592	0.26	2.37	3.24	2.77	YWHAB
126	"DCTN1: dynactin 1 (p150, glued homolog, Drosophila)"	1	1	18	15	7592	0.26	2.37	3.24	2.77	KIAA1196
127	"AP1G1: adaptor-related protein complex 1, gamma 1 subunit"	1	1	18	15	7592	0.26	2.37	3.24	2.77	KIAA1196
128	YES1: v-yes-1 Yamaguchi sarcoma viral oncogene homolog 1	1	1	18	15	7592	0.26	2.37	3.24	2.77	KIAA1196
129	CD28: CD28 antigen (Tp44)	1	1	18	15	7592	0.26	2.37	3.24	2.77	LCK
130	BAT8: HLA-B associated transcript 8	1	1	18	16	7591	0.21	2.33	3.18	2.76	KIAA1196
131	"PLCG2: phospholipase C, gamma 2 (phosphatidylinositol-specific)"	1	1	18	16	7591	0.21	2.33	3.18	2.76	KIAA1196
132	BAD: BCL2-antagonist of cell death	1	1	18	16	7591	0.21	2.33	3.18	2.76	YWHAB
133	"PTPRF: protein tyrosine phosphatase, receptor type, F"	1	1	18	16	7591	0.21	2.33	3.18	2.76	KIAA1196
134	"CD2: CD2 antigen (p50), sheep red blood cell receptor"	1	1	18	16	7591	0.21	2.33	3.18	2.76	LCK
135	CDC25A: cell division cycle 25A	1	1	18	16	7591	0.21	2.33	3.18	2.76	YWHAB
136	"JAK3: Janus kinase 3 (a protein tyrosine kinase, leukocyte)"	1	1	18	17	7590	0.15	2.28	3.12	2.73	LCK
137	"TGM2: transglutaminase 2 (C polypeptide, protein-glutamine-gamma-glutamyltransferase)"	1	1	18	17	7590	0.15	2.28	3.12	2.73	KIAA1196
138	"TNFAIP3: tumor necrosis factor, alpha-induced protein 3"	1	1	18	17	7590	0.15	2.28	3.12	2.73	YWHAB
139	TRAF4: TNF receptor-associated factor 4	1	1	18	17	7590	0.15	2.28	3.12	2.73	KIAA1196
140	NCOA2: nuclear receptor coactivator 2	1	1	18	18	7589	0.1	2.2	3.07	2.73	RORA
141	CTBP2: C-terminal binding protein 2	1	1	18	18	7589	0.1	2.2	3.07	2.73	KIAA1196
142	HIPK2: homeodomain interacting protein kinase 2	1	1	18	18	7589	0.1	2.2	3.07	2.73	HMGA1
143	LCP2: lymphocyte cytosolic protein 2 (SH2 domain containing leukocyte protein of 76kDa)	1	1	18	18	7589	0.1	2.2	3.07	2.73	PAG
144	PECAM1: platelet/endothelial cell adhesion molecule (CD31 antigen)	1	1	18	18	7589	0.1	2.2	3.07	2.73	LCK
145	BTBD2: BTB (POZ) domain containing 2	1	1	18	18	7589	0.1	2.2	3.07	2.73	KIAA1196
146	"PTPN1: protein tyrosine phosphatase, non-receptor type 1"	1	1	18	18	7589	0.1	2.2	3.07	2.73	RRAS2
147	"DVL3: dishevelled, dsh homolog 3 (Drosophila)"	1	1	18	19	7588	0.05	2.2	3.02	2.7	KIAA1196
148	"IL2RB: interleukin 2 receptor, beta"	1	1	18	19	7588	0.05	2.2	3.02	2.7	LCK
149	PLD2: phospholipase D2	1	1	18	19	7588	0.05	2.2	3.02	2.7	LCK
150	SQSTM1: sequestosome 1	1	1	18	19	7588	0.05	2.2	3.02	2.7	LCK
151	PXN: paxillin	2	2	17	152	7455	0.02	0	2.89	2.63	LCK RPL15
152	CCR5: chemokine (C-C motif) receptor 5	1	1	18	20	7587	0.01	0	2.97	2.68	LCK
153	SUFU: suppressor of fused homolog (Drosophila)	1	1	18	20	7587	0.01	0	2.97	2.68	HMGA1
154	PHYHIP: phytanoyl-CoA hydroxylase interacting protein	1	1	18	20	7587	0.01	0	2.97	2.68	MGC9084
155	PREI3: preimplantation protein 3	1	1	18	21	7586	-0.04	0	2.93	2.64	MGC5309
156	CHGB: chromogranin B (secretogranin 1)	1	1	18	22	7585	-0.08	0	2.89	2.63	DKFZp761P0423
157	CSK: c-src tyrosine kinase	1	1	18	22	7585	-0.08	0	2.89	2.63	PAG
158	"FASLG: Fas ligand (TNF superfamily, member 6)"	1	1	18	22	7585	-0.08	0	2.89	2.63	LCK
159	"RUNX1T1: runt-related transcription factor 1; translocated to, 1 (cyclin D-related)"	1	1	18	22	7585	-0.08	0	2.89	2.63	TCF12
160	"PRSS23: protease, serine, 23"	1	1	18	23	7584	-0.12	0	2.84	2.6	TCF12
161	"FAS: Fas (TNF receptor superfamily, member 6)"	1	1	18	23	7584	-0.12	0	2.84	2.6	LCK
162	"NOTCH1: Notch homolog 1, translocation-associated (Drosophila)"	1	1	18	23	7584	-0.12	0	2.84	2.6	LCK
163	"MLLT4: myeloid/lymphoid or mixed-lineage leukemia (trithorax homolog, Drosophila); translocated to, 4"	1	1	18	25	7582	-0.2	0	2.77	2.54	RRAS2
164	"SNCA: synuclein, alpha (non A4 component of amyloid precursor)"	1	1	18	25	7582	-0.2	0	2.77	2.54	YWHAB
165	TRAF3: TNF receptor-associated factor 3	1	1	18	25	7582	-0.2	0	2.77	2.54	RRAS2
166	KIT: v-kit Hardy-Zuckerman 4 feline sarcoma viral oncogene homolog	1	1	18	26	7581	-0.23	0	2.73	2.52	LCK
167	PFN2: profilin 2	1	1	18	26	7581	-0.23	0	2.73	2.52	FLT3LG
168	ITGB4BP: integrin beta 4 binding protein	1	1	18	27	7580	-0.26	0	2.69	2.5	ABCF1
169	CD44: CD44 antigen (homing function and Indian blood group system)	1	1	18	27	7580	-0.26	0	2.69	2.5	LCK
170	"KHDRBS1: KH domain containing, RNA binding, signal transduction associated 1"	1	1	18	28	7579	-0.3	0	2.66	2.47	LCK
171	TCF3: transcription factor 3 (E2A immunoglobulin enhancer binding factors E12/E47)	1	1	18	28	7579	-0.3	0	2.66	2.47	TCF12
172	KRT18: keratin 18	1	1	18	29	7578	-0.33	0	2.63	2.45	YWHAB
173	"SLC9A3R1: solute carrier family 9 (sodium/hydrogen exchanger), isoform 3 regulator 1"	1	1	18	29	7578	-0.33	0	2.63	2.45	PAG
174	ATF2: activating transcription factor 2	1	1	18	30	7577	-0.36	0	2.6	2.44	HMGA1
175	IGF1R: insulin-like growth factor 1 receptor	1	1	18	30	7577	-0.36	0	2.6	2.44	YWHAB
176	"PRKCZ: protein kinase C, zeta"	1	1	18	30	7577	-0.36	0	2.6	2.44	YWHAB
177	"PTPRC: protein tyrosine phosphatase, receptor type, C"	1	1	18	30	7577	-0.36	0	2.6	2.44	LCK
178	BCAR1: breast cancer anti-estrogen resistance 1	1	1	18	31	7576	-0.39	0	2.57	2.42	LCK
179	RABAC1: Rab acceptor 1 (prenylated)	1	1	18	32	7575	-0.42	0	2.54	2.41	RRAS2
180	MYOD1: myogenic factor 3	1	1	18	32	7575	-0.42	0	2.54	2.41	RORA
181	CD4: CD4 antigen (p55)	1	1	18	32	7575	-0.42	0	2.54	2.41	LCK
182	IRS1: insulin receptor substrate 1	1	1	18	34	7573	-0.47	0	2.48	2.36	YWHAB
183	MAPK14: mitogen-activated protein kinase 14	1	1	18	37	7570	-0.55	0	2.4	2.29	SCYE1
184	"DLG1: discs, large homolog 1 (Drosophila)"	1	1	18	37	7570	-0.55	0	2.4	2.29	LCK
185	"ITGB1: integrin, beta 1 (fibronectin receptor, beta polypeptide, antigen CD29 includes MDF2, MSK12)"	1	1	18	37	7570	-0.55	0	2.4	2.29	YWHAB
186	RASA1: RAS p21 protein activator (GTPase activating protein) 1	1	1	18	39	7568	-0.59	0	2.35	2.25	PAG
187	VAV1: vav 1 oncogene	1	1	18	40	7567	-0.62	0	2.33	2.23	PAG
188	PTK2B: PTK2B protein tyrosine kinase 2 beta	1	1	18	44	7563	-0.7	0	2.24	2.15	LCK
189	"CEBPB: CCAAT/enhancer binding protein (C/EBP), beta"	1	1	18	45	7562	-0.72	0	2.22	2.13	HMGA1
190	ABL1: v-abl Abelson murine leukemia viral oncogene homolog 1	1	1	18	49	7558	-0.79	0	2.14	2.06	PAG
191	STAT3: signal transducer and activator of transcription 3 (acute-phase response factor)	1	1	18	49	7558	-0.79	0	2.14	2.06	LCK
192	CBL: Cas-Br-M (murine) ecotropic retroviral transforming sequence	1	1	18	50	7557	-0.81	0	2.12	2.05	LCK
193	COPS6: COP9 constitutive photomorphogenic homolog subunit 6 (Arabidopsis)	1	1	18	57	7550	-0.92	0	2	1.94	RPL15
194	LYN: v-yes-1 Yamaguchi sarcoma viral related oncogene homolog	1	1	18	57	7550	-0.92	0	2	1.94	PAG
195	SP1: Sp1 transcription factor	1	1	18	58	7549	-0.94	0	1.99	1.93	HMGA1
196	"PLCG1: phospholipase C, gamma 1"	1	1	18	59	7548	-0.95	0	1.97	1.92	LCK
197	"SMAD1: SMAD, mothers against DPP homolog 1 (Drosophila)"	1	1	18	62	7545	-0.99	0	1.92	1.88	KIAA1196
198	EP300: E1A binding protein p300	1	1	18	77	7530	-1.17	0	1.73	1.69	RORA
199	SHC1: SHC (Src homology 2 domain containing) transforming protein 1	1	1	18	78	7529	-1.18	0	1.72	1.69	PAG
200	UNC119: unc-119 homolog (C. elegans)	1	1	18	78	7529	-1.18	0	1.72	1.69	LCK
201	"FYN: FYN oncogene related to SRC, FGR, YES"	1	1	18	89	7518	-1.28	0	1.6	1.58	PAG
202	JUN: v-jun sarcoma virus 17 oncogene homolog (avian)	1	1	18	89	7518	-1.28	0	1.6	1.58	HMGA1
203	SRC: v-src sarcoma (Schmidt-Ruppin A-2) viral oncogene homolog (avian)	1	1	18	95	7512	-1.34	0	1.54	1.53	YWHAB
204	EWSR1: Ewing sarcoma breakpoint region 1	1	1	18	104	7503	-1.4	0	1.46	1.45	HMGA1
205	"SMAD2: SMAD, mothers against DPP homolog 2 (Drosophila)"	1	1	18	117	7490	-1.49	0	1.36	1.36	PAPOLA
206	GRB2: growth factor receptor-bound protein 2	1	1	18	151	7456	-1.66	0	1.15	1.15	PAG
