# Supplementary material for: Integrating Factor Analysis and a Transgenic Mouse Model to Reveal a Peripheral Blood Predictor of Breast Tumors
Source: BMC Med Genomics. 2011 Jul 22;4:61. doi: 10.1186/1755-8794-4-61 (PMC3178481; doi:10.1186/1755-8794-4-61)
Supplement: Additional File 9 — BMC_Miniwebsite Tabular documents generated from the functional annotation of the top 3 factors. [file 1755-8794-4-61-S9.ZIP › BMC_MiniWebsite/Original_Factor_Model_files/DN_Top3_MPMP_GSEA_C1.txt]

Overlap Results					

Collection(s):	C1				
# overlaps shown:	4				
# genesets in collections:	326				
# genes in comparison (n):	31				
# genes in collections (N):	24631				

geneset name	# genes in geneset (K)	description	# genes in overlap (k)	k/K	p value
chr12p12	64	Genes in cytogenetic band chr12p12	2	0.0312	2.94E-03
chr8q21	78	Genes in cytogenetic band chr8q21	2	0.0256	4.34E-03
chr15q21	98	Genes in cytogenetic band chr15q21	2	0.0204	6.76E-03
chr6p21	512	Genes in cytogenetic band chr6p21	2	0.0039	1.35E-01


Gene/Gene Set Overlap Matix					

Gene Symbol	Description	chr12p12	chr8q21	chr15q21	chr6p21
C12ORF11	chromosome 12 open reading frame 11	chr12p12			
ETNK1	ethanolamine kinase 1	chr12p12			
PAG1	phosphoprotein associated with glycosphingolipid microdomains 1		chr8q21		
TPD52	tumor protein D52		chr8q21		
RORA	RAR-related orphan receptor A			chr15q21	
TCF12	"transcription factor 12 (HTF4, helix-loop-helix transcription factors 4)"			chr15q21	
ABCF1	"ATP-binding cassette, sub-family F (GCN20), member 1"				chr6p21
HMGA1	high mobility group AT-hook 1				chr6p21
FLT3LG	fms-related tyrosine kinase 3 ligand				
RRAS2	related RAS viral (r-ras) oncogene homolog 2				
PAPOLA	poly(A) polymerase alpha				
ATP8B2	"ATPase, Class I, type 8B, member 2"				
CCDC64	coiled-coil domain containing 64				
YWHAB	"tyrosine 3-monooxygenase/tryptophan 5-monooxygenase activation protein, beta polypeptide"
LCK	lymphocyte-specific protein tyrosine kinase
ASXL1	additional sex combs like 1 (Drosophila)
SFXN1	sideroflexin 1
SAMD8	sterile alpha motif domain containing 8
RNMT	RNA (guanine-7-) methyltransferase
CHD2	chromodomain helicase DNA binding protein 2
MED10	"mediator of RNA polymerase II transcription, subunit 10 homolog (NUT2, S. cerevisiae)"
LHFPL2	lipoma HMGIC fusion partner-like 2
GON4L	gon-4-like (C.elegans)
ZNF639	zinc finger protein 639
C1ORF156	chromosome 1 open reading frame 156
CYLD	cylindromatosis (turban tumor syndrome)
RPL15	ribosomal protein L15
C1ORF58	chromosome 1 open reading frame 58
DKFZP761P0423	-
GM632	-
SCYE1	"small inducible cytokine subfamily E, member 1 (endothelial monocyte-activating)"
