# Supplementary material for: Integrating Factor Analysis and a Transgenic Mouse Model to Reveal a Peripheral Blood Predictor of Breast Tumors
Source: BMC Med Genomics. 2011 Jul 22;4:61. doi: 10.1186/1755-8794-4-61 (PMC3178481; doi:10.1186/1755-8794-4-61)
Supplement: Additional File 9 — BMC_Miniwebsite Tabular documents generated from the functional annotation of the top 3 factors. [file 1755-8794-4-61-S9.ZIP › BMC_MiniWebsite/Original_Factor_Model_files/DN_Top3_MPMP_GSEA_C2.txt]

Overlap Results					

Collection(s):	C2				
# overlaps shown:	10				
# genesets in collections:	3272				
# genes in comparison (n):	31				
# genes in collections (N):	22507				

geneset name	# genes in geneset (K)	description	# genes in overlap (k)	k/K	p value
OSMAN_BLADDER_CANCER_DN	411	Genes down-regulated in blood samples from bladder cancer patients.	5	0.0122	2.28E-04
SCHEIDEREIT_IKK_TARGETS	17	Genes encoding substrates of IkappaB kinase (IKK) complex.	2	0.1176	2.46E-04
REACTOME_GENE_EXPRESSION	425	Genes involved in Gene Expression	5	0.0118	2.66E-04
REACTOME_PHOSPHORYLATION_OF_CD3_AND_TCR_ZETA_CHAINS	26	Genes involved in Phosphorylation of CD3 and TCR zeta chains	2	0.0769	5.85E-04
RODRIGUES_THYROID_CARCINOMA_POORLY_DIFFERENTIATED_DN	796	Genes down-regulated in poorly differentiated thyroid carcinoma (PDTC) compared to normal thyroid tissue.	6	0.0075	6.63E-04
HORIUCHI_WTAP_TARGETS_DN	308	Genes down-regulated in primary endothelial cells (HUVEC) after knockdown of WTAP [Gene ID=9589] by RNAi.	4	0.013	8.08E-04
WAMUNYOKOLI_OVARIAN_CANCER_GRADES_1_2_UP	138	Genes up-regulated in mucinous ovarian carcinoma tumors of grades 1 and 2 compared to the normal ovarian survace epithelium tissue.	3	0.0217	8.94E-04
GRESHOCK_CANCER_COPY_NUMBER_UP	322	Genes from common genomic gains observed in a meta analyis of copy number alterations across a panel of different cancer cell lines and tumor samples.	4	0.0124	9.54E-04						
GRESHOCK_CANCER_COPY_NUMBER_DN	347	Genes from common genomic losses observed in a meta analyis of copy number alterations across a panel of different cancer cell lines and tumor samples.	4	0.0115	1.26E-03						
WANG_SMARCE1_TARGETS_DN	355	Genes down-regulated in BT549 cells (breast cancer) by expression of SMARCE1 [Gene ID=6605] off a retroviral vector.	4	0.0113	1.37E-03						


Gene/Gene Set Overlap Matix											

Gene Symbol	Description	OSMAN_BLADDER_CANCER_DN	SCHEIDEREIT_IKK_TARGETS	REACTOME_GENE_EXPRESSION	REACTOME_PHOSPHORYLATION_OF_CD3_AND_TCR_ZETA_CHAINS	RODRIGUES_THYROID_CARCINOMA_POORLY_DIFFERENTIATED_DN	HORIUCHI_WTAP_TARGETS_DN	WAMUNYOKOLI_OVARIAN_CANCER_GRADES_1_2_UP	GRESHOCK_CANCER_COPY_NUMBER_UP	GRESHOCK_CANCER_COPY_NUMBER_DN	WANG_SMARCE1_TARGETS_DN
RPL15	ribosomal protein L15	OSMAN_BLADDER_CANCER_DN		REACTOME_GENE_EXPRESSION		RODRIGUES_THYROID_CARCINOMA_POORLY_DIFFERENTIATED_DN	HORIUCHI_WTAP_TARGETS_DN				
CHD2	chromodomain helicase DNA binding protein 2	OSMAN_BLADDER_CANCER_DN				RODRIGUES_THYROID_CARCINOMA_POORLY_DIFFERENTIATED_DN					
ATP8B2	"ATPase, Class I, type 8B, member 2"	OSMAN_BLADDER_CANCER_DN					HORIUCHI_WTAP_TARGETS_DN				
ASXL1	additional sex combs like 1 (Drosophila)	OSMAN_BLADDER_CANCER_DN									
C1ORF58	chromosome 1 open reading frame 58	OSMAN_BLADDER_CANCER_DN									
CYLD	cylindromatosis (turban tumor syndrome)		SCHEIDEREIT_IKK_TARGETS			RODRIGUES_THYROID_CARCINOMA_POORLY_DIFFERENTIATED_DN			GRESHOCK_CANCER_COPY_NUMBER_UP	GRESHOCK_CANCER_COPY_NUMBER_DN	
YWHAB	"tyrosine 3-monooxygenase/tryptophan 5-monooxygenase activation protein, beta polypeptide"		SCHEIDEREIT_IKK_TARGETS								
PAPOLA	poly(A) polymerase alpha			REACTOME_GENE_EXPRESSION		RODRIGUES_THYROID_CARCINOMA_POORLY_DIFFERENTIATED_DN	HORIUCHI_WTAP_TARGETS_DN				
RORA	RAR-related orphan receptor A			REACTOME_GENE_EXPRESSION							
RNMT	RNA (guanine-7-) methyltransferase			REACTOME_GENE_EXPRESSION							
MED10	"mediator of RNA polymerase II transcription, subunit 10 homolog (NUT2, S. cerevisiae)"			REACTOME_GENE_EXPRESSION							
LCK	lymphocyte-specific protein tyrosine kinase				REACTOME_PHOSPHORYLATION_OF_CD3_AND_TCR_ZETA_CHAINS				GRESHOCK_CANCER_COPY_NUMBER_UP	GRESHOCK_CANCER_COPY_NUMBER_DN	
PAG1	phosphoprotein associated with glycosphingolipid microdomains 1				REACTOME_PHOSPHORYLATION_OF_CD3_AND_TCR_ZETA_CHAINS						
TCF12	"transcription factor 12 (HTF4, helix-loop-helix transcription factors 4)"					RODRIGUES_THYROID_CARCINOMA_POORLY_DIFFERENTIATED_DN			GRESHOCK_CANCER_COPY_NUMBER_UP	GRESHOCK_CANCER_COPY_NUMBER_DN	
GON4L	gon-4-like (C.elegans)					RODRIGUES_THYROID_CARCINOMA_POORLY_DIFFERENTIATED_DN					
HMGA1	high mobility group AT-hook 1						HORIUCHI_WTAP_TARGETS_DN		GRESHOCK_CANCER_COPY_NUMBER_UP	GRESHOCK_CANCER_COPY_NUMBER_DN	WANG_SMARCE1_TARGETS_DN
TPD52	tumor protein D52							WAMUNYOKOLI_OVARIAN_CANCER_GRADES_1_2_UP			WANG_SMARCE1_TARGETS_DN
SFXN1	sideroflexin 1							WAMUNYOKOLI_OVARIAN_CANCER_GRADES_1_2_UP			WANG_SMARCE1_TARGETS_DN
ETNK1	ethanolamine kinase 1							WAMUNYOKOLI_OVARIAN_CANCER_GRADES_1_2_UP			
RRAS2	related RAS viral (r-ras) oncogene homolog 2										WANG_SMARCE1_TARGETS_DN
C12ORF11	chromosome 12 open reading frame 11										
CCDC64	coiled-coil domain containing 64										
LHFPL2	lipoma HMGIC fusion partner-like 2										
C1ORF156	chromosome 1 open reading frame 156										
SAMD8	sterile alpha motif domain containing 8
ZNF639	zinc finger protein 639
ABCF1	"ATP-binding cassette, sub-family F (GCN20), member 1"
FLT3LG	fms-related tyrosine kinase 3 ligand
SCYE1	"small inducible cytokine subfamily E, member 1 (endothelial monocyte-activating)"
DKFZP761P0423	-
GM632	-
