# Supplementary material for: Integrating Factor Analysis and a Transgenic Mouse Model to Reveal a Peripheral Blood Predictor of Breast Tumors
Source: BMC Med Genomics. 2011 Jul 22;4:61. doi: 10.1186/1755-8794-4-61 (PMC3178481; doi:10.1186/1755-8794-4-61)
Supplement: Additional File 9 — BMC_Miniwebsite Tabular documents generated from the functional annotation of the top 3 factors. [file 1755-8794-4-61-S9.ZIP › BMC_MiniWebsite/Original_Factor_Model_files/DN_Top3_MPMP_GSEA_C3.txt]

Overlap Results					

Collection(s):	C3				
# overlaps shown:	10				
# genesets in collections:	836				
# genes in comparison (n):	31				
# genes in collections (N):	11042				

geneset name	# genes in geneset (K)	description	# genes in overlap (k)	k/K	p value
RYTTCCTG_V$ETS2_B	824	"Genes with promoter regions [-2kb,2kb] around transcription start site containing the motif RYTTCCTG which matches annotation for ETS2: v-ets erythroblastosis virus E26 oncogene homolog 2 (avian)"	7	0.0085	6.78E-03
STTTCRNTTT_V$IRF_Q6	151	"Genes with promoter regions [-2kb,2kb] around transcription start site containing motif STTTCRNTTT. Motif does not match any known transcription factor"	3	0.0199	8.51E-03
V$TEL2_Q6	159	"Genes with promoter regions [-2kb,2kb] around transcription start site containing the motif YTACTTCCTG which matches annotation for ETV7: ets variant gene 7 (TEL2 oncogene)"	3	0.0189	9.80E-03
V$FOXO1_02	176	"Genes with promoter regions [-2kb,2kb] around transcription start site containing the motif GNNTTGTTTACNTT which matches annotation for FOXO1A: forkhead box O1A (rhabdomyosarcoma)"	3	0.017	1.29E-02
V$ETS_Q4	180	"Genes with promoter regions [-2kb,2kb] around transcription start site containing the motif ANNCACTTCCTG which matches annotation for ETS1: v-ets erythroblastosis virus E26 oncogene homolog 1 (avian)"	3	0.0167	1.37E-02
V$NERF_Q2	190	"Genes with promoter regions [-2kb,2kb] around transcription start site containing the motif YRNCAGGAAGYRNSTBDS which matches annotation for ELF2: E74-like factor 2 (ets domain transcription factor)"	3	0.0158	1.58E-02
V$ER_Q6_01	203	"Genes with promoter regions [-2kb,2kb] around transcription start site containing the motif KDMAYYNTGACCT which matches annotation for AR: androgen receptor (dihydrotestosterone receptor; testicular feminization; spinal and bulbar muscular atrophy; Kennedy disease)"	3	0.0148	1.89E-02
V$GFI1_01	203	"Genes with promoter regions [-2kb,2kb] around transcription start site containing the motif NNNNNNNAAATCACWGYNNNNNNN which matches annotation for GFI1: growth factor independent 1"	3	0.0148	1.89E-02						
V$MAF_Q6	204	"Genes with promoter regions [-2kb,2kb] around transcription start site containing the motif TRGRRGGAAGTKKSST which matches annotation for MAF: v-maf musculoaponeurotic fibrosarcoma oncogene homolog (avian)"	3	0.0147	1.91E-02						
V$CDC5_01	217	"Genes with promoter regions [-2kb,2kb] around transcription start site containing the motif GATTTAACATAA which matches annotation for CDC5L: CDC5 cell division cycle 5-like (S. pombe)"	3	0.0138	2.25E-02						


Gene/Gene Set Overlap Matix											

Gene Symbol	Description	RYTTCCTG_V$ETS2_B	STTTCRNTTT_V$IRF_Q6	V$TEL2_Q6	V$FOXO1_02	V$ETS_Q4	V$NERF_Q2	V$ER_Q6_01	V$GFI1_01	V$MAF_Q6	V$CDC5_01
TCF12	"transcription factor 12 (HTF4, helix-loop-helix transcription factors 4)"	RYTTCCTG_V$ETS2_B	STTTCRNTTT_V$IRF_Q6	V$TEL2_Q6		V$ETS_Q4	V$NERF_Q2		V$GFI1_01		
FLT3LG	fms-related tyrosine kinase 3 ligand	RYTTCCTG_V$ETS2_B	STTTCRNTTT_V$IRF_Q6								
CHD2	chromodomain helicase DNA binding protein 2	RYTTCCTG_V$ETS2_B		V$TEL2_Q6	V$FOXO1_02	V$ETS_Q4	V$NERF_Q2	V$ER_Q6_01		V$MAF_Q6	V$CDC5_01
HMGA1	high mobility group AT-hook 1	RYTTCCTG_V$ETS2_B		V$TEL2_Q6		V$ETS_Q4	V$NERF_Q2		V$GFI1_01	V$MAF_Q6	V$CDC5_01
RORA	RAR-related orphan receptor A	RYTTCCTG_V$ETS2_B			V$FOXO1_02				V$GFI1_01	V$MAF_Q6	V$CDC5_01
LCK	lymphocyte-specific protein tyrosine kinase	RYTTCCTG_V$ETS2_B									
ATP8B2	"ATPase, Class I, type 8B, member 2"	RYTTCCTG_V$ETS2_B									
ASXL1	additional sex combs like 1 (Drosophila)		STTTCRNTTT_V$IRF_Q6		V$FOXO1_02			V$ER_Q6_01			
RNMT	RNA (guanine-7-) methyltransferase							V$ER_Q6_01
CYLD	cylindromatosis (turban tumor syndrome)							
CCDC64	coiled-coil domain containing 64							
YWHAB	"tyrosine 3-monooxygenase/tryptophan 5-monooxygenase activation protein, beta polypeptide"							
LHFPL2	lipoma HMGIC fusion partner-like 2							
SAMD8	sterile alpha motif domain containing 8							
PAPOLA	poly(A) polymerase alpha							
TPD52	tumor protein D52							
RRAS2	related RAS viral (r-ras) oncogene homolog 2							
RPL15	ribosomal protein L15							
SFXN1	sideroflexin 1							
ABCF1	"ATP-binding cassette, sub-family F (GCN20), member 1"							
C12ORF11	chromosome 12 open reading frame 11							
C1ORF156	chromosome 1 open reading frame 156							
C1ORF58	chromosome 1 open reading frame 58							
DKFZP761P0423	-							
ETNK1	ethanolamine kinase 1
GM632	-
GON4L	gon-4-like (C.elegans)
MED10	"mediator of RNA polymerase II transcription, subunit 10 homolog (NUT2, S. cerevisiae)"
PAG1	phosphoprotein associated with glycosphingolipid microdomains 1
SCYE1	"small inducible cytokine subfamily E, member 1 (endothelial monocyte-activating)"
ZNF639	zinc finger protein 639
