# Supplementary material for: Integrating Factor Analysis and a Transgenic Mouse Model to Reveal a Peripheral Blood Predictor of Breast Tumors
Source: BMC Med Genomics. 2011 Jul 22;4:61. doi: 10.1186/1755-8794-4-61 (PMC3178481; doi:10.1186/1755-8794-4-61)
Supplement: Additional File 9 — BMC_Miniwebsite Tabular documents generated from the functional annotation of the top 3 factors. [file 1755-8794-4-61-S9.ZIP › BMC_MiniWebsite/Original_Factor_Model_files/DN_Top3_MPMP_GSEA_C4.txt]

Overlap Results					

Collection(s):	C4				
# overlaps shown:	10				
# genesets in collections:	881				
# genes in comparison (n):	31				
# genes in collections (N):	9401				

geneset name	# genes in geneset (K)	description	# genes in overlap (k)	k/K	p value
module_456	109	Genes in module_456	2	0.0183	4.98E-02
GNF2_EIF3S6	110	Neighborhood of EIF3S6	2	0.0182	5.06E-02
module_119	138	Genes in module_119	2	0.0145	7.55E-02
module_32	232	Genes in module_32	2	0.0086	1.77E-01
module_123	240	Genes in module_123	2	0.0083	1.87E-01
module_198	292	Genes in module_198	2	0.0068	2.50E-01
module_44	319	Genes in module_44	2	0.0063	2.84E-01						
module_17	353	Genes in module_17	2	0.0057	3.26E-01						
module_98	381	Genes in module_98	2	0.0052	3.60E-01						
module_18	436	Genes in module_18	2	0.0046	4.25E-01						


Gene/Gene Set Overlap Matix											

Gene Symbol	Description	module_456	GNF2_EIF3S6	module_119	module_32	module_123	module_198	module_44	module_17	module_98	module_18
LCK	lymphocyte-specific protein tyrosine kinase	module_456		module_119				module_44			
PAG1	phosphoprotein associated with glycosphingolipid microdomains 1	module_456									
RPL15	ribosomal protein L15		GNF2_EIF3S6		module_32						
PAPOLA	poly(A) polymerase alpha		GNF2_EIF3S6								
FLT3LG	fms-related tyrosine kinase 3 ligand			module_119							
RNMT	RNA (guanine-7-) methyltransferase				module_32		module_198			module_98	
RORA	RAR-related orphan receptor A					module_123					
CHD2	chromodomain helicase DNA binding protein 2					module_123					
TCF12	"transcription factor 12 (HTF4, helix-loop-helix transcription factors 4)"						module_198		module_17	module_98	module_18
ABCF1	"ATP-binding cassette, sub-family F (GCN20), member 1"							module_44	module_17		module_18
HMGA1	high mobility group AT-hook 1										
TPD52	tumor protein D52										
LHFPL2	lipoma HMGIC fusion partner-like 2										
ASXL1	additional sex combs like 1 (Drosophila)										
YWHAB	"tyrosine 3-monooxygenase/tryptophan 5-monooxygenase activation protein, beta polypeptide"										
C12ORF11	chromosome 12 open reading frame 11										
GON4L	gon-4-like (C.elegans)										
C1ORF156	chromosome 1 open reading frame 156										
ZNF639	zinc finger protein 639										
ATP8B2	"ATPase, Class I, type 8B, member 2"										
C1ORF58	chromosome 1 open reading frame 58										
CCDC64	coiled-coil domain containing 64										
CYLD	cylindromatosis (turban tumor syndrome)										
DKFZP761P0423	-
ETNK1	ethanolamine kinase 1
GM632	-
MED10	"mediator of RNA polymerase II transcription, subunit 10 homolog (NUT2, S. cerevisiae)"
RRAS2	related RAS viral (r-ras) oncogene homolog 2
SAMD8	sterile alpha motif domain containing 8
SCYE1	"small inducible cytokine subfamily E, member 1 (endothelial monocyte-activating)"
SFXN1	sideroflexin 1
