# Supplementary material for: Integrating Factor Analysis and a Transgenic Mouse Model to Reveal a Peripheral Blood Predictor of Breast Tumors
Source: BMC Med Genomics. 2011 Jul 22;4:61. doi: 10.1186/1755-8794-4-61 (PMC3178481; doi:10.1186/1755-8794-4-61)
Supplement: Additional File 9 — BMC_Miniwebsite Tabular documents generated from the functional annotation of the top 3 factors. [file 1755-8794-4-61-S9.ZIP › BMC_MiniWebsite/Original_Factor_Model_files/DN_Top3_MPMP_GSEA_C5.txt]

Overlap Results					

Collection(s):	C5				
# overlaps shown:	10				
# genesets in collections:	1454				
# genes in comparison (n):	31				
# genes in collections (N):	8065				

geneset name	# genes in geneset (K)	description	# genes in overlap (k)	k/K	p value
SH2_DOMAIN_BINDING	15	"Genes annotated by the GO term GO:0042169. Interacting selectively with a SH2 domain (Src homology 2) of a protein, a protein domain of about 100 amino-acid residues and belonging to the alpha + beta domain class."	2	0.1333	1.46E-03
LYMPHOCYTE_DIFFERENTIATION	25	"Genes annotated by the GO term GO:0030098. The process whereby a relatively unspecialized precursor cell acquires specialized features of B cells, T cells, or natural killer cells."	2	0.08	4.06E-03
LIPID_RAFT	28	"Genes annotated by the GO term GO:0045121. Specialized membrane domains composed mainly of cholesterol and sphingolipids, and relatively poor in polyunsaturated lipids such as glycerophospholipids. The formation of these membrane domains is promoted by the presence of cholesterol in the lipid bilayer: the rigid hexagonal rings of cholesterol can pack tightly against the saturated hydrocarbon chains of some membrane lipids, allowing these lipids to assemble into cohesive units floating in the mass of loosely packed polyunsaturated plasma membrane components."	2	0.0714	5.08E-03
LEUKOCYTE_DIFFERENTIATION	37	Genes annotated by the GO term GO:0002521. The process whereby a relatively unspecialized hemopoietic precursor cell acquires the specialized features of a plasmacytoid dendritic cell or any cell of the myeloid leukocyte or lymphocyte lineages.	2	0.0541	8.76E-03
PERINUCLEAR_REGION_OF_CYTOPLASM	54	"Genes annotated by the GO term GO:0048471. Cytoplasm situated near, or occurring around, the nucleus."	2	0.037	1.81E-02
LYMPHOCYTE_ACTIVATION	60	"Genes annotated by the GO term GO:0046649. A change in morphology and behavior of a lymphocyte resulting from exposure to a specific antigen, mitogen, cytokine, chemokine, cellular ligand, or soluble factor."	2	0.0333	2.20E-02
LEUKOCYTE_ACTIVATION	67	"Genes annotated by the GO term GO:0045321. A change in morphology and behavior of a leukocyte resulting from exposure to a specific antigen, mitogen, cytokine, cellular ligand, or soluble factor."	2	0.0299	2.71E-02
PROTEIN_DOMAIN_SPECIFIC_BINDING	70	Genes annotated by the GO term GO:0019904. Interacting selectively with a specific domain of a protein.	2	0.0286	2.94E-02						
HEMOPOIESIS	74	"Genes annotated by the GO term GO:0030097. The process whose specific outcome is the progression of the myeloid and lymphoid derived organ/tissue systems of the blood and other parts of the body over time, from formation to the mature structure. The site of hemopoiesis is variable during development, but occurs primarily in bone marrow or kidney in many adult vertebrates."	2	0.027	3.25E-02						
CELL_ACTIVATION	75	Genes annotated by the GO term GO:0001775. A change in the morphology or behavior of a cell resulting from exposure to an activating factor such as a cellular or soluble ligand.	2	0.0267	3.33E-02						


Gene/Gene Set Overlap Matix											

Gene Symbol	Description	SH2_DOMAIN_BINDING	LYMPHOCYTE_DIFFERENTIATION	LIPID_RAFT	LEUKOCYTE_DIFFERENTIATION	PERINUCLEAR_REGION_OF_CYTOPLASM	LYMPHOCYTE_ACTIVATION	LEUKOCYTE_ACTIVATION	PROTEIN_DOMAIN_SPECIFIC_BINDING	HEMOPOIESIS	CELL_ACTIVATION
LCK	lymphocyte-specific protein tyrosine kinase	SH2_DOMAIN_BINDING	LYMPHOCYTE_DIFFERENTIATION	LIPID_RAFT	LEUKOCYTE_DIFFERENTIATION		LYMPHOCYTE_ACTIVATION	LEUKOCYTE_ACTIVATION	PROTEIN_DOMAIN_SPECIFIC_BINDING	HEMOPOIESIS	CELL_ACTIVATION
PAG1	phosphoprotein associated with glycosphingolipid microdomains 1	SH2_DOMAIN_BINDING		LIPID_RAFT					PROTEIN_DOMAIN_SPECIFIC_BINDING		
TPD52	tumor protein D52		LYMPHOCYTE_DIFFERENTIATION		LEUKOCYTE_DIFFERENTIATION	PERINUCLEAR_REGION_OF_CYTOPLASM	LYMPHOCYTE_ACTIVATION	LEUKOCYTE_ACTIVATION		HEMOPOIESIS	CELL_ACTIVATION
YWHAB	"tyrosine 3-monooxygenase/tryptophan 5-monooxygenase activation protein, beta polypeptide"					PERINUCLEAR_REGION_OF_CYTOPLASM					
ABCF1	"ATP-binding cassette, sub-family F (GCN20), member 1"										
CHD2	chromodomain helicase DNA binding protein 2										
RRAS2	related RAS viral (r-ras) oncogene homolog 2										
RPL15	ribosomal protein L15										
ETNK1	ethanolamine kinase 1
TCF12	"transcription factor 12 (HTF4, helix-loop-helix transcription factors 4)"
RNMT	RNA (guanine-7-) methyltransferase
HMGA1	high mobility group AT-hook 1
FLT3LG	fms-related tyrosine kinase 3 ligand
PAPOLA	poly(A) polymerase alpha
ASXL1	additional sex combs like 1 (Drosophila)
ATP8B2	"ATPase, Class I, type 8B, member 2"
C12ORF11	chromosome 12 open reading frame 11
C1ORF156	chromosome 1 open reading frame 156
C1ORF58	chromosome 1 open reading frame 58
CCDC64	coiled-coil domain containing 64
CYLD	cylindromatosis (turban tumor syndrome)
DKFZP761P0423	-
GM632	-
GON4L	gon-4-like (C.elegans)
LHFPL2	lipoma HMGIC fusion partner-like 2
MED10	"mediator of RNA polymerase II transcription, subunit 10 homolog (NUT2, S. cerevisiae)"
RORA	RAR-related orphan receptor A
SAMD8	sterile alpha motif domain containing 8
SCYE1	"small inducible cytokine subfamily E, member 1 (endothelial monocyte-activating)"
SFXN1	sideroflexin 1
ZNF639	zinc finger protein 639
