# Supplementary material for: Integrating Factor Analysis and a Transgenic Mouse Model to Reveal a Peripheral Blood Predictor of Breast Tumors
Source: BMC Med Genomics. 2011 Jul 22;4:61. doi: 10.1186/1755-8794-4-61 (PMC3178481; doi:10.1186/1755-8794-4-61)
Supplement: Additional File 9 — BMC_Miniwebsite Tabular documents generated from the functional annotation of the top 3 factors. [file 1755-8794-4-61-S9.ZIP › BMC_MiniWebsite/Original_Factor_Model_files/DN_Top3Factors.txt]

## Sheet: Sheet1
probe_ids
239081_at
244519_at
225626_at
213528_at
235085_at
222624_s_at
210607_at
202684_s_at
241908_at
1554014_at
221476_s_at
230069_at
55872_at
39582_at
202541_at
212658_at
201690_s_at
210426_x_at
226771_at
209388_at
217717_s_at
242062_at
221652_s_at
228320_x_at
238041_at
204891_s_at
224454_at
223555_at
212590_at
200045_at
206074_s_at
223247_at
