# Supplementary material for: Integrating Factor Analysis and a Transgenic Mouse Model to Reveal a Peripheral Blood Predictor of Breast Tumors
Source: BMC Med Genomics. 2011 Jul 22;4:61. doi: 10.1186/1755-8794-4-61 (PMC3178481; doi:10.1186/1755-8794-4-61)
Supplement: Additional File 9 — BMC_Miniwebsite Tabular documents generated from the functional annotation of the top 3 factors. [file 1755-8794-4-61-S9.ZIP › BMC_MiniWebsite/Original_Factor_Model_files/gene_factor_summary.txt]

Factor 01	Factor 02	Factor 03	Factor 04	Factor 05	Factor 06	Factor 07	Factor 08	Factor 09	Factor 10	Factor 11	Factor 12	Factor 13	Factor 14	Factor 15	Factor 16	Factor 17	Factor 18	Factor 19	Factor 20	Factor 21	Factor 22	Factor 23	Factor 24	Factor 25	Factor 26
203173_s_at	1554571_at	203173_s_at	203173_s_at	221652_s_at	202629_at	223701_s_at	213400_s_at	218496_at	217725_x_at	200049_at	200045_at	218496_at	224414_s_at	209143_s_at	202417_at	233080_s_at	202825_at	231059_x_at	212277_at	207198_s_at	224232_s_at	200845_s_at	222617_s_at	203080_s_at	223701_s_at
221652_s_at	200731_s_at	221652_s_at	231059_x_at	202825_at	202825_at	201539_s_at	218519_at	202664_at	217864_s_at	221476_s_at	204313_s_at	225327_at	203080_s_at	221476_s_at	221476_s_at	222413_s_at	200704_at	202825_at	224711_at	202354_s_at	200034_s_at	223363_at	201011_at	212641_at
202629_at	1554915_a_at	202629_at	200721_s_at	201659_s_at	203080_s_at	209929_s_at	218768_at	1552310_at	212250_at	218225_at	200656_s_at	230656_s_at	207643_s_at	217733_s_at	213620_s_at	217749_at	201245_s_at	201659_s_at	212641_at	213517_at	224709_s_at	1564053_a_at	209953_s_at	212454_x_at
224414_s_at	212225_at	224414_s_at	217832_at	201690_s_at	213233_s_at	201938_at	228181_at	209233_at	212635_at	231764_at	211968_s_at	203371_s_at	211272_s_at	203409_at	209177_at	209282_at	209340_at	207643_s_at	223071_at	201085_s_at	221586_s_at	209282_at	201237_at	204542_at
231059_x_at	223701_s_at	1554571_at	216483_s_at	244519_at	216321_s_at	204214_s_at	227002_at	217774_s_at	225470_at	209165_at	213490_s_at	210983_s_at	221060_s_at	218495_at	203409_at	1554021_a_at	232686_at	203732_at	215201_at	208900_s_at	1557943_at	201314_at	201514_s_at	210962_s_at
200721_s_at	201539_s_at	200731_s_at	227002_at	216483_s_at	219303_at	217733_s_at	212041_at	222617_s_at	201034_at	218537_at	1552610_a_at	201127_s_at	213528_at	224719_s_at	224232_s_at	201593_s_at	218806_s_at	202684_s_at	1561130_at	212007_at	1561012_at	202518_at	201556_s_at	219481_at
217832_at	217725_x_at	201690_s_at	209929_s_at	202763_at	227187_at	209177_at	218223_s_at	213897_s_at	202090_s_at	210983_s_at	200049_at	209140_x_at	212259_s_at	201592_at	203802_x_at	203176_s_at	205831_at	218333_at	1561195_at	212420_at	1553019_at	203025_at	208739_x_at	223295_s_at
202825_at	200656_s_at	244519_at	212041_at	213897_s_at	1554915_a_at	207198_s_at	201938_at	219200_at	212072_s_at	201592_at	203294_s_at	212641_at	225626_at	201127_s_at	203478_at	204786_s_at	228677_s_at	223363_at	1569519_at	213850_s_at	201267_s_at	207435_s_at	211935_at
201659_s_at	211968_s_at	200049_at	218223_s_at	212250_at	212225_at	200845_s_at	204214_s_at	225399_at	218537_at	224711_at	209037_s_at	200034_s_at	204891_s_at	209140_x_at	218537_at	205798_at	223464_at	228677_s_at	201252_at	217951_s_at	210191_s_at	211716_x_at	215905_s_at
203080_s_at	213490_s_at	202980_s_at	217864_s_at	203294_s_at	200049_at	204627_s_at	201034_at	202090_s_at	200734_s_at	228677_s_at	202354_s_at	224709_s_at	223464_at	218510_x_at	200734_s_at	206061_s_at	203823_at	200051_at	210958_s_at	1552516_a_at	210545_at	217838_s_at	223109_at
213233_s_at	1552610_a_at	222815_at	218225_at	225327_at	202980_s_at	1555659_a_at	231764_at	212072_s_at	212277_at	200051_at	1564053_a_at	212454_x_at	226771_at	200005_at	224711_at	211503_s_at	223064_at	203053_at	213164_at	224727_at	222477_s_at	222240_s_at	230621_at
216321_s_at	211272_s_at	228785_at	212259_s_at	209340_at	222815_at	200003_s_at	203409_at	209165_at	234995_at	203053_at	1557910_at	212515_s_at	201118_at	200029_at	204891_s_at	212677_s_at	1557223_at	203137_at	221601_s_at	225507_at	232811_x_at	41220_at
219303_at	221060_s_at	228181_at	201245_s_at	232686_at	228785_at	200622_x_at	224232_s_at	203371_s_at	1555844_s_at	203137_at	1554390_s_at	200079_s_at	201463_s_at	201154_x_at	217749_at	219237_s_at	205315_s_at	201127_s_at	223080_at	33148_at	235015_at
227187_at	233080_s_at	222617_s_at	202180_s_at	218333_at	227002_at	200661_at	203802_x_at	218495_at	201177_s_at	1557228_at	1555355_a_at	200735_x_at	204043_at	201892_s_at	203823_at	220739_s_at	209051_s_at	223071_at	223831_x_at
213400_s_at	206470_at	221476_s_at	200001_at	201011_at	202763_at	200790_at	233177_s_at	224719_s_at	201327_s_at	200619_at	201559_s_at	200992_at	205590_at	211529_x_at	223064_at	224703_at	212352_s_at	200662_s_at	230004_at
218519_at	1554868_s_at	213528_at	200613_at	217414_x_at	219200_at	200863_s_at	200098_s_at	203478_at	201501_s_at	201338_x_at	202879_s_at	201376_s_at	206074_s_at	211623_s_at	201257_x_at	225084_at	212849_at	200849_s_at	242287_at
218768_at	1555278_a_at	213620_s_at	200846_s_at	1564521_x_at	225399_at	200916_at	200782_at	222413_s_at	201586_s_at	201535_at	205867_at	201604_s_at	207761_s_at	212039_x_at	202659_at	226999_at	214032_at	201600_at	242424_at
218496_at	1555996_s_at	200704_at	200936_at	200670_at	212635_at	201005_at	200975_at	218806_s_at	203283_s_at	203456_at	208879_x_at	201966_at	210607_at	213347_x_at	202926_at	227406_at	216033_s_at	202147_s_at	244826_at
202664_at	1557455_s_at	202684_s_at	200948_at	201097_s_at	225470_at	201058_s_at	201364_s_at	205831_at	204752_x_at	203748_x_at	210192_at	204369_at	212658_at	217719_at	202941_at	227501_at	217992_s_at	222156_x_at
1552310_at	1565269_s_at	224454_at	201194_at	201204_s_at	209037_s_at	201905_s_at	201506_at	223363_at	204873_at	203818_s_at	210935_s_at	209421_at	212830_at	218253_s_at	203190_at	228483_s_at	219071_x_at	225131_at
209233_at	200641_s_at	219382_at	201248_s_at	201516_at	230656_s_at	202016_at	201669_s_at	206804_at	205773_at	208660_at	211192_s_at	210039_s_at	227624_at	219528_s_at	207813_s_at	232138_at	222642_s_at	225148_at
217774_s_at	200778_s_at	1554014_at	202326_at	201714_at	225626_at	203414_at	202449_s_at	200614_at	209674_at	208887_at	211547_s_at	210543_s_at	228320_x_at	221485_at	215089_s_at	239014_at	226157_at	244204_at
200045_at	200787_s_at	1554661_s_at	202621_at	202107_s_at	226541_at	204081_at	202788_at	200817_x_at	211971_s_at	209034_at	212009_s_at	212010_s_at	228497_at	224060_s_at	218467_at	242903_at	1552497_a_at
204313_s_at	200950_at	201225_s_at	202799_at	202309_at	202360_at	204396_s_at	203104_at	200826_at	212789_at	209107_x_at	215569_at	218738_s_at	230069_at	225632_s_at	218758_s_at
207643_s_at	201720_s_at	201341_at	202993_at	203663_s_at	202594_at	206049_at	203508_at	201049_s_at	213918_s_at	212490_at	215984_s_at	220199_s_at	39582_at	229590_at
209143_s_at	201727_s_at	201466_s_at	203643_at	203857_s_at	203090_at	206883_x_at	203665_at	201134_x_at	217812_at	212968_at	217445_s_at	222394_at	55872_at
202417_at	201779_s_at	201939_at	203677_s_at	204026_s_at	203406_at	206963_s_at	204392_at	201665_x_at	218269_at	214037_s_at	217489_s_at	224477_s_at
203732_at	201815_s_at	202541_at	203686_at	204709_s_at	203737_s_at	207206_s_at	205159_at	202246_s_at	218710_at	217789_at	217717_s_at	225126_at
228920_at	201835_s_at	205068_s_at	204599_s_at	206150_at	203810_at	208406_s_at	205191_at	202591_s_at	219110_at	218116_at	220589_s_at	231463_at
200632_s_at	202101_s_at	209304_x_at	207556_s_at	207165_at	203985_at	208690_s_at	208407_s_at	202649_x_at	219192_at	218316_at	222263_at
200856_x_at	202143_s_at	209388_at	208723_at	207691_x_at	204700_x_at	208924_at	208923_at	204839_at	220890_s_at	218403_at	242288_s_at
201424_s_at	202206_at	210054_at	208777_s_at	207707_s_at	205098_at	209130_at	209312_x_at	204868_at	222543_at	223190_s_at
201472_at	202226_s_at	210426_x_at	208973_at	208754_s_at	205198_s_at	210075_at	212276_at	204905_s_at	223238_s_at	234107_s_at
201877_s_at	202457_s_at	211612_s_at	209229_s_at	209142_s_at	207907_at	212086_x_at	212334_at	205087_at	226449_at	55065_at
202172_at	203134_at	211999_at	209675_s_at	209744_x_at	208152_s_at	213866_at	212759_s_at	205260_s_at	226574_at
202265_at	203141_s_at	212501_at	210125_s_at	210046_s_at	209362_at	218033_s_at	216041_x_at	206506_s_at	226580_at
202266_at	203226_s_at	212590_at	211060_x_at	213007_at	212429_s_at	218175_at	219358_s_at	209366_x_at	227428_at
202372_at	203357_s_at	217028_at	211752_s_at	213555_at	212572_at	218935_at	221081_s_at	213801_x_at	227781_x_at
203266_s_at	203803_at	217822_at	212155_at	214209_s_at	212837_at	219708_at	222887_s_at	213878_at	235918_x_at
203738_at	204427_s_at	218881_s_at	212411_at	218109_s_at	217957_at	219798_s_at	223465_at	217773_s_at	32541_at
203776_at	205039_s_at	218936_s_at	1552628_a_at	218774_at	219124_at	220094_s_at	224025_s_at	218011_at
203830_at	206920_s_at	1553133_at	212879_x_at	219148_at	219515_at	220496_at	224593_at	218049_s_at
203909_at	208670_s_at	219810_at	213334_x_at	219551_at	219635_at	220973_s_at	224652_at	218992_at
204009_s_at	208744_x_at	221563_at	214437_s_at	219918_s_at	220005_at	221269_s_at	224846_at	219724_s_at
204178_s_at	208885_at	222624_s_at	214551_s_at	220651_s_at	221702_s_at	222717_at	225192_at	220597_s_at
204354_at	209055_s_at	223247_at	217729_s_at	221521_s_at	221970_s_at	222892_s_at	225673_at	221706_s_at
205202_at	209653_at	223555_at	218056_at	221760_at	223097_at	223236_at	225764_at	223156_at
206006_s_at	210235_s_at	225198_at	219150_s_at	222608_s_at	223174_at	225354_s_at	226111_s_at	223451_s_at
1552318_at	210541_s_at	226952_at	219219_at	222680_s_at	223267_at	226018_at	226208_at	225413_at
206853_s_at	210971_s_at	227392_at	219408_at	222693_at	224750_at	226027_at	226507_at	228764_s_at
206914_at	211922_s_at	228830_s_at	219541_at	223381_at	226321_at	228618_at	226577_at	243887_at
208841_s_at	214931_s_at	230652_at	222138_s_at	223565_at	226770_at	31874_at	226841_at
210116_at	214959_s_at	235085_at	223346_at	224596_at	229603_at
213145_at	215739_s_at	238041_at	223964_x_at	225090_at	234979_at
217106_x_at	215990_s_at	238509_at	224573_at	230448_at
217803_at	216100_s_at	239081_at	227552_at	238029_s_at
218026_at	218020_s_at	240126_x_at	232032_x_at
218071_s_at	218292_s_at	241908_at	91952_at
218130_at	221428_s_at	242062_at
218133_s_at	222562_s_at	244103_at
218171_at	222977_at	37028_at
218230_at	223088_x_at
218614_at	223101_s_at
218617_at	223925_s_at
219243_at	225647_s_at
219350_s_at	232591_s_at
219363_s_at	235331_x_at
219405_at	238469_at
219467_at	239072_at
219777_at
221079_s_at
222754_at
223004_s_at
223073_at
223090_x_at
223223_at
223239_at
223250_at
224623_at
224722_at
225039_at
225456_at
225462_at
225690_at
226093_at
226387_at
226510_at
228201_at
230261_at
234950_s_at
235338_s_at
238572_at
242761_s_at
244661_at
226387_at
226510_at
228201_at
