# Supplementary material for: Integrating Factor Analysis and a Transgenic Mouse Model to Reveal a Peripheral Blood Predictor of Breast Tumors
Source: BMC Med Genomics. 2011 Jul 22;4:61. doi: 10.1186/1755-8794-4-61 (PMC3178481; doi:10.1186/1755-8794-4-61)
Supplement: Additional File 9 — BMC_Miniwebsite Tabular documents generated from the functional annotation of the top 3 factors. [file 1755-8794-4-61-S9.ZIP › BMC_MiniWebsite/Original_Factor_Model_files/UP_Top3_MPMP_C1.txt]

Overlap Results					

Collection(s):	C1				
# overlaps shown:	10				
# genesets in collections:	326				
# genes in comparison (n):	82				
# genes in collections (N):	24631				

geneset name	# genes in geneset (K)	description	# genes in overlap (k)	k/K	p value
chr9q32	38	Genes in cytogenetic band chr9q32	2	0.0526	7.12E-03
chr20q13	207	Genes in cytogenetic band chr20q13	3	0.0145	3.19E-02
chr1p32	88	Genes in cytogenetic band chr1p32	2	0.0227	3.48E-02
chr18p11	117	Genes in cytogenetic band chr18p11	2	0.0171	5.81E-02
chr12q13	265	Genes in cytogenetic band chr12q13	3	0.0113	5.87E-02
chr1q32	161	Genes in cytogenetic band chr1q32	2	0.0124	1.01E-01
chr19p13	544	Genes in cytogenetic band chr19p13	4	0.0074	1.08E-01						
chr17q25	185	Genes in cytogenetic band chr17q25	2	0.0108	1.26E-01						
chr12p13	227	Genes in cytogenetic band chr12p13	2	0.0088	1.75E-01						
chr17q21	289	Genes in cytogenetic band chr17q21	2	0.0069	2.50E-01						


Gene/Gene Set Overlap Matix											

Gene Symbol	Description	chr9q32	chr20q13	chr1p32	chr18p11	chr12q13	chr1q32	chr19p13	chr17q25	chr12p13	chr17q21
MEGF9	multiple EGF-like-domains 9	chr9q32									
TLR4	toll-like receptor 4	chr9q32									
ARFRP1	ADP-ribosylation factor related protein 1		chr20q13								
CEBPB	"CCAAT/enhancer binding protein (C/EBP), beta"		chr20q13								
PRPF6	PRP6 pre-mRNA processing factor 6 homolog (S. cerevisiae)		chr20q13								
JAK1	Janus kinase 1 (a protein tyrosine kinase)			chr1p32							
JUN	jun oncogene			chr1p32							
EMILIN2	elastin microfibril interfacer 2				chr18p11						
VAPA	"VAMP (vesicle-associated membrane protein)-associated protein A, 33kDa"				chr18p11						
ATF7	activating transcription factor 7					chr12q13					
DGKA	"diacylglycerol kinase, alpha 80kDa"					chr12q13					
METTL7A	methyltransferase like 7A					chr12q13					
SLC30A1	"solute carrier family 30 (zinc transporter), member 1"						chr1q32				
ZNF281	zinc finger protein 281						chr1q32				
GADD45B	"growth arrest and DNA-damage-inducible, beta"							chr19p13			
GTF2F1	"general transcription factor IIF, polypeptide 1, 74kDa"							chr19p13			
MAP2K2	mitogen-activated protein kinase kinase 2							chr19p13			
SLC35E1	"solute carrier family 35, member E1"							chr19p13			
H3F3B	"H3 histone, family 3B (H3.3B)"								chr17q25		
P4HB	"procollagen-proline, 2-oxoglutarate 4-dioxygenase (proline 4-hydroxylase), beta polypeptide"								chr17q25		
ITFG2	integrin alpha FG-GAP repeat containing 2									chr12p13	
TNFRSF1A	"tumor necrosis factor receptor superfamily, member 1A"									chr12p13	
APPBP2	amyloid beta precursor protein (cytoplasmic tail) binding protein 2										chr17q21
MYST2	MYST histone acetyltransferase 2										chr17q21
EHD1	EH-domain containing 1										
STIP1	stress-induced-phosphoprotein 1 (Hsp70/Hsp90-organizing protein)										
PGD	phosphogluconate dehydrogenase										
SRRM1	serine/arginine repetitive matrix 1										
OSBPL5	oxysterol binding protein-like 5										
TALDO1	transaldolase 1										
PPP1R15A	"protein phosphatase 1, regulatory (inhibitor) subunit 15A"										
SERTAD3	SERTA domain containing 3										
HSP90AA1	"heat shock protein 90kDa alpha (cytosolic), class A member 1"										
IL6R	interleukin 6 receptor										
LITAF	lipopolysaccharide-induced TNF factor										
PAFAH1B1	"platelet-activating factor acetylhydrolase, isoform Ib, alpha subunit 45kDa"										
NISCH	nischarin										
GART	"phosphoribosylglycinamide formyltransferase, phosphoribosylglycinamide synthetase, phosphoribosylaminoimidazole synthetase"										
ARAF	v-raf murine sarcoma 3611 viral oncogene homolog										
PTPN11	"protein tyrosine phosphatase, non-receptor type 11 (Noonan syndrome 1)"
ARHGAP26	Rho GTPase activating protein 26
ETS1	v-ets erythroblastosis virus E26 oncogene homolog 1 (avian)
WDR1	WD repeat domain 1
C10ORF84	chromosome 10 open reading frame 84
C1ORF55	chromosome 1 open reading frame 55
LMAN1	"lectin, mannose-binding, 1"
EAF1	ELL associated factor 1
CUL1	cullin 1
ICAM2	intercellular adhesion molecule 2
ENC1	ectodermal-neural cortex (with BTB-like domain)
PBXIP1	pre-B-cell leukemia transcription factor interacting protein 1
RASGRP1	RAS guanyl releasing protein 1 (calcium and DAG-regulated)
FOSL2	FOS-like antigen 2
CXCR4	chemokine (C-X-C motif) receptor 4
HSP90AB1	"heat shock protein 90kDa alpha (cytosolic), class B member 1"
WBP11	WW domain binding protein 11
CARD6	"caspase recruitment domain family, member 6"
CCDC59	coiled-coil domain containing 59
C9ORF72	chromosome 9 open reading frame 72
APBB1IP	"amyloid beta (A4) precursor protein-binding, family B, member 1 interacting protein"
CD84	CD84 molecule
SIAH1	seven in absentia homolog 1 (Drosophila)
CREB1	cAMP responsive element binding protein 1
VCPIP1	valosin containing protein (p97)/p47 complex interacting protein 1
AMZ2	-
IL13RA1	"interleukin 13 receptor, alpha 1"
PLK2	polo-like kinase 2 (Drosophila)
DUSP10	dual specificity phosphatase 10
YTHDF3	"YTH domain family, member 3"
ATP8A1	"ATPase, aminophospholipid transporter (APLT), Class I, type 8A, member 1"
SLC22A15	"solute carrier family 22 (organic cation transporter), member 15"
BAZ2B	"bromodomain adjacent to zinc finger domain, 2B"
PTP4A1	"protein tyrosine phosphatase type IVA, member 1"
CLIC4	chloride intracellular channel 4
ACTR2	ARP2 actin-related protein 2 homolog (yeast)
TCN2	transcobalamin II; macrocytic anemia
C1ORF71	chromosome 1 open reading frame 71
C4ORF15	chromosome 4 open reading frame 15
KIAA1546	KIAA1546
MGC16824	-
PSCD1	"pleckstrin homology, Sec7 and coiled-coil domains 1(cytohesin 1)"
RNF12	ring finger protein 12
