# Supplementary material for: Integrating Factor Analysis and a Transgenic Mouse Model to Reveal a Peripheral Blood Predictor of Breast Tumors
Source: BMC Med Genomics. 2011 Jul 22;4:61. doi: 10.1186/1755-8794-4-61 (PMC3178481; doi:10.1186/1755-8794-4-61)
Supplement: Additional File 9 — BMC_Miniwebsite Tabular documents generated from the functional annotation of the top 3 factors. [file 1755-8794-4-61-S9.ZIP › BMC_MiniWebsite/Original_Factor_Model_files/UP_Top3_MPMP_C2.txt]

Overlap Results					

Collection(s):	C2				
# overlaps shown:	10				
# genesets in collections:	3272				
# genes in comparison (n):	82				
# genes in collections (N):	22507				

geneset name	# genes in geneset (K)	description	# genes in overlap (k)	k/K	p value
PICCALUGA_ANGIOIMMUNOBLASTIC_LYMPHOMA_DN	139	Down-regulated genes in angioimmunoblastic lymphoma (AILT) compared to normal T lymphocytes.	10	0.0719	8.53E-11
BIOCARTA_IL6_PATHWAY	22	IL 6 signaling pathway	5	0.2273	1.42E-08
BIOCARTA_HIF_PATHWAY	15	Hypoxia-Inducible Factor in the Cardiovascular System	4	0.2667	2.17E-07
NAGASHIMA_NRG1_SIGNALING_UP	178	Genes up-regulated in MCF7 cells (breast cancer) after stimulation with NRG1 [Gene ID=3084].	8	0.0449	2.83E-07
THUM_SYSTOLIC_HEART_FAILURE_UP	426	Genes up-regulated in samples with systolic heart failure compared to normal hearts.	11	0.0258	4.12E-07
BROCKE_APOPTOSIS_REVERSED_BY_IL6	148	"Genes changed in INA-6 cells (multiple myeloma, MM) by re-addition of IL6 [Gene ID=3569] after its initial withdrawal for 12h."	7	0.0473	1.16E-06
BLALOCK_ALZHEIMERS_DISEASE_UP	1720	Genes up-regulated in brain from patients with Alzheimer's disease.	20	0.0116	2.58E-06
KEGG_RENAL_CELL_CARCINOMA	70	Renal cell carcinoma	5	0.0714	5.70E-06						
SENESE_HDAC1_TARGETS_UP	457	Genes up-regulated in U2OS cells (osteosarcoma) upon knockdown of HDAC1 [Gene ID=3065] by RNAi.	10	0.0219	6.26E-06						
BUYTAERT_PHOTODYNAMIC_THERAPY_STRESS_UP	824	Genes up-regulated in T24 (bladder cancer) cells in response to the photodynamic therapy (PDT) stress.	13	0.0158	8.35E-06						


Gene/Gene Set Overlap Matix											

Gene Symbol	Description	PICCALUGA_ANGIOIMMUNOBLASTIC_LYMPHOMA_DN	BIOCARTA_IL6_PATHWAY	BIOCARTA_HIF_PATHWAY	NAGASHIMA_NRG1_SIGNALING_UP	THUM_SYSTOLIC_HEART_FAILURE_UP	BROCKE_APOPTOSIS_REVERSED_BY_IL6	BLALOCK_ALZHEIMERS_DISEASE_UP	KEGG_RENAL_CELL_CARCINOMA	SENESE_HDAC1_TARGETS_UP	BUYTAERT_PHOTODYNAMIC_THERAPY_STRESS_UP
JUN	jun oncogene	PICCALUGA_ANGIOIMMUNOBLASTIC_LYMPHOMA_DN	BIOCARTA_IL6_PATHWAY	BIOCARTA_HIF_PATHWAY	NAGASHIMA_NRG1_SIGNALING_UP		BROCKE_APOPTOSIS_REVERSED_BY_IL6	BLALOCK_ALZHEIMERS_DISEASE_UP	KEGG_RENAL_CELL_CARCINOMA		
GADD45B	"growth arrest and DNA-damage-inducible, beta"	PICCALUGA_ANGIOIMMUNOBLASTIC_LYMPHOMA_DN			NAGASHIMA_NRG1_SIGNALING_UP	THUM_SYSTOLIC_HEART_FAILURE_UP	BROCKE_APOPTOSIS_REVERSED_BY_IL6	BLALOCK_ALZHEIMERS_DISEASE_UP			
PPP1R15A	"protein phosphatase 1, regulatory (inhibitor) subunit 15A"	PICCALUGA_ANGIOIMMUNOBLASTIC_LYMPHOMA_DN			NAGASHIMA_NRG1_SIGNALING_UP			BLALOCK_ALZHEIMERS_DISEASE_UP			BUYTAERT_PHOTODYNAMIC_THERAPY_STRESS_UP
DUSP10	dual specificity phosphatase 10	PICCALUGA_ANGIOIMMUNOBLASTIC_LYMPHOMA_DN			NAGASHIMA_NRG1_SIGNALING_UP						BUYTAERT_PHOTODYNAMIC_THERAPY_STRESS_UP
PTP4A1	"protein tyrosine phosphatase type IVA, member 1"	PICCALUGA_ANGIOIMMUNOBLASTIC_LYMPHOMA_DN					BROCKE_APOPTOSIS_REVERSED_BY_IL6				BUYTAERT_PHOTODYNAMIC_THERAPY_STRESS_UP
H3F3B	"H3 histone, family 3B (H3.3B)"	PICCALUGA_ANGIOIMMUNOBLASTIC_LYMPHOMA_DN						BLALOCK_ALZHEIMERS_DISEASE_UP			
CCDC59	coiled-coil domain containing 59	PICCALUGA_ANGIOIMMUNOBLASTIC_LYMPHOMA_DN						BLALOCK_ALZHEIMERS_DISEASE_UP			
FOSL2	FOS-like antigen 2	PICCALUGA_ANGIOIMMUNOBLASTIC_LYMPHOMA_DN									BUYTAERT_PHOTODYNAMIC_THERAPY_STRESS_UP
SLC30A1	"solute carrier family 30 (zinc transporter), member 1"	PICCALUGA_ANGIOIMMUNOBLASTIC_LYMPHOMA_DN									BUYTAERT_PHOTODYNAMIC_THERAPY_STRESS_UP
C1ORF71	chromosome 1 open reading frame 71	PICCALUGA_ANGIOIMMUNOBLASTIC_LYMPHOMA_DN									
CEBPB	"CCAAT/enhancer binding protein (C/EBP), beta"		BIOCARTA_IL6_PATHWAY		NAGASHIMA_NRG1_SIGNALING_UP		BROCKE_APOPTOSIS_REVERSED_BY_IL6				BUYTAERT_PHOTODYNAMIC_THERAPY_STRESS_UP
IL6R	interleukin 6 receptor		BIOCARTA_IL6_PATHWAY		NAGASHIMA_NRG1_SIGNALING_UP			BLALOCK_ALZHEIMERS_DISEASE_UP		SENESE_HDAC1_TARGETS_UP	BUYTAERT_PHOTODYNAMIC_THERAPY_STRESS_UP
PTPN11	"protein tyrosine phosphatase, non-receptor type 11 (Noonan syndrome 1)"		BIOCARTA_IL6_PATHWAY			THUM_SYSTOLIC_HEART_FAILURE_UP	BROCKE_APOPTOSIS_REVERSED_BY_IL6		KEGG_RENAL_CELL_CARCINOMA	SENESE_HDAC1_TARGETS_UP	
JAK1	Janus kinase 1 (a protein tyrosine kinase)		BIOCARTA_IL6_PATHWAY								
HSP90AA1	"heat shock protein 90kDa alpha (cytosolic), class A member 1"			BIOCARTA_HIF_PATHWAY				BLALOCK_ALZHEIMERS_DISEASE_UP			BUYTAERT_PHOTODYNAMIC_THERAPY_STRESS_UP
P4HB	"procollagen-proline, 2-oxoglutarate 4-dioxygenase (proline 4-hydroxylase), beta polypeptide"			BIOCARTA_HIF_PATHWAY							
CREB1	cAMP responsive element binding protein 1			BIOCARTA_HIF_PATHWAY							
CXCR4	chemokine (C-X-C motif) receptor 4				NAGASHIMA_NRG1_SIGNALING_UP	THUM_SYSTOLIC_HEART_FAILURE_UP	BROCKE_APOPTOSIS_REVERSED_BY_IL6				
SERTAD3	SERTA domain containing 3				NAGASHIMA_NRG1_SIGNALING_UP			BLALOCK_ALZHEIMERS_DISEASE_UP			
HSP90AB1	"heat shock protein 90kDa alpha (cytosolic), class B member 1"					THUM_SYSTOLIC_HEART_FAILURE_UP				SENESE_HDAC1_TARGETS_UP	BUYTAERT_PHOTODYNAMIC_THERAPY_STRESS_UP
ACTR2	ARP2 actin-related protein 2 homolog (yeast)					THUM_SYSTOLIC_HEART_FAILURE_UP				SENESE_HDAC1_TARGETS_UP	
LMAN1	"lectin, mannose-binding, 1"					THUM_SYSTOLIC_HEART_FAILURE_UP				SENESE_HDAC1_TARGETS_UP	
YTHDF3	"YTH domain family, member 3"					THUM_SYSTOLIC_HEART_FAILURE_UP				SENESE_HDAC1_TARGETS_UP	
CLIC4	chloride intracellular channel 4					THUM_SYSTOLIC_HEART_FAILURE_UP					
WDR1	WD repeat domain 1					THUM_SYSTOLIC_HEART_FAILURE_UP					
PLK2	polo-like kinase 2 (Drosophila)					THUM_SYSTOLIC_HEART_FAILURE_UP					
TLR4	toll-like receptor 4					THUM_SYSTOLIC_HEART_FAILURE_UP					
LITAF	lipopolysaccharide-induced TNF factor						BROCKE_APOPTOSIS_REVERSED_BY_IL6	BLALOCK_ALZHEIMERS_DISEASE_UP			
MAP2K2	mitogen-activated protein kinase kinase 2							BLALOCK_ALZHEIMERS_DISEASE_UP	KEGG_RENAL_CELL_CARCINOMA		
PRPF6	PRP6 pre-mRNA processing factor 6 homolog (S. cerevisiae)							BLALOCK_ALZHEIMERS_DISEASE_UP		SENESE_HDAC1_TARGETS_UP	
BAZ2B	"bromodomain adjacent to zinc finger domain, 2B"							BLALOCK_ALZHEIMERS_DISEASE_UP			BUYTAERT_PHOTODYNAMIC_THERAPY_STRESS_UP
EHD1	EH-domain containing 1							BLALOCK_ALZHEIMERS_DISEASE_UP			
IL13RA1	"interleukin 13 receptor, alpha 1"							BLALOCK_ALZHEIMERS_DISEASE_UP			
TNFRSF1A	"tumor necrosis factor receptor superfamily, member 1A"							BLALOCK_ALZHEIMERS_DISEASE_UP			
METTL7A	methyltransferase like 7A							BLALOCK_ALZHEIMERS_DISEASE_UP			
CD84	CD84 molecule							BLALOCK_ALZHEIMERS_DISEASE_UP			
TCN2	transcobalamin II; macrocytic anemia							BLALOCK_ALZHEIMERS_DISEASE_UP			
PBXIP1	pre-B-cell leukemia transcription factor interacting protein 1							BLALOCK_ALZHEIMERS_DISEASE_UP			
ARHGAP26	Rho GTPase activating protein 26							BLALOCK_ALZHEIMERS_DISEASE_UP			
ETS1	v-ets erythroblastosis virus E26 oncogene homolog 1 (avian)								KEGG_RENAL_CELL_CARCINOMA	SENESE_HDAC1_TARGETS_UP	
ARAF	v-raf murine sarcoma 3611 viral oncogene homolog								KEGG_RENAL_CELL_CARCINOMA		
STIP1	stress-induced-phosphoprotein 1 (Hsp70/Hsp90-organizing protein)									SENESE_HDAC1_TARGETS_UP	
GART	"phosphoribosylglycinamide formyltransferase, phosphoribosylglycinamide synthetase, phosphoribosylaminoimidazole synthetase"									SENESE_HDAC1_TARGETS_UP	
PAFAH1B1	"platelet-activating factor acetylhydrolase, isoform Ib, alpha subunit 45kDa"										BUYTAERT_PHOTODYNAMIC_THERAPY_STRESS_UP
MEGF9	multiple EGF-like-domains 9										BUYTAERT_PHOTODYNAMIC_THERAPY_STRESS_UP
APPBP2	amyloid beta precursor protein (cytoplasmic tail) binding protein 2										BUYTAERT_PHOTODYNAMIC_THERAPY_STRESS_UP
ICAM2	intercellular adhesion molecule 2										
ENC1	ectodermal-neural cortex (with BTB-like domain)										
ATP8A1	"ATPase, aminophospholipid transporter (APLT), Class I, type 8A, member 1"										
SRRM1	serine/arginine repetitive matrix 1										
PGD	phosphogluconate dehydrogenase										
SLC22A15	"solute carrier family 22 (organic cation transporter), member 15"										
WBP11	WW domain binding protein 11										
ZNF281	zinc finger protein 281										
GTF2F1	"general transcription factor IIF, polypeptide 1, 74kDa"										
VAPA	"VAMP (vesicle-associated membrane protein)-associated protein A, 33kDa"										
CUL1	cullin 1
C9ORF72	chromosome 9 open reading frame 72
ATF7	activating transcription factor 7
RASGRP1	RAS guanyl releasing protein 1 (calcium and DAG-regulated)
ARFRP1	ADP-ribosylation factor related protein 1
SLC35E1	"solute carrier family 35, member E1"
C10ORF84	chromosome 10 open reading frame 84
DGKA	"diacylglycerol kinase, alpha 80kDa"
OSBPL5	oxysterol binding protein-like 5
SIAH1	seven in absentia homolog 1 (Drosophila)
CARD6	"caspase recruitment domain family, member 6"
NISCH	nischarin
APBB1IP	"amyloid beta (A4) precursor protein-binding, family B, member 1 interacting protein"
ITFG2	integrin alpha FG-GAP repeat containing 2
TALDO1	transaldolase 1
EAF1	ELL associated factor 1
C1ORF55	chromosome 1 open reading frame 55
VCPIP1	valosin containing protein (p97)/p47 complex interacting protein 1
AMZ2	-
MYST2	MYST histone acetyltransferase 2
EMILIN2	elastin microfibril interfacer 2
C4ORF15	chromosome 4 open reading frame 15
KIAA1546	KIAA1546
MGC16824	-
PSCD1	"pleckstrin homology, Sec7 and coiled-coil domains 1(cytohesin 1)"
RNF12	ring finger protein 12
