# Supplementary material for: Integrating Factor Analysis and a Transgenic Mouse Model to Reveal a Peripheral Blood Predictor of Breast Tumors
Source: BMC Med Genomics. 2011 Jul 22;4:61. doi: 10.1186/1755-8794-4-61 (PMC3178481; doi:10.1186/1755-8794-4-61)
Supplement: Additional File 9 — BMC_Miniwebsite Tabular documents generated from the functional annotation of the top 3 factors. [file 1755-8794-4-61-S9.ZIP › BMC_MiniWebsite/Original_Factor_Model_files/UP_Top3_MPMP_C3.txt]

Overlap Results					

Collection(s):	C3				
# overlaps shown:	10				
# genesets in collections:	836				
# genes in comparison (n):	82				
# genes in collections (N):	11042				

geneset name	# genes in geneset (K)	description	# genes in overlap (k)	k/K	p value
"ACCATTT,MIR-522"	140	"Targets of MicroRNA ACCATTT,MIR-522"	6	0.0429	5.93E-04
"AAGGGAT,MIR-188"	66	"Targets of MicroRNA AAGGGAT,MIR-188"	4	0.0606	1.44E-03
"CGCAAAA,MIR-450"	8	"Targets of MicroRNA CGCAAAA,MIR-450"	2	0.25	1.48E-03
"CTTGTAT,MIR-381"	171	"Targets of MicroRNA CTTGTAT,MIR-381"	6	0.0351	1.67E-03
"TTTTGAG,MIR-373"	197	"Targets of MicroRNA TTTTGAG,MIR-373"	6	0.0305	3.40E-03
V$ATF3_Q6	199	"Genes with promoter regions [-2kb,2kb] around transcription start site containing the motif CBCTGACGTCANCS which matches annotation for ATF3: activating transcription factor 3"	6	0.0302	3.57E-03
V$ALX4_01	13	"Genes with promoter regions [-2kb,2kb] around transcription start site containing the motif CCTGAGAATAATC which matches annotation for ALX4: aristaless-like homeobox 4"	2	0.1538	4.03E-03
"GCAAAAA,MIR-129"	155	"Targets of MicroRNA GCAAAAA,MIR-129"	5	0.0323	5.85E-03						
"ACAGGGT,MIR-10A,MIR-10B"	109	"Targets of MicroRNA ACAGGGT,MIR-10A,MIR-10B"	4	0.0367	8.71E-03						
"GTATTAT,MIR-369-3P"	176	"Targets of MicroRNA GTATTAT,MIR-369-3P"	5	0.0284	9.88E-03						


Gene/Gene Set Overlap Matix											

Gene Symbol	Description	"ACCATTT,MIR-522"	"AAGGGAT,MIR-188"	"CGCAAAA,MIR-450"	"CTTGTAT,MIR-381"	"TTTTGAG,MIR-373"	V$ATF3_Q6	V$ALX4_01	"GCAAAAA,MIR-129"	"ACAGGGT,MIR-10A,MIR-10B"	"GTATTAT,MIR-369-3P"
JUN	jun oncogene	"ACCATTT,MIR-522"					V$ATF3_Q6	V$ALX4_01			
PLK2	polo-like kinase 2 (Drosophila)	"ACCATTT,MIR-522"									
PTPN11	"protein tyrosine phosphatase, non-receptor type 11 (Noonan syndrome 1)"	"ACCATTT,MIR-522"									
CUL1	cullin 1	"ACCATTT,MIR-522"									
VAPA	"VAMP (vesicle-associated membrane protein)-associated protein A, 33kDa"	"ACCATTT,MIR-522"									
ENC1	ectodermal-neural cortex (with BTB-like domain)	"ACCATTT,MIR-522"									
ZNF281	zinc finger protein 281		"AAGGGAT,MIR-188"			"TTTTGAG,MIR-373"			"GCAAAAA,MIR-129"		"GTATTAT,MIR-369-3P"
H3F3B	"H3 histone, family 3B (H3.3B)"		"AAGGGAT,MIR-188"							"ACAGGGT,MIR-10A,MIR-10B"	
IL13RA1	"interleukin 13 receptor, alpha 1"		"AAGGGAT,MIR-188"								
P4HB	"procollagen-proline, 2-oxoglutarate 4-dioxygenase (proline 4-hydroxylase), beta polypeptide"		"AAGGGAT,MIR-188"								
DUSP10	dual specificity phosphatase 10			"CGCAAAA,MIR-450"			V$ATF3_Q6		"GCAAAAA,MIR-129"		
CREB1	cAMP responsive element binding protein 1			"CGCAAAA,MIR-450"							
ETS1	v-ets erythroblastosis virus E26 oncogene homolog 1 (avian)				"CTTGTAT,MIR-381"				"GCAAAAA,MIR-129"		
SIAH1	seven in absentia homolog 1 (Drosophila)				"CTTGTAT,MIR-381"				"GCAAAAA,MIR-129"		
APPBP2	amyloid beta precursor protein (cytoplasmic tail) binding protein 2				"CTTGTAT,MIR-381"					"ACAGGGT,MIR-10A,MIR-10B"	
VCPIP1	valosin containing protein (p97)/p47 complex interacting protein 1				"CTTGTAT,MIR-381"						
CXCR4	chemokine (C-X-C motif) receptor 4				"CTTGTAT,MIR-381"						
SRRM1	serine/arginine repetitive matrix 1				"CTTGTAT,MIR-381"						
PAFAH1B1	"platelet-activating factor acetylhydrolase, isoform Ib, alpha subunit 45kDa"					"TTTTGAG,MIR-373"	V$ATF3_Q6			"ACAGGGT,MIR-10A,MIR-10B"	
PTP4A1	"protein tyrosine phosphatase type IVA, member 1"					"TTTTGAG,MIR-373"			"GCAAAAA,MIR-129"		
YTHDF3	"YTH domain family, member 3"					"TTTTGAG,MIR-373"					"GTATTAT,MIR-369-3P"
ACTR2	ARP2 actin-related protein 2 homolog (yeast)					"TTTTGAG,MIR-373"					
C9ORF72	chromosome 9 open reading frame 72					"TTTTGAG,MIR-373"					
EHD1	EH-domain containing 1						V$ATF3_Q6				
PPP1R15A	"protein phosphatase 1, regulatory (inhibitor) subunit 15A"						V$ATF3_Q6				
PBXIP1	pre-B-cell leukemia transcription factor interacting protein 1						V$ATF3_Q6				
IL6R	interleukin 6 receptor							V$ALX4_01			
BAZ2B	"bromodomain adjacent to zinc finger domain, 2B"									"ACAGGGT,MIR-10A,MIR-10B"	"GTATTAT,MIR-369-3P"
CEBPB	"CCAAT/enhancer binding protein (C/EBP), beta"										"GTATTAT,MIR-369-3P"
CLIC4	chloride intracellular channel 4										"GTATTAT,MIR-369-3P"
GADD45B	"growth arrest and DNA-damage-inducible, beta"										
MYST2	MYST histone acetyltransferase 2										
ARHGAP26	Rho GTPase activating protein 26										
FOSL2	FOS-like antigen 2										
GTF2F1	"general transcription factor IIF, polypeptide 1, 74kDa"										
WDR1	WD repeat domain 1										
DGKA	"diacylglycerol kinase, alpha 80kDa"										
OSBPL5	oxysterol binding protein-like 5										
LITAF	lipopolysaccharide-induced TNF factor										
NISCH	nischarin										
TCN2	transcobalamin II; macrocytic anemia
ICAM2	intercellular adhesion molecule 2
TLR4	toll-like receptor 4
SERTAD3	SERTA domain containing 3
STIP1	stress-induced-phosphoprotein 1 (Hsp70/Hsp90-organizing protein)
JAK1	Janus kinase 1 (a protein tyrosine kinase)
SLC35E1	"solute carrier family 35, member E1"
EAF1	ELL associated factor 1
SLC30A1	"solute carrier family 30 (zinc transporter), member 1"
ATF7	activating transcription factor 7
EMILIN2	elastin microfibril interfacer 2
GART	"phosphoribosylglycinamide formyltransferase, phosphoribosylglycinamide synthetase, phosphoribosylaminoimidazole synthetase"
ATP8A1	"ATPase, aminophospholipid transporter (APLT), Class I, type 8A, member 1"
MAP2K2	mitogen-activated protein kinase kinase 2
WBP11	WW domain binding protein 11
CD84	CD84 molecule
RASGRP1	RAS guanyl releasing protein 1 (calcium and DAG-regulated)
LMAN1	"lectin, mannose-binding, 1"
TALDO1	transaldolase 1
TNFRSF1A	"tumor necrosis factor receptor superfamily, member 1A"
C10ORF84	chromosome 10 open reading frame 84
CARD6	"caspase recruitment domain family, member 6"
AMZ2	-
APBB1IP	"amyloid beta (A4) precursor protein-binding, family B, member 1 interacting protein"
ARAF	v-raf murine sarcoma 3611 viral oncogene homolog
ARFRP1	ADP-ribosylation factor related protein 1
C1ORF55	chromosome 1 open reading frame 55
C1ORF71	chromosome 1 open reading frame 71
C4ORF15	chromosome 4 open reading frame 15
CCDC59	coiled-coil domain containing 59
HSP90AA1	"heat shock protein 90kDa alpha (cytosolic), class A member 1"
HSP90AB1	"heat shock protein 90kDa alpha (cytosolic), class B member 1"
ITFG2	integrin alpha FG-GAP repeat containing 2
KIAA1546	KIAA1546
MEGF9	multiple EGF-like-domains 9
METTL7A	methyltransferase like 7A
MGC16824	-
PGD	phosphogluconate dehydrogenase
PRPF6	PRP6 pre-mRNA processing factor 6 homolog (S. cerevisiae)
PSCD1	"pleckstrin homology, Sec7 and coiled-coil domains 1(cytohesin 1)"
RNF12	ring finger protein 12
SLC22A15	"solute carrier family 22 (organic cation transporter), member 15"
