# Supplementary material for: Integrating Factor Analysis and a Transgenic Mouse Model to Reveal a Peripheral Blood Predictor of Breast Tumors
Source: BMC Med Genomics. 2011 Jul 22;4:61. doi: 10.1186/1755-8794-4-61 (PMC3178481; doi:10.1186/1755-8794-4-61)
Supplement: Additional File 9 — BMC_Miniwebsite Tabular documents generated from the functional annotation of the top 3 factors. [file 1755-8794-4-61-S9.ZIP › BMC_MiniWebsite/Original_Factor_Model_files/UP_Top3_MPMP_C4.txt]

Overlap Results					

Collection(s):	C4				
# overlaps shown:	10				
# genesets in collections:	881				
# genes in comparison (n):	82				
# genes in collections (N):	9401				

geneset name	# genes in geneset (K)	description	# genes in overlap (k)	k/K	p value
module_265	27	Genes in module_265	3	0.1111	1.61E-03
module_524	30	Genes in module_524	3	0.1	2.19E-03
module_73	21	Genes in module_73	2	0.0952	1.42E-02
GCM_PPM1D	22	Neighborhood of PPM1D	2	0.0909	1.55E-02
MORF_MYST2	61	Neighborhood of MYST2	3	0.0492	1.60E-02
GNF2_SNRK	23	Neighborhood of SNRK	2	0.087	1.69E-02
MORF_PDPK1	69	Neighborhood of PDPK1	3	0.0435	2.22E-02						
module_367	27	Genes in module_367	2	0.0741	2.29E-02						
module_248	126	Genes in module_248	4	0.0317	2.41E-02						
MORF_ARAF1	72	Neighborhood of ARAF1	3	0.0417	2.48E-02						


Gene/Gene Set Overlap Matix											

Gene Symbol	Description	module_265	module_524	module_73	GCM_PPM1D	MORF_MYST2	GNF2_SNRK	MORF_PDPK1	module_367	module_248	MORF_ARAF1
CXCR4	chemokine (C-X-C motif) receptor 4	module_265	module_524	module_73					module_367		
IL6R	interleukin 6 receptor	module_265		module_73							
IL13RA1	"interleukin 13 receptor, alpha 1"	module_265									
WDR1	WD repeat domain 1		module_524								
ENC1	ectodermal-neural cortex (with BTB-like domain)		module_524								
MYST2	MYST histone acetyltransferase 2				GCM_PPM1D	MORF_MYST2		MORF_PDPK1			MORF_ARAF1
WBP11	WW domain binding protein 11				GCM_PPM1D						
ARAF	v-raf murine sarcoma 3611 viral oncogene homolog					MORF_MYST2		MORF_PDPK1		module_248	MORF_ARAF1
GTF2F1	"general transcription factor IIF, polypeptide 1, 74kDa"					MORF_MYST2		MORF_PDPK1			MORF_ARAF1
JAK1	Janus kinase 1 (a protein tyrosine kinase)						GNF2_SNRK			module_248	
RASGRP1	RAS guanyl releasing protein 1 (calcium and DAG-regulated)						GNF2_SNRK				
DGKA	"diacylglycerol kinase, alpha 80kDa"								module_367	module_248	
PTPN11	"protein tyrosine phosphatase, non-receptor type 11 (Noonan syndrome 1)"									module_248	
HSP90AA1	"heat shock protein 90kDa alpha (cytosolic), class A member 1"										
HSP90AB1	"heat shock protein 90kDa alpha (cytosolic), class B member 1"										
MAP2K2	mitogen-activated protein kinase kinase 2										
P4HB	"procollagen-proline, 2-oxoglutarate 4-dioxygenase (proline 4-hydroxylase), beta polypeptide"										
PGD	phosphogluconate dehydrogenase										
ATP8A1	"ATPase, aminophospholipid transporter (APLT), Class I, type 8A, member 1"										
LITAF	lipopolysaccharide-induced TNF factor										
FOSL2	FOS-like antigen 2										
GART	"phosphoribosylglycinamide formyltransferase, phosphoribosylglycinamide synthetase, phosphoribosylaminoimidazole synthetase"										
SRRM1	serine/arginine repetitive matrix 1										
APPBP2	amyloid beta precursor protein (cytoplasmic tail) binding protein 2
NISCH	nischarin
H3F3B	"H3 histone, family 3B (H3.3B)"
ACTR2	ARP2 actin-related protein 2 homolog (yeast)
CUL1	cullin 1
CREB1	cAMP responsive element binding protein 1
EAF1	ELL associated factor 1
ARHGAP26	Rho GTPase activating protein 26
MEGF9	multiple EGF-like-domains 9
PPP1R15A	"protein phosphatase 1, regulatory (inhibitor) subunit 15A"
EHD1	EH-domain containing 1
JUN	jun oncogene
GADD45B	"growth arrest and DNA-damage-inducible, beta"
METTL7A	methyltransferase like 7A
TALDO1	transaldolase 1
CEBPB	"CCAAT/enhancer binding protein (C/EBP), beta"
ETS1	v-ets erythroblastosis virus E26 oncogene homolog 1 (avian)
PRPF6	PRP6 pre-mRNA processing factor 6 homolog (S. cerevisiae)
CCDC59	coiled-coil domain containing 59
PTP4A1	"protein tyrosine phosphatase type IVA, member 1"
PBXIP1	pre-B-cell leukemia transcription factor interacting protein 1
CLIC4	chloride intracellular channel 4
SLC30A1	"solute carrier family 30 (zinc transporter), member 1"
PAFAH1B1	"platelet-activating factor acetylhydrolase, isoform Ib, alpha subunit 45kDa"
TCN2	transcobalamin II; macrocytic anemia
TNFRSF1A	"tumor necrosis factor receptor superfamily, member 1A"
SIAH1	seven in absentia homolog 1 (Drosophila)
AMZ2	-
STIP1	stress-induced-phosphoprotein 1 (Hsp70/Hsp90-organizing protein)
PLK2	polo-like kinase 2 (Drosophila)
ARFRP1	ADP-ribosylation factor related protein 1
ATF7	activating transcription factor 7
APBB1IP	"amyloid beta (A4) precursor protein-binding, family B, member 1 interacting protein"
YTHDF3	"YTH domain family, member 3"
BAZ2B	"bromodomain adjacent to zinc finger domain, 2B"
VCPIP1	valosin containing protein (p97)/p47 complex interacting protein 1
C10ORF84	chromosome 10 open reading frame 84
C1ORF55	chromosome 1 open reading frame 55
C1ORF71	chromosome 1 open reading frame 71
C4ORF15	chromosome 4 open reading frame 15
C9ORF72	chromosome 9 open reading frame 72
CARD6	"caspase recruitment domain family, member 6"
CD84	CD84 molecule
DUSP10	dual specificity phosphatase 10
EMILIN2	elastin microfibril interfacer 2
ICAM2	intercellular adhesion molecule 2
ITFG2	integrin alpha FG-GAP repeat containing 2
KIAA1546	KIAA1546
LMAN1	"lectin, mannose-binding, 1"
MGC16824	-
OSBPL5	oxysterol binding protein-like 5
PSCD1	"pleckstrin homology, Sec7 and coiled-coil domains 1(cytohesin 1)"
RNF12	ring finger protein 12
SERTAD3	SERTA domain containing 3
SLC22A15	"solute carrier family 22 (organic cation transporter), member 15"
SLC35E1	"solute carrier family 35, member E1"
TLR4	toll-like receptor 4
VAPA	"VAMP (vesicle-associated membrane protein)-associated protein A, 33kDa"
ZNF281	zinc finger protein 281
