# Supplementary material for: Integrating Factor Analysis and a Transgenic Mouse Model to Reveal a Peripheral Blood Predictor of Breast Tumors
Source: BMC Med Genomics. 2011 Jul 22;4:61. doi: 10.1186/1755-8794-4-61 (PMC3178481; doi:10.1186/1755-8794-4-61)
Supplement: Additional File 9 — BMC_Miniwebsite Tabular documents generated from the functional annotation of the top 3 factors. [file 1755-8794-4-61-S9.ZIP › BMC_MiniWebsite/Original_Factor_Model_files/UP_Top3_MPMP_C5.txt]

Overlap Results					

Collection(s):	C5				
# overlaps shown:	10				
# genesets in collections:	1454				
# genes in comparison (n):	82				
# genes in collections (N):	8065				

geneset name	# genes in geneset (K)	description	# genes in overlap (k)	k/K	p value
POSITIVE_REGULATION_OF_I_KAPPAB_KINASE_NF_KAPPAB_CASCADE	80	"Genes annotated by the GO term GO:0043123. Any process that activates or increases the frequency, rate or extent of an I-kappaB kinase/NF-kappaB induced cascade."	4	0.05	8.75E-03
REGULATION_OF_I_KAPPAB_KINASE_NF_KAPPAB_CASCADE	86	Genes annotated by the GO term GO:0043122. Any process that modulates an I-kappaB kinase/NF-kappaB induced cascade.	4	0.0465	1.12E-02
I_KAPPAB_KINASE_NF_KAPPAB_CASCADE	107	"Genes annotated by the GO term GO:0007249. A series of reactions initiated by the activation of the transcription factor NF-kappaB. NF-kappaB is sequestered by the inhibitor I-kappaB, and is released when I-kappaB is phosphorylated by activated I-kappaB kinase."	4	0.0374	2.32E-02
PROTEIN_KINASE_CASCADE	282	"Genes annotated by the GO term GO:0007243. A series of reactions, mediated by protein kinases, which occurs as a result of a single trigger reaction or compound."	7	0.0248	2.42E-02
NITROGEN_COMPOUND_BIOSYNTHETIC_PROCESS	25	Genes annotated by the GO term GO:0044271. The chemical reactions and pathways resulting in the formation of organic and inorganic nitrogenous compounds.	2	0.08	2.63E-02
POSITIVE_REGULATION_OF_SIGNAL_TRANSDUCTION	119	"Genes annotated by the GO term GO:0009967. Any process that activates or increases the frequency, rate or extent of signal transduction."	4	0.0336	3.27E-02
POSITIVE_REGULATION_OF_CELLULAR_METABOLIC_PROCESS	222	"Genes annotated by the GO term GO:0031325. Any process that activates or increases the frequency, rate or extent of the chemical reactions and pathways by which individual cells transform chemical substances."	5	0.0225	7.51E-02
CYTOKINE_BINDING	46	"Genes annotated by the GO term GO:0019955. Interacting selectively with a cytokine, any of a group of proteins that function to control the survival, growth and differentiation of tissues and cells, and which have autocrine and paracrine activity."	2	0.0435	7.93E-02						
MICROTUBULE_ASSOCIATED_COMPLEX	47	Genes annotated by the GO term GO:0005875. Any multimeric complex connected to a microtubule.	2	0.0426	8.23E-02						
POSITIVE_REGULATION_OF_METABOLIC_PROCESS	229	"Genes annotated by the GO term GO:0009893. Any process that activates or increases the frequency, rate or extent of the chemical reactions and pathways within a cell or an organism."	5	0.0218	8.32E-02						


Gene/Gene Set Overlap Matix											

Gene Symbol	Description	POSITIVE_REGULATION_OF_I_KAPPAB_KINASE_NF_KAPPAB_CASCADE	REGULATION_OF_I_KAPPAB_KINASE_NF_KAPPAB_CASCADE	I_KAPPAB_KINASE_NF_KAPPAB_CASCADE	PROTEIN_KINASE_CASCADE	NITROGEN_COMPOUND_BIOSYNTHETIC_PROCESS	POSITIVE_REGULATION_OF_SIGNAL_TRANSDUCTION	POSITIVE_REGULATION_OF_CELLULAR_METABOLIC_PROCESS	CYTOKINE_BINDING	MICROTUBULE_ASSOCIATED_COMPLEX	POSITIVE_REGULATION_OF_METABOLIC_PROCESS
TNFRSF1A	"tumor necrosis factor receptor superfamily, member 1A"	POSITIVE_REGULATION_OF_I_KAPPAB_KINASE_NF_KAPPAB_CASCADE	REGULATION_OF_I_KAPPAB_KINASE_NF_KAPPAB_CASCADE	I_KAPPAB_KINASE_NF_KAPPAB_CASCADE	PROTEIN_KINASE_CASCADE		POSITIVE_REGULATION_OF_SIGNAL_TRANSDUCTION	POSITIVE_REGULATION_OF_CELLULAR_METABOLIC_PROCESS	CYTOKINE_BINDING		POSITIVE_REGULATION_OF_METABOLIC_PROCESS
VAPA	"VAMP (vesicle-associated membrane protein)-associated protein A, 33kDa"	POSITIVE_REGULATION_OF_I_KAPPAB_KINASE_NF_KAPPAB_CASCADE	REGULATION_OF_I_KAPPAB_KINASE_NF_KAPPAB_CASCADE	I_KAPPAB_KINASE_NF_KAPPAB_CASCADE	PROTEIN_KINASE_CASCADE		POSITIVE_REGULATION_OF_SIGNAL_TRANSDUCTION				
LITAF	lipopolysaccharide-induced TNF factor	POSITIVE_REGULATION_OF_I_KAPPAB_KINASE_NF_KAPPAB_CASCADE	REGULATION_OF_I_KAPPAB_KINASE_NF_KAPPAB_CASCADE	I_KAPPAB_KINASE_NF_KAPPAB_CASCADE	PROTEIN_KINASE_CASCADE		POSITIVE_REGULATION_OF_SIGNAL_TRANSDUCTION				
PLK2	polo-like kinase 2 (Drosophila)	POSITIVE_REGULATION_OF_I_KAPPAB_KINASE_NF_KAPPAB_CASCADE	REGULATION_OF_I_KAPPAB_KINASE_NF_KAPPAB_CASCADE	I_KAPPAB_KINASE_NF_KAPPAB_CASCADE	PROTEIN_KINASE_CASCADE		POSITIVE_REGULATION_OF_SIGNAL_TRANSDUCTION				
CXCR4	chemokine (C-X-C motif) receptor 4				PROTEIN_KINASE_CASCADE						
GADD45B	"growth arrest and DNA-damage-inducible, beta"				PROTEIN_KINASE_CASCADE						
DUSP10	dual specificity phosphatase 10				PROTEIN_KINASE_CASCADE						
HSP90AA1	"heat shock protein 90kDa alpha (cytosolic), class A member 1"					NITROGEN_COMPOUND_BIOSYNTHETIC_PROCESS		POSITIVE_REGULATION_OF_CELLULAR_METABOLIC_PROCESS			POSITIVE_REGULATION_OF_METABOLIC_PROCESS
HSP90AB1	"heat shock protein 90kDa alpha (cytosolic), class B member 1"					NITROGEN_COMPOUND_BIOSYNTHETIC_PROCESS		POSITIVE_REGULATION_OF_CELLULAR_METABOLIC_PROCESS			POSITIVE_REGULATION_OF_METABOLIC_PROCESS
TLR4	toll-like receptor 4							POSITIVE_REGULATION_OF_CELLULAR_METABOLIC_PROCESS			POSITIVE_REGULATION_OF_METABOLIC_PROCESS
PRPF6	PRP6 pre-mRNA processing factor 6 homolog (S. cerevisiae)							POSITIVE_REGULATION_OF_CELLULAR_METABOLIC_PROCESS			POSITIVE_REGULATION_OF_METABOLIC_PROCESS
IL6R	interleukin 6 receptor								CYTOKINE_BINDING		
PAFAH1B1	"platelet-activating factor acetylhydrolase, isoform Ib, alpha subunit 45kDa"									MICROTUBULE_ASSOCIATED_COMPLEX	
APPBP2	amyloid beta precursor protein (cytoplasmic tail) binding protein 2									MICROTUBULE_ASSOCIATED_COMPLEX	
CUL1	cullin 1										
PPP1R15A	"protein phosphatase 1, regulatory (inhibitor) subunit 15A"										
LMAN1	"lectin, mannose-binding, 1"										
IL13RA1	"interleukin 13 receptor, alpha 1"										
ZNF281	zinc finger protein 281										
GTF2F1	"general transcription factor IIF, polypeptide 1, 74kDa"										
JUN	jun oncogene										
ETS1	v-ets erythroblastosis virus E26 oncogene homolog 1 (avian)										
CEBPB	"CCAAT/enhancer binding protein (C/EBP), beta"										
STIP1	stress-induced-phosphoprotein 1 (Hsp70/Hsp90-organizing protein)										
FOSL2	FOS-like antigen 2
MYST2	MYST histone acetyltransferase 2
ATF7	activating transcription factor 7
P4HB	"procollagen-proline, 2-oxoglutarate 4-dioxygenase (proline 4-hydroxylase), beta polypeptide"
RASGRP1	RAS guanyl releasing protein 1 (calcium and DAG-regulated)
DGKA	"diacylglycerol kinase, alpha 80kDa"
CLIC4	chloride intracellular channel 4
SIAH1	seven in absentia homolog 1 (Drosophila)
CD84	CD84 molecule
SRRM1	serine/arginine repetitive matrix 1
ACTR2	ARP2 actin-related protein 2 homolog (yeast)
CREB1	cAMP responsive element binding protein 1
PGD	phosphogluconate dehydrogenase
SERTAD3	SERTA domain containing 3
ENC1	ectodermal-neural cortex (with BTB-like domain)
WBP11	WW domain binding protein 11
TALDO1	transaldolase 1
ARFRP1	ADP-ribosylation factor related protein 1
PTPN11	"protein tyrosine phosphatase, non-receptor type 11 (Noonan syndrome 1)"
VCPIP1	valosin containing protein (p97)/p47 complex interacting protein 1
ARAF	v-raf murine sarcoma 3611 viral oncogene homolog
TCN2	transcobalamin II; macrocytic anemia
EMILIN2	elastin microfibril interfacer 2
ICAM2	intercellular adhesion molecule 2
YTHDF3	"YTH domain family, member 3"
WDR1	WD repeat domain 1
GART	"phosphoribosylglycinamide formyltransferase, phosphoribosylglycinamide synthetase, phosphoribosylaminoimidazole synthetase"
AMZ2	-
APBB1IP	"amyloid beta (A4) precursor protein-binding, family B, member 1 interacting protein"
ARHGAP26	Rho GTPase activating protein 26
ATP8A1	"ATPase, aminophospholipid transporter (APLT), Class I, type 8A, member 1"
BAZ2B	"bromodomain adjacent to zinc finger domain, 2B"
C10ORF84	chromosome 10 open reading frame 84
C1ORF55	chromosome 1 open reading frame 55
C1ORF71	chromosome 1 open reading frame 71
C4ORF15	chromosome 4 open reading frame 15
C9ORF72	chromosome 9 open reading frame 72
CARD6	"caspase recruitment domain family, member 6"
CCDC59	coiled-coil domain containing 59
EAF1	ELL associated factor 1
EHD1	EH-domain containing 1
H3F3B	"H3 histone, family 3B (H3.3B)"
ITFG2	integrin alpha FG-GAP repeat containing 2
JAK1	Janus kinase 1 (a protein tyrosine kinase)
KIAA1546	KIAA1546
MAP2K2	mitogen-activated protein kinase kinase 2
MEGF9	multiple EGF-like-domains 9
METTL7A	methyltransferase like 7A
MGC16824	-
NISCH	nischarin
OSBPL5	oxysterol binding protein-like 5
PBXIP1	pre-B-cell leukemia transcription factor interacting protein 1
PSCD1	"pleckstrin homology, Sec7 and coiled-coil domains 1(cytohesin 1)"
PTP4A1	"protein tyrosine phosphatase type IVA, member 1"
RNF12	ring finger protein 12
SLC22A15	"solute carrier family 22 (organic cation transporter), member 15"
SLC30A1	"solute carrier family 30 (zinc transporter), member 1"
SLC35E1	"solute carrier family 35, member E1"
