# Supplementary material for: Integrating Factor Analysis and a Transgenic Mouse Model to Reveal a Peripheral Blood Predictor of Breast Tumors
Source: BMC Med Genomics. 2011 Jul 22;4:61. doi: 10.1186/1755-8794-4-61 (PMC3178481; doi:10.1186/1755-8794-4-61)
Supplement: Additional File 9 — BMC_Miniwebsite Tabular documents generated from the functional annotation of the top 3 factors. [file 1755-8794-4-61-S9.ZIP › BMC_MiniWebsite/Original_Factor_Model_files/UP_Top3_MPMP_gather_gene_ontology.txt]

#	Annotation	Total Genes With Ann	Your Genes (With Ann)	Your Genes (No Ann)	Genome (With Ann)	Genome (No Ann)	ln(Bayes factor)	neg ln(p value)	FE: neg ln(p value)	FE: neg ln(FDR)	Genes
1	GO:0007249 [7]: I-kappaB kinase/NF-kappaB cascade	5	5	60	104	12110	4.11	7.91	8.21	3.08	LITAF PLK2 TLR4 TNFRSF1A VAPA
2	GO:0007243 [6]: protein kinase cascade	7	7	58	245	11969	3.91	7.7	7.94	3.08	DUSP10 GADD45B LITAF PLK2 TLR4 TNFRSF1A VAPA
3	GO:0007242 [5]: intracellular signaling cascade	14	14	51	977	11237	3.63	7.14	7.48	3.08	ARAF ARFRP1 DGKA DUSP10 GADD45B JAK1 LITAF NISCH PLK2 PTPN11 RASGRP1 TLR4 TNFRSF1A VAPA
4	GO:0043123 [6]: positive regulation of I-kappaB kinase/NF-kappaB cascade	4	4	61	75	12139	3.02	6.49	7.13	3.08	LITAF PLK2 TNFRSF1A VAPA
5	GO:0043122 [5]: regulation of I-kappaB kinase/NF-kappaB cascade	4	4	61	78	12136	2.89	6.29	6.99	3.08	LITAF PLK2 TNFRSF1A VAPA
6	GO:0006098 [8]: pentose-phosphate shunt	2	2	63	7	12207	2.77	6.16	6.94	3.08	PGD TALDO1
7	GO:0006740 [10]: NADPH regeneration	2	2	63	7	12207	2.77	6.16	6.94	3.08	PGD TALDO1
8	GO:0009967 [5]: positive regulation of signal transduction	4	4	61	86	12128	2.55	5.96	6.65	3.04	LITAF PLK2 TNFRSF1A VAPA
9	GO:0006739 [9]: NADPH metabolism	2	2	63	8	12206	2.55	5.92	6.72	3.04	PGD TALDO1
10	GO:0006769 [8]: nicotinamide metabolism	2	2	63	14	12200	1.6	4.83	5.76	2.26	PGD TALDO1
11	GO:0019362 [7]: pyridine nucleotide metabolism	2	2	63	18	12196	1.15	4.47	5.31	2.21	PGD TALDO1
12	GO:0016046 [6]: detection of fungi	1	1	64	0	12214	1.06	4.35	5.24	2.21	TLR4
13	GO:0045429 [7]: positive regulation of nitric oxide biosynthesis	1	1	64	0	12214	1.06	4.35	5.24	2.21	HSPCB
14	GO:0045576 [6]: mast cell activation	1	1	64	0	12214	1.06	4.35	5.24	2.21	TLR4
15	GO:0000132 [11]: mitotic spindle orientation	1	1	64	0	12214	1.06	4.35	5.24	2.21	PAFAH1B1
16	"GO:0009051 [9]: pentose-phosphate shunt, oxidative branch"	1	1	64	0	12214	1.06	4.35	5.24	2.21	PGD
17	GO:0009891 [6]: positive regulation of biosynthesis	2	2	63	20	12194	0.97	4.25	5.12	2.17	HSPCB TLR4
18	GO:0006733 [7]: oxidoreduction coenzyme metabolism	2	2	63	22	12192	0.8	4.1	4.95	2.17	PGD TALDO1
19	GO:0009893 [5]: positive regulation of metabolism	3	3	62	79	12135	0.59	3.91	4.68	2.17	GTF2F1 HSPCB TLR4
20	GO:0008219 [4]: cell death	7	7	58	463	11751	0.57	3.91	4.44	2.17	CARD6 CUL1 FOSL2 GADD45B PPP1R15A SIAH1 TNFRSF1A
21	GO:0016265 [3]: death	7	7	58	467	11747	0.54	3.87	4.4	2.17	CARD6 CUL1 FOSL2 GADD45B PPP1R15A SIAH1 TNFRSF1A
22	GO:0009966 [4]: regulation of signal transduction	4	4	61	166	12048	0.38	3.7	4.38	2.17	LITAF PLK2 TNFRSF1A VAPA
23	GO:0015917 [6]: aminophospholipid transport	1	1	64	1	12213	0.37	3.7	4.55	2.17	ATP8A1
24	GO:0040001 [10]: mitotic spindle positioning or orientation	1	1	64	1	12213	0.37	3.7	4.55	2.17	PAFAH1B1
25	GO:0042090 [7]: interleukin-12 biosynthesis	1	1	64	1	12213	0.37	3.7	4.55	2.17	TLR4
26	GO:0042222 [7]: interleukin-1 biosynthesis	1	1	64	1	12213	0.37	3.7	4.55	2.17	TLR4
27	GO:0045075 [8]: regulation of interleukin-12 biosynthesis	1	1	64	1	12213	0.37	3.7	4.55	2.17	TLR4
28	GO:0045084 [9]: positive regulation of interleukin-12 biosynthesis	1	1	64	1	12213	0.37	3.7	4.55	2.17	TLR4
29	GO:0045360 [8]: regulation of interleukin-1 biosynthesis	1	1	64	1	12213	0.37	3.7	4.55	2.17	TLR4
30	GO:0045362 [9]: positive regulation of interleukin-1 biosynthesis	1	1	64	1	12213	0.37	3.7	4.55	2.17	TLR4
31	GO:0045366 [8]: regulation of interleukin-13 biosynthesis	1	1	64	1	12213	0.37	3.7	4.55	2.17	TLR4
32	GO:0045368 [9]: positive regulation of interleukin-13 biosynthesis	1	1	64	1	12213	0.37	3.7	4.55	2.17	TLR4
33	GO:0045428 [6]: regulation of nitric oxide biosynthesis	1	1	64	1	12213	0.37	3.7	4.55	2.17	HSPCB
34	GO:0006767 [6]: water-soluble vitamin metabolism	2	2	63	29	12185	0.32	3.65	4.45	2.17	PGD TALDO1
35	GO:0009598 [7]: detection of pathogenic bacteria	1	1	64	2	12212	-0.03	0	4.15	2.17	TLR4
36	GO:0015889 [6]: cobalamin transport	1	1	64	2	12212	-0.03	0	4.15	2.17	TCN2
37	GO:0015918 [6]: sterol transport	1	1	64	2	12212	-0.03	0	4.15	2.17	OSBPL5
38	GO:0030301 [7]: cholesterol transport	1	1	64	2	12212	-0.03	0	4.15	2.17	OSBPL5
39	GO:0042231 [7]: interleukin-13 biosynthesis	1	1	64	2	12212	-0.03	0	4.15	2.17	TLR4
40	GO:0045410 [9]: positive regulation of interleukin-6 biosynthesis	1	1	64	2	12212	-0.03	0	4.15	2.17	TLR4
41	GO:0045671 [8]: negative regulation of osteoclast differentiation	1	1	64	2	12212	-0.03	0	4.15	2.17	TLR4
42	GO:0046040 [10]: IMP metabolism	1	1	64	2	12212	-0.03	0	4.15	2.17	GART
43	GO:0006188 [10]: IMP biosynthesis	1	1	64	2	12212	-0.03	0	4.15	2.17	GART
44	GO:0006189 [11]: 'de novo' IMP biosynthesis	1	1	64	2	12212	-0.03	0	4.15	2.17	GART
45	GO:0006824 [9]: cobalt ion transport	1	1	64	2	12212	-0.03	0	4.15	2.17	TCN2
46	GO:0006893 [7]: Golgi to plasma membrane transport	1	1	64	2	12212	-0.03	0	4.15	2.17	OSBPL5
47	GO:0043283 [4]: biopolymer metabolism	3	3	62	1608	10606	-0.05	0	0.01	0.01	C20orf14 MYST2 SIAH1
48	GO:0050789 [2]: regulation of biological process	22	22	43	2845	9369	-0.08	0	3.34	1.76	ATF7 BAZ2B CARD6 CEBPB CREB1 CUL1 ETS1 FOSL2 GADD45B GTF2F1 HSPCB JUN LITAF MYST2 PBXIP1 PLK2 RNF12 TLR4 TNFRSF1A VAPA VCIP135 ZNF281
49	GO:0000041 [8]: transition metal ion transport	2	2	63	37	12177	-0.1	0	4.02	2.06	SLC30A1 TCN2
50	GO:0006366 [8]: transcription from Pol II promoter	6	6	59	424	11790	-0.19	0	3.66	1.9	CEBPB ETS1 FOSL2 GTF2F1 LITAF ZNF281
51	GO:0006915 [6]: apoptosis	6	6	59	434	11780	-0.28	0	3.56	1.87	CARD6 CUL1 GADD45B PPP1R15A SIAH1 TNFRSF1A
52	GO:0012501 [5]: programmed cell death	6	6	59	436	11778	-0.29	0	3.54	1.86	CARD6 CUL1 GADD45B PPP1R15A SIAH1 TNFRSF1A
53	GO:0042226 [7]: interleukin-6 biosynthesis	1	1	64	3	12211	-0.31	0	3.86	2.01	TLR4
54	GO:0045408 [8]: regulation of interleukin-6 biosynthesis	1	1	64	3	12211	-0.31	0	3.86	2.01	TLR4
55	GO:0045670 [7]: regulation of osteoclast differentiation	1	1	64	3	12211	-0.31	0	3.86	2.01	TLR4
56	GO:0000185 [6]: activation of MAPKKK	1	1	64	3	12211	-0.31	0	3.86	2.01	GADD45B
57	GO:0009113 [7]: purine base biosynthesis	1	1	64	3	12211	-0.31	0	3.86	2.01	GART
58	GO:0045860 [5]: positive regulation of protein kinase activity	2	2	63	42	12172	-0.33	0	3.79	1.98	GADD45B TLR4
59	GO:0006766 [5]: vitamin metabolism	2	2	63	42	12172	-0.33	0	3.79	1.98	PGD TALDO1
60	GO:0007154 [3]: cell communication	25	25	40	3450	8764	-0.33	0	3.02	1.6	APBB1IP ARAF ARFRP1 CD84 CREB1 CXCR4 DGKA DUSP10 EMILIN2 GADD45B ICAM2 IL13RA1 IL6R JAK1 LITAF MDS028 NISCH PAFAH1B1 PLK2 PTPN11 RASGRP1 TLR4 TNFRSF1A VAPA VCIP135
61	GO:0016481 [7]: negative regulation of transcription	3	3	62	121	12093	-0.44	0	3.58	1.87	PBXIP1 RNF12 ZNF281
62	GO:0006470 [8]: protein amino acid dephosphorylation	3	3	62	121	12093	-0.44	0	3.58	1.87	DUSP10 PTP4A1 PTPN11
63	GO:0007165 [4]: signal transduction	21	21	44	2805	9409	-0.47	0	2.91	1.54	APBB1IP ARAF ARFRP1 CREB1 CXCR4 DGKA DUSP10 GADD45B IL13RA1 IL6R JAK1 LITAF NISCH PAFAH1B1 PLK2 PTPN11 RASGRP1 TLR4 TNFRSF1A VAPA VCIP135
64	GO:0030316 [6]: osteoclast differentiation	1	1	64	4	12210	-0.54	0	3.64	1.9	TLR4
65	GO:0045656 [7]: negative regulation of monocyte differentiation	1	1	64	4	12210	-0.54	0	3.64	1.9	TLR4
66	GO:0006144 [7]: purine base metabolism	1	1	64	4	12210	-0.54	0	3.64	1.9	GART
67	GO:0016311 [7]: dephosphorylation	3	3	62	127	12087	-0.56	0	3.46	1.83	DUSP10 PTP4A1 PTPN11
68	"GO:0045934 [6]: negative regulation of nucleobase, nucleoside, nucleotide and nucleic acid metabolism"	3	3	62	129	12085	-0.59	0	3.42	1.81	PBXIP1 RNF12 ZNF281
69	GO:0019222 [4]: regulation of metabolism	16	16	49	2022	10192	-0.66	0	2.77	1.51	ATF7 BAZ2B CEBPB CREB1 ETS1 FOSL2 GTF2F1 HSPCB JUN LITAF MYST2 PBXIP1 RNF12 TLR4 VCIP135 ZNF281
70	GO:0045638 [6]: negative regulation of myeloid blood cell differentiation	1	1	64	5	12209	-0.71	0	3.46	1.83	TLR4
71	GO:0006829 [9]: zinc ion transport	1	1	64	5	12209	-0.71	0	3.46	1.83	SLC30A1
72	GO:0006007 [9]: glucose catabolism	2	2	63	54	12160	-0.75	0	3.34	1.76	PGD TALDO1
73	GO:0050794 [3]: regulation of cellular process	8	8	57	784	11430	-0.79	0	2.87	1.52	CARD6 CUL1 ETS1 LITAF PLK2 TLR4 TNFRSF1A VAPA
74	GO:0006869 [5]: lipid transport	2	2	63	57	12157	-0.84	0	3.25	1.71	ATP8A1 OSBPL5
75	GO:0042116 [6]: macrophage activation	1	1	64	6	12208	-0.86	0	3.31	1.76	TLR4
76	GO:0045655 [6]: regulation of monocyte differentiation	1	1	64	6	12208	-0.86	0	3.31	1.76	TLR4
77	GO:0007050 [7]: cell cycle arrest	2	2	63	58	12156	-0.87	0	3.22	1.69	CUL1 PPP1R15A
78	GO:0048193 [6]: Golgi vesicle transport	2	2	63	61	12153	-0.94	0	3.13	1.63	LMAN1 OSBPL5
79	GO:0009892 [5]: negative regulation of metabolism	3	3	62	153	12061	-0.97	0	3	1.6	PBXIP1 RNF12 ZNF281
80	GO:0016045 [6]: detection of bacteria	1	1	64	7	12207	-0.98	0	3.18	1.67	TLR4
81	GO:0019320 [8]: hexose catabolism	2	2	63	63	12151	-1	0	3.07	1.61	PGD TALDO1
82	GO:0046164 [6]: alcohol catabolism	2	2	63	64	12150	-1.03	0	3.04	1.61	PGD TALDO1
83	GO:0046365 [7]: monosaccharide catabolism	2	2	63	64	12150	-1.03	0	3.04	1.61	PGD TALDO1
84	"GO:0009596 [6]: detection of pest, pathogen or parasite"	1	1	64	8	12206	-1.1	0	3.06	1.61	TLR4
85	GO:0045637 [5]: regulation of myeloid blood cell differentiation	1	1	64	8	12206	-1.1	0	3.06	1.61	TLR4
86	GO:0050791 [3]: regulation of physiological process	18	18	47	2535	9679	-1.1	0	2.18	1.28	ATF7 BAZ2B CARD6 CEBPB CREB1 CUL1 ETS1 FOSL2 GTF2F1 HSPCB JUN LITAF MYST2 PBXIP1 RNF12 TLR4 VCIP135 ZNF281
87	GO:0043118 [4]: negative regulation of physiological process	5	5	60	414	11800	-1.13	0	2.65	1.46	CUL1 ETS1 PBXIP1 RNF12 ZNF281
88	GO:0045449 [6]: regulation of transcription	14	14	51	1863	10351	-1.17	0	2.19	1.28	ATF7 BAZ2B CEBPB CREB1 ETS1 FOSL2 GTF2F1 JUN LITAF MYST2 PBXIP1 RNF12 VCIP135 ZNF281
89	GO:0046112 [6]: nucleobase biosynthesis	1	1	64	9	12205	-1.2	0	2.96	1.58	GART
90	GO:0007250 [6]: activation of NF-kappaB-inducing kinase	1	1	64	9	12205	-1.2	0	2.96	1.58	TLR4
91	"GO:0019219 [5]: regulation of nucleobase, nucleoside, nucleotide and nucleic acid metabolism"	14	14	51	1889	10325	-1.23	0	2.11	1.26	ATF7 BAZ2B CEBPB CREB1 ETS1 FOSL2 GTF2F1 JUN LITAF MYST2 PBXIP1 RNF12 VCIP135 ZNF281
92	GO:0045596 [5]: negative regulation of cell differentiation	1	1	64	10	12204	-1.29	0	2.87	1.52	TLR4
93	GO:0009117 [6]: nucleotide metabolism	3	3	62	182	12032	-1.34	0	2.6	1.43	GART PGD TALDO1
94	GO:0000165 [7]: MAPKKK cascade	2	2	63	79	12135	-1.36	0	2.68	1.48	DUSP10 GADD45B
95	GO:0030224 [5]: monocyte differentiation	1	1	64	11	12203	-1.37	0	2.78	1.52	TLR4
96	GO:0051180 [5]: vitamin transport	1	1	64	11	12203	-1.37	0	2.78	1.52	TCN2
97	GO:0009112 [6]: nucleobase metabolism	1	1	64	11	12203	-1.37	0	2.78	1.52	GART
98	GO:0009126 [8]: purine nucleoside monophosphate metabolism	1	1	64	11	12203	-1.37	0	2.78	1.52	GART
99	GO:0009127 [8]: purine nucleoside monophosphate biosynthesis	1	1	64	11	12203	-1.37	0	2.78	1.52	GART
100	GO:0009167 [9]: purine ribonucleoside monophosphate metabolism	1	1	64	11	12203	-1.37	0	2.78	1.52	GART
101	GO:0009168 [9]: purine ribonucleoside monophosphate biosynthesis	1	1	64	11	12203	-1.37	0	2.78	1.52	GART
102	GO:0006350 [6]: transcription	14	14	51	1955	10259	-1.39	0	1.91	1.15	ATF7 BAZ2B CEBPB CREB1 ETS1 FOSL2 GTF2F1 JUN LITAF MYST2 PBXIP1 RNF12 VCIP135 ZNF281
103	GO:0006006 [8]: glucose metabolism	2	2	63	81	12133	-1.4	0	2.64	1.46	PGD TALDO1
104	"GO:0006355 [7]: regulation of transcription, DNA-dependent"	13	13	52	1800	10414	-1.44	0	1.87	1.12	ATF7 BAZ2B CEBPB CREB1 ETS1 FOSL2 GTF2F1 JUN LITAF MYST2 RNF12 VCIP135 ZNF281
105	GO:0046209 [5]: nitric oxide metabolism	1	1	64	12	12202	-1.44	0	2.71	1.5	HSPCB
106	GO:0006809 [5]: nitric oxide biosynthesis	1	1	64	12	12202	-1.44	0	2.71	1.5	HSPCB
107	GO:0006892 [6]: post-Golgi transport	1	1	64	12	12202	-1.44	0	2.71	1.5	OSBPL5
108	GO:0007051 [8]: spindle organization and biogenesis	1	1	64	12	12202	-1.44	0	2.71	1.5	PAFAH1B1
109	GO:0007052 [9]: mitotic spindle organization and biogenesis	1	1	64	12	12202	-1.44	0	2.71	1.5	PAFAH1B1
110	GO:0007582 [2]: physiological process	52	52	13	10410	1804	-1.45	0	0.1	0.05	APPBP2 ARAF ARFRP1 ARHGAP26 ATF7 ATP8A1 BAZ2B C20orf14 CARD6 CD84 CEBPB CLIC4 CREB1 CUL1 DUSP10 ETS1 FOSL2 GADD45B GART GTF2F1 HSPCA HSPCB IL6R JAK1 JUN LITAF LMAN1 MAP2K2 MYST2 OSBPL5 P4HB PAFAH1B1 PBXIP1 PGD PLK2 PPP1R15A PSCD1 PTP4A1 PTPN11 RNF12 SIAH1 SLC22A15 SLC30A1 SLC35E1 STIP1 TALDO1 TCN2 TLR4 TNFRSF1A VCIP135 WDR1 ZNF281
111	GO:0043085 [4]: positive regulation of enzyme activity	2	2	63	84	12130	-1.45	0	2.58	1.43	GADD45B TLR4
112	GO:0006793 [5]: phosphorus metabolism	7	7	58	775	11439	-1.45	0	2.13	1.27	ARAF DUSP10 JAK1 MAP2K2 PLK2 PTP4A1 PTPN11
113	GO:0006796 [6]: phosphate metabolism	7	7	58	775	11439	-1.45	0	2.13	1.27	ARAF DUSP10 JAK1 MAP2K2 PLK2 PTP4A1 PTPN11
114	GO:0007186 [6]: G-protein coupled receptor protein signaling pathway	2	2	63	992	11222	-1.47	0	0.03	0.02	CXCR4 DGKA
115	GO:0016052 [6]: carbohydrate catabolism	2	2	63	85	12129	-1.48	0	2.56	1.43	PGD TALDO1
116	GO:0044275 [7]: cellular carbohydrate catabolism	2	2	63	85	12129	-1.48	0	2.56	1.43	PGD TALDO1
117	GO:0007166 [5]: cell surface receptor linked signal transduction	4	4	61	1417	10797	-1.48	0	0.05	0.03	CXCR4 DGKA IL13RA1 IL6R
118	GO:0043119 [4]: positive regulation of physiological process	4	4	61	333	11881	-1.53	0	2.27	1.32	CUL1 GTF2F1 HSPCB TLR4
119	"GO:0006351 [7]: transcription, DNA-dependent"	13	13	52	1856	10358	-1.55	0	1.71	1.04	ATF7 BAZ2B CEBPB CREB1 ETS1 FOSL2 GTF2F1 JUN LITAF MYST2 RNF12 VCIP135 ZNF281
120	GO:0006464 [7]: protein modification	11	11	54	1498	10716	-1.56	0	1.78	1.07	ARAF CUL1 DUSP10 JAK1 MAP2K2 PLK2 PTP4A1 PTPN11 RNF12 SIAH1 VCIP135
121	GO:0050954 [6]: sensory perception of mechanical stimulus	2	2	63	90	12124	-1.57	0	2.46	1.41	PTPN11 WDR1
122	GO:0007605 [7]: perception of sound	2	2	63	90	12124	-1.57	0	2.46	1.41	PTPN11 WDR1
123	GO:0050982 [7]: detection of mechanical stimulus	2	2	63	91	12123	-1.58	0	2.44	1.41	PTPN11 WDR1
124	GO:0006092 [7]: main pathways of carbohydrate metabolism	2	2	63	91	12123	-1.58	0	2.44	1.41	PGD TALDO1
125	GO:0009618 [7]: response to pathogenic bacteria	1	1	64	14	12200	-1.58	0	2.57	1.43	TLR4
126	GO:0045859 [4]: regulation of protein kinase activity	2	2	63	94	12120	-1.63	0	2.39	1.41	GADD45B TLR4
127	GO:0030154 [3]: cell differentiation	3	3	62	211	12003	-1.63	0	2.26	1.32	GADD45B PBXIP1 TLR4
128	GO:0009595 [5]: detection of biotic stimulus	1	1	64	15	12199	-1.64	0	2.51	1.42	TLR4
129	GO:0009620 [6]: response to fungi	1	1	64	15	12199	-1.64	0	2.51	1.42	TLR4
130	GO:0042108 [8]: positive regulation of cytokine biosynthesis	1	1	64	15	12199	-1.64	0	2.51	1.42	TLR4
131	GO:0008629 [9]: induction of apoptosis by intracellular signals	1	1	64	15	12199	-1.64	0	2.51	1.42	CUL1
132	GO:0044249 [5]: cellular biosynthesis	2	2	63	942	11272	-1.65	0	0.04	0.03	GART TLR4
133	GO:0006457 [7]: protein folding	3	3	62	214	12000	-1.66	0	2.23	1.3	HSPCA HSPCB LMAN1
134	GO:0006066 [5]: alcohol metabolism	3	3	62	217	11997	-1.68	0	2.2	1.28	OSBPL5 PGD TALDO1
135	GO:0006950 [4]: response to stress	7	7	58	843	11371	-1.7	0	1.82	1.1	CEBPB DUSP10 GADD45B HSPCB PPP1R15A STIP1 TLR4
136	GO:0000245 [8]: spliceosome assembly	1	1	64	16	12198	-1.7	0	2.45	1.41	C20orf14
137	GO:0009156 [8]: ribonucleoside monophosphate biosynthesis	1	1	64	16	12198	-1.7	0	2.45	1.41	GART
138	GO:0009161 [8]: ribonucleoside monophosphate metabolism	1	1	64	16	12198	-1.7	0	2.45	1.41	GART
139	GO:0030099 [4]: myeloid blood cell differentiation	1	1	64	17	12197	-1.75	0	2.39	1.41	TLR4
140	GO:0045727 [7]: positive regulation of protein biosynthesis	1	1	64	17	12197	-1.75	0	2.39	1.41	TLR4
141	GO:0000160 [5]: two-component signal transduction system (phosphorelay)	1	1	64	17	12197	-1.75	0	2.39	1.41	VCIP135
142	GO:0009123 [7]: nucleoside monophosphate metabolism	1	1	64	17	12197	-1.75	0	2.39	1.41	GART
143	GO:0009124 [7]: nucleoside monophosphate biosynthesis	1	1	64	17	12197	-1.75	0	2.39	1.41	GART
144	GO:0008152 [3]: metabolism	35	35	30	6930	5284	-1.76	0	0.32	0.21	ARAF ATF7 ATP8A1 BAZ2B C20orf14 CEBPB CREB1 CUL1 DUSP10 ETS1 FOSL2 GART GTF2F1 HSPCA HSPCB JAK1 JUN LITAF LMAN1 MAP2K2 MYST2 OSBPL5 P4HB PAFAH1B1 PBXIP1 PGD PLK2 PTP4A1 PTPN11 RNF12 SIAH1 TALDO1 TLR4 VCIP135 ZNF281
145	"GO:0006139 [5]: nucleobase, nucleoside, nucleotide and nucleic acid metabolism"	18	18	47	2949	9265	-1.77	0	1.22	0.68	ATF7 BAZ2B C20orf14 CEBPB CREB1 ETS1 FOSL2 GART GTF2F1 JUN LITAF MYST2 PBXIP1 PGD RNF12 TALDO1 VCIP135 ZNF281
146	"GO:0015674 [7]: di-, tri-valent inorganic cation transport"	2	2	63	104	12110	-1.77	0	2.22	1.3	SLC30A1 TCN2
147	GO:0006357 [8]: regulation of transcription from Pol II promoter	3	3	62	228	11986	-1.77	0	2.09	1.26	FOSL2 LITAF ZNF281
148	GO:0044237 [4]: cellular metabolism	33	33	32	6532	5682	-1.78	0	0.34	0.22	ARAF ATF7 BAZ2B C20orf14 CEBPB CREB1 CUL1 DUSP10 ETS1 FOSL2 GART GTF2F1 HSPCA HSPCB JAK1 JUN LITAF LMAN1 MAP2K2 MYST2 OSBPL5 P4HB PBXIP1 PGD PLK2 PTP4A1 PTPN11 RNF12 SIAH1 TALDO1 TLR4 VCIP135 ZNF281
149	GO:0008283 [4]: cell proliferation	8	8	57	1050	11164	-1.78	0	1.64	0.98	CUL1 ETS1 IL6R MYST2 PAFAH1B1 PLK2 PPP1R15A SIAH1
150	GO:0044260 [5]: cellular macromolecule metabolism	18	18	47	2968	9246	-1.78	0	1.19	0.66	ARAF C20orf14 CUL1 DUSP10 HSPCA HSPCB JAK1 LMAN1 MAP2K2 PGD PLK2 PTP4A1 PTPN11 RNF12 SIAH1 TALDO1 TLR4 VCIP135
151	GO:0042088 [7]: T-helper 1 type immune response	1	1	64	18	12196	-1.8	0	2.34	1.38	TLR4
152	GO:0001819 [7]: positive regulation of cytokine production	1	1	64	18	12196	-1.8	0	2.34	1.38	TLR4
153	GO:0007049 [5]: cell cycle	6	6	59	707	11507	-1.81	0	1.74	1.05	CUL1 MYST2 PAFAH1B1 PLK2 PPP1R15A SIAH1
154	GO:0050874 [3]: organismal physiological process	7	7	58	1837	10377	-1.83	0	0.13	0.07	CEBPB ETS1 IL6R LMAN1 PTPN11 TLR4 WDR1
155	GO:0042087 [6]: cell-mediated immune response	1	1	64	19	12195	-1.84	0	2.29	1.34	TLR4
156	GO:0044238 [4]: primary metabolism	33	33	32	6253	5961	-1.87	0	0.55	0.35	ARAF ATF7 BAZ2B C20orf14 CEBPB CREB1 CUL1 DUSP10 ETS1 FOSL2 GART GTF2F1 HSPCA HSPCB JAK1 JUN LITAF LMAN1 MAP2K2 MYST2 OSBPL5 PAFAH1B1 PBXIP1 PGD PLK2 PTP4A1 PTPN11 RNF12 SIAH1 TALDO1 TLR4 VCIP135 ZNF281
157	GO:0009889 [5]: regulation of biosynthesis	2	2	63	112	12102	-1.88	0	2.1	1.26	HSPCB TLR4
158	GO:0019318 [7]: hexose metabolism	2	2	63	113	12101	-1.89	0	2.09	1.26	PGD TALDO1
159	GO:0009605 [4]: response to external stimulus	4	4	61	1259	10955	-1.89	0	0.09	0.05	CEBPB PTPN11 TLR4 WDR1
160	GO:0043170 [4]: macromolecule metabolism	18	18	47	3128	9086	-1.9	0	0.93	0.54	ARAF C20orf14 CUL1 DUSP10 HSPCA HSPCB JAK1 LMAN1 MAP2K2 PGD PLK2 PTP4A1 PTPN11 RNF12 SIAH1 TALDO1 TLR4 VCIP135
161	GO:0005996 [6]: monosaccharide metabolism	2	2	63	117	12097	-1.94	0	2.03	1.22	PGD TALDO1
162	GO:0006732 [6]: coenzyme metabolism	2	2	63	118	12096	-1.95	0	2.02	1.21	PGD TALDO1
163	GO:0044267 [6]: cellular protein metabolism	16	16	49	2771	9443	-1.96	0	0.91	0.53	ARAF C20orf14 CUL1 DUSP10 HSPCA HSPCB JAK1 LMAN1 MAP2K2 PLK2 PTP4A1 PTPN11 RNF12 SIAH1 TLR4 VCIP135
164	GO:0019538 [5]: protein metabolism	16	16	49	2792	9422	-1.96	0	0.88	0.52	ARAF C20orf14 CUL1 DUSP10 HSPCA HSPCB JAK1 LMAN1 MAP2K2 PLK2 PTP4A1 PTPN11 RNF12 SIAH1 TLR4 VCIP135
165	GO:0050896 [3]: response to stimulus	12	12	53	1932	10282	-1.96	0	1.11	0.61	CD84 CEBPB DUSP10 ETS1 GADD45B HSPCB IL6R PPP1R15A PTPN11 STIP1 TLR4 WDR1
166	GO:0016066 [5]: cellular defense response (sensu Vertebrata)	1	1	64	22	12192	-1.97	0	2.16	1.28	TLR4
167	GO:0006888 [6]: ER to Golgi transport	1	1	64	22	12192	-1.97	0	2.16	1.28	LMAN1
168	GO:0006953 [5]: acute-phase response	1	1	64	22	12192	-1.97	0	2.16	1.28	CEBPB
169	GO:0050875 [3]: cellular physiological process	49	49	16	9046	3168	-1.98	0	0.76	0.45	APPBP2 ARAF ARFRP1 ARHGAP26 ATF7 ATP8A1 BAZ2B C20orf14 CARD6 CEBPB CLIC4 CREB1 CUL1 DUSP10 ETS1 FOSL2 GADD45B GART GTF2F1 HSPCA HSPCB IL6R JAK1 JUN LITAF LMAN1 MAP2K2 MYST2 OSBPL5 P4HB PAFAH1B1 PBXIP1 PGD PLK2 PPP1R15A PSCD1 PTP4A1 PTPN11 RNF12 SIAH1 SLC22A15 SLC30A1 SLC35E1 TALDO1 TCN2 TLR4 TNFRSF1A VCIP135 ZNF281
170	GO:0009582 [6]: detection of abiotic stimulus	2	2	63	123	12091	-2	0	1.95	1.18	PTPN11 WDR1
171	GO:0042828 [6]: response to pathogen	1	1	64	23	12191	-2	0	2.12	1.27	TLR4
172	GO:0007205 [8]: protein kinase C activation	1	1	64	23	12191	-2	0	2.12	1.27	DGKA
173	GO:0016043 [4]: cell organization and biogenesis	2	2	63	823	11391	-2.04	0	0.06	0.03	ARHGAP26 PAFAH1B1
174	GO:0008285 [6]: negative regulation of cell proliferation	2	2	63	129	12085	-2.06	0	1.88	1.13	CUL1 ETS1
175	GO:0042035 [7]: regulation of cytokine biosynthesis	1	1	64	25	12189	-2.08	0	2.05	1.23	TLR4
176	GO:0050877 [4]: neurophysiological process	2	2	63	806	11408	-2.09	0	0.07	0.03	PTPN11 WDR1
177	GO:0051247 [6]: positive regulation of protein metabolism	1	1	64	26	12188	-2.11	0	2.01	1.21	TLR4
178	GO:0043285 [5]: biopolymer catabolism	1	1	64	605	11609	-2.11	0	0.04	0.03	SIAH1
179	GO:0009058 [4]: biosynthesis	3	3	62	986	11228	-2.11	0	0.1	0.05	GART HSPCB TLR4
180	GO:0009987 [2]: cellular process	60	60	5	10887	1327	-2.12	0	1.28	0.72	APBB1IP APPBP2 ARAF ARFRP1 ARHGAP26 ATF7 ATP8A1 BAZ2B C20orf14 CARD6 CD84 CEBPB CLIC4 CREB1 CUL1 CXCR4 DGKA DUSP10 EMILIN2 ETS1 FOSL2 GADD45B GART GTF2F1 HSPCA HSPCB ICAM2 IL13RA1 IL6R JAK1 JUN LITAF LMAN1 MAP2K2 MDS028 MYST2 NISCH OSBPL5 P4HB PAFAH1B1 PBXIP1 PGD PLK2 PPP1R15A PSCD1 PTP4A1 PTPN11 RASGRP1 RNF12 SIAH1 SLC22A15 SLC30A1 SLC35E1 TALDO1 TCN2 TLR4 TNFRSF1A VAPA VCIP135 ZNF281
181	GO:0001817 [6]: regulation of cytokine production	1	1	64	27	12187	-2.13	0	1.98	1.19	TLR4
182	GO:0007265 [7]: Ras protein signal transduction	1	1	64	27	12187	-2.13	0	1.98	1.19	RASGRP1
183	GO:0030163 [6]: protein catabolism	1	1	64	598	11616	-2.13	0	0.04	0.03	SIAH1
184	GO:0009653 [3]: morphogenesis	4	4	61	1146	11068	-2.14	0	0.14	0.08	ARHGAP26 ENC1 PAFAH1B1 TLR4
185	GO:0006810 [4]: transport	11	11	54	1964	10250	-2.14	0	0.74	0.45	APPBP2 ARFRP1 ATP8A1 CLIC4 LMAN1 OSBPL5 PSCD1 SLC22A15 SLC30A1 SLC35E1 TCN2
186	GO:0015980 [6]: energy derivation by oxidation of organic compounds	2	2	63	136	12078	-2.14	0	1.8	1.08	PGD TALDO1
187	GO:0051179 [3]: localization	11	11	54	1974	10240	-2.14	0	0.72	0.45	APPBP2 ARFRP1 ATP8A1 CLIC4 LMAN1 OSBPL5 PSCD1 SLC22A15 SLC30A1 SLC35E1 TCN2
188	GO:0051234 [4]: establishment of localization	11	11	54	1966	10248	-2.14	0	0.73	0.45	APPBP2 ARFRP1 ATP8A1 CLIC4 LMAN1 OSBPL5 PSCD1 SLC22A15 SLC30A1 SLC35E1 TCN2
189	GO:0007275 [2]: development	8	8	57	1779	10435	-2.15	0	0.29	0.2	ARHGAP26 ENC1 GADD45B IL6R PAFAH1B1 PBXIP1 SIAH1 TLR4
190	GO:0009059 [5]: macromolecule biosynthesis	1	1	64	592	11622	-2.16	0	0.04	0.03	TLR4
191	GO:0045045 [5]: secretory pathway	2	2	63	138	12076	-2.16	0	1.78	1.07	LMAN1 OSBPL5
192	GO:0042089 [6]: cytokine biosynthesis	1	1	64	28	12186	-2.16	0	1.95	1.18	TLR4
193	GO:0042107 [5]: cytokine metabolism	1	1	64	28	12186	-2.16	0	1.95	1.18	TLR4
194	GO:0016192 [5]: vesicle-mediated transport	3	3	62	296	11918	-2.19	0	1.56	0.91	LMAN1 OSBPL5 PSCD1
195	GO:0051186 [5]: cofactor metabolism	2	2	63	142	12072	-2.19	0	1.73	1.05	PGD TALDO1
196	GO:0044257 [7]: cellular protein catabolism	1	1	64	583	11631	-2.19	0	0.04	0.03	SIAH1
197	GO:0006508 [8]: proteolysis and peptidolysis	1	1	64	583	11631	-2.19	0	0.04	0.03	SIAH1
198	GO:0001816 [5]: cytokine production	1	1	64	31	12183	-2.24	0	1.86	1.12	TLR4
199	GO:0006367 [9]: transcription initiation from Pol II promoter	1	1	64	32	12182	-2.27	0	1.83	1.1	GTF2F1
200	GO:0046907 [5]: intracellular transport	4	4	61	501	11713	-2.28	0	1.28	0.72	APPBP2 ARFRP1 LMAN1 OSBPL5
201	GO:0009056 [4]: catabolism	3	3	62	906	11308	-2.29	0	0.14	0.08	PGD SIAH1 TALDO1
202	GO:0009607 [4]: response to biotic stimulus	6	6	59	952	11262	-2.32	0	0.92	0.54	CD84 CEBPB ETS1 HSPCB IL6R TLR4
203	GO:0050778 [6]: positive regulation of immune response	1	1	64	34	12180	-2.33	0	1.77	1.07	TLR4
204	GO:0051240 [5]: positive regulation of organismal physiological process	1	1	64	35	12179	-2.35	0	1.75	1.05	TLR4
205	GO:0006259 [5]: DNA metabolism	1	1	64	537	11677	-2.36	0	0.06	0.03	MYST2
206	GO:0006468 [8]: protein amino acid phosphorylation	4	4	61	533	11681	-2.37	0	1.15	0.63	ARAF JAK1 MAP2K2 PLK2
207	GO:0051093 [4]: negative regulation of development	1	1	64	36	12178	-2.37	0	1.72	1.04	TLR4
208	GO:0007254 [8]: JNK cascade	1	1	64	37	12177	-2.38	0	1.7	1.03	DUSP10
209	GO:0006512 [8]: ubiquitin cycle	4	4	61	543	11671	-2.38	0	1.11	0.61	CUL1 RNF12 SIAH1 VCIP135
210	GO:0006412 [6]: protein biosynthesis	1	1	64	530	11684	-2.39	0	0.06	0.03	TLR4
211	GO:0006807 [4]: nitrogen compound metabolism	1	1	64	39	12175	-2.43	0	1.65	0.99	HSPCB
212	GO:0044248 [5]: cellular catabolism	3	3	62	832	11382	-2.44	0	0.19	0.11	PGD SIAH1 TALDO1
213	GO:0007155 [4]: cell adhesion	4	4	61	578	11636	-2.45	0	0.99	0.56	CD84 EMILIN2 ICAM2 MDS028
214	GO:0006952 [5]: defense response	5	5	60	833	11381	-2.46	0	0.78	0.45	CD84 CEBPB ETS1 IL6R TLR4
215	GO:0050790 [3]: regulation of enzyme activity	2	2	63	180	12034	-2.46	0	1.38	0.78	GADD45B TLR4
216	GO:0016337 [5]: cell-cell adhesion	2	2	63	179	12035	-2.46	0	1.39	0.78	CD84 ICAM2
217	GO:0006996 [5]: organelle organization and biogenesis	2	2	63	672	11542	-2.46	0	0.13	0.07	ARHGAP26 PAFAH1B1
218	GO:0006821 [8]: chloride transport	1	1	64	41	12173	-2.47	0	1.61	0.96	CLIC4
219	GO:0009887 [4]: organogenesis	4	4	61	920	11294	-2.49	0	0.31	0.21	ARHGAP26 ENC1 PAFAH1B1 TLR4
220	GO:0048513 [3]: organ development	4	4	61	920	11294	-2.49	0	0.31	0.21	ARHGAP26 ENC1 PAFAH1B1 TLR4
221	GO:0016310 [7]: phosphorylation	4	4	61	633	11581	-2.53	0	0.83	0.47	ARAF JAK1 MAP2K2 PLK2
222	GO:0000278 [6]: mitotic cell cycle	2	2	63	194	12020	-2.54	0	1.28	0.72	CUL1 PAFAH1B1
223	GO:0006954 [5]: inflammatory response	2	2	63	194	12020	-2.54	0	1.28	0.72	CEBPB TLR4
224	GO:0007399 [5]: neurogenesis	3	3	62	400	11814	-2.56	0	1.02	0.56	ARHGAP26 ENC1 PAFAH1B1
225	GO:0045595 [4]: regulation of cell differentiation	1	1	64	47	12167	-2.57	0	1.49	0.86	TLR4
226	GO:0006986 [5]: response to unfolded protein	1	1	64	47	12167	-2.57	0	1.49	0.86	HSPCB
227	GO:0006811 [5]: ion transport	4	4	61	700	11514	-2.58	0	0.66	0.42	ATP8A1 CLIC4 SLC30A1 TCN2
228	GO:0006955 [4]: immune response	4	4	61	743	11471	-2.59	0	0.57	0.37	CEBPB ETS1 IL6R TLR4
229	GO:0006352 [8]: transcription initiation	1	1	64	49	12165	-2.6	0	1.45	0.83	GTF2F1
230	GO:0045941 [7]: positive regulation of transcription	1	1	64	51	12163	-2.63	0	1.42	0.8	GTF2F1
231	GO:0009057 [5]: macromolecule catabolism	3	3	62	707	11507	-2.63	0	0.31	0.21	PGD SIAH1 TALDO1
232	GO:0044265 [6]: cellular macromolecule catabolism	3	3	62	692	11522	-2.65	0	0.33	0.22	PGD SIAH1 TALDO1
233	GO:0016070 [5]: RNA metabolism	1	1	64	450	11764	-2.66	0	0.09	0.05	C20orf14
234	GO:0046483 [5]: heterocycle metabolism	1	1	64	53	12161	-2.66	0	1.39	0.78	GART
235	GO:0006812 [6]: cation transport	3	3	62	467	11747	-2.66	0	0.79	0.46	ATP8A1 SLC30A1 TCN2
236	GO:0045184 [5]: establishment of protein localization	3	3	62	476	11738	-2.67	0	0.76	0.45	APPBP2 ARFRP1 LMAN1
237	GO:0015031 [5]: protein transport	3	3	62	474	11740	-2.68	0	0.76	0.45	APPBP2 ARFRP1 LMAN1
238	"GO:0045935 [6]: positive regulation of nucleobase, nucleoside, nucleotide and nucleic acid metabolism"	1	1	64	55	12159	-2.68	0	1.36	0.76	GTF2F1
239	GO:0008203 [7]: cholesterol metabolism	1	1	64	55	12159	-2.68	0	1.36	0.76	OSBPL5
240	GO:0008104 [4]: protein localization	3	3	62	489	11725	-2.68	0	0.72	0.45	APPBP2 ARFRP1 LMAN1
241	GO:0050776 [5]: regulation of immune response	1	1	64	56	12158	-2.7	0	1.34	0.76	TLR4
242	GO:0000082 [7]: G1/S transition of mitotic cell cycle	1	1	64	56	12158	-2.7	0	1.34	0.76	CUL1
243	GO:0007600 [5]: sensory perception	2	2	63	562	11652	-2.7	0	0.22	0.14	PTPN11 WDR1
244	GO:0006091 [5]: generation of precursor metabolites and energy	3	3	62	566	11648	-2.71	0	0.54	0.34	P4HB PGD TALDO1
245	GO:0009581 [5]: detection of external stimulus	3	3	62	592	11622	-2.71	0	0.48	0.32	PTPN11 TLR4 WDR1
246	GO:0007264 [6]: small GTPase mediated signal transduction	2	2	63	239	11975	-2.72	0	1.01	0.56	ARFRP1 RASGRP1
247	GO:0051244 [4]: regulation of cellular physiological process	3	3	62	564	11650	-2.72	0	0.54	0.34	CARD6 CUL1 ETS1
248	GO:0006629 [5]: lipid metabolism	2	2	63	551	11663	-2.72	0	0.23	0.14	OSBPL5 PAFAH1B1
249	GO:0044255 [5]: cellular lipid metabolism	1	1	64	428	11786	-2.73	0	0.1	0.05	OSBPL5
250	GO:0016125 [6]: sterol metabolism	1	1	64	60	12154	-2.74	0	1.28	0.72	OSBPL5
251	GO:0042981 [6]: regulation of apoptosis	2	2	63	248	11966	-2.74	0	0.96	0.55	CARD6 CUL1
252	GO:0043067 [5]: regulation of programmed cell death	2	2	63	250	11964	-2.75	0	0.95	0.55	CARD6 CUL1
253	GO:0044262 [6]: cellular carbohydrate metabolism	2	2	63	256	11958	-2.76	0	0.92	0.54	PGD TALDO1
254	GO:0042127 [5]: regulation of cell proliferation	2	2	63	258	11956	-2.77	0	0.91	0.53	CUL1 ETS1
255	GO:0000122 [9]: negative regulation of transcription from Pol II promoter	1	1	64	63	12151	-2.77	0	1.24	0.69	ZNF281
256	GO:0051243 [5]: negative regulation of cellular physiological process	2	2	63	263	11951	-2.78	0	0.89	0.52	CUL1 ETS1
257	GO:0007160 [5]: cell-matrix adhesion	1	1	64	66	12148	-2.8	0	1.2	0.66	MDS028
258	GO:0043207 [5]: response to external biotic stimulus	2	2	63	500	11714	-2.8	0	0.29	0.2	CEBPB TLR4
259	GO:0051246 [5]: regulation of protein metabolism	1	1	64	67	12147	-2.82	0	1.19	0.66	TLR4
260	GO:0009611 [5]: response to wounding	2	2	63	284	11930	-2.83	0	0.8	0.46	CEBPB TLR4
261	"GO:0009613 [5]: response to pest, pathogen or parasite"	2	2	63	469	11745	-2.84	0	0.33	0.22	CEBPB TLR4
262	GO:0009617 [6]: response to bacteria	1	1	64	71	12143	-2.85	0	1.14	0.63	TLR4
263	GO:0030097 [5]: hemopoiesis	1	1	64	71	12143	-2.85	0	1.14	0.63	TLR4
264	GO:0016567 [9]: protein ubiquitination	2	2	63	303	11911	-2.85	0	0.73	0.45	RNF12 SIAH1
265	GO:0006886 [6]: intracellular protein transport	2	2	63	312	11902	-2.86	0	0.7	0.44	APPBP2 ARFRP1
266	GO:0007010 [6]: cytoskeleton organization and biogenesis	2	2	63	324	11890	-2.88	0	0.66	0.42	ARHGAP26 PAFAH1B1
267	GO:0009152 [8]: purine ribonucleotide biosynthesis	1	1	64	75	12139	-2.88	0	1.1	0.6	GART
268	GO:0005975 [5]: carbohydrate metabolism	2	2	63	406	11808	-2.89	0	0.44	0.31	PGD TALDO1
269	GO:0030001 [7]: metal ion transport	2	2	63	342	11872	-2.89	0	0.6	0.39	SLC30A1 TCN2
270	GO:0000004 [2]: biological_process unknown	2	2	63	353	11861	-2.89	0	0.57	0.37	EGFL5 EHD1
271	GO:0000074 [6]: regulation of cell cycle	2	2	63	396	11818	-2.89	0	0.47	0.32	CUL1 PPP1R15A
272	GO:0009628 [5]: response to abiotic stimulus	2	2	63	379	11835	-2.9	0	0.5	0.33	PTPN11 WDR1
273	GO:0006396 [6]: RNA processing	1	1	64	367	11847	-2.9	0	0.15	0.08	C20orf14
274	GO:0009150 [8]: purine ribonucleotide metabolism	1	1	64	78	12136	-2.91	0	1.07	0.58	GART
275	GO:0006164 [7]: purine nucleotide biosynthesis	1	1	64	79	12135	-2.91	0	1.06	0.57	GART
276	"GO:0007200 [7]: G-protein signaling, coupled to IP3 second messenger (phospholipase C activating)"	1	1	64	80	12134	-2.91	0	1.05	0.56	DGKA
277	GO:0048015 [7]: phosphoinositide-mediated signaling	1	1	64	81	12133	-2.93	0	1.04	0.56	DGKA
278	GO:0009260 [7]: ribonucleotide biosynthesis	1	1	64	81	12133	-2.93	0	1.04	0.56	GART
279	GO:0006163 [7]: purine nucleotide metabolism	1	1	64	82	12132	-2.93	0	1.03	0.56	GART
280	GO:0006118 [6]: electron transport	1	1	64	354	11860	-2.94	0	0.16	0.09	P4HB
281	GO:0007596 [4]: blood coagulation	1	1	64	84	12130	-2.95	0	1.01	0.56	LMAN1
282	GO:0009259 [7]: ribonucleotide metabolism	1	1	64	85	12129	-2.95	0	1	0.56	GART
283	GO:0045321 [5]: immune cell activation	1	1	64	86	12128	-2.95	0	0.99	0.56	TLR4
284	GO:0006968 [4]: cellular defense response	1	1	64	86	12128	-2.95	0	0.99	0.56	TLR4
285	"GO:0045892 [8]: negative regulation of transcription, DNA-dependent"	1	1	64	87	12127	-2.97	0	0.98	0.56	ZNF281
286	GO:0001775 [4]: cell activation	1	1	64	87	12127	-2.97	0	0.98	0.56	TLR4
287	GO:0006725 [5]: aromatic compound metabolism	1	1	64	89	12125	-2.97	0	0.97	0.55	GART
288	GO:0050817 [3]: coagulation	1	1	64	88	12126	-2.98	0	0.97	0.55	LMAN1
289	GO:0007599 [5]: hemostasis	1	1	64	90	12124	-2.98	0	0.96	0.55	LMAN1
290	GO:0051239 [4]: regulation of organismal physiological process	1	1	64	94	12120	-3	0	0.92	0.54	TLR4
291	GO:0030036 [8]: actin cytoskeleton organization and biogenesis	1	1	64	100	12114	-3.03	0	0.88	0.52	ARHGAP26
292	GO:0050878 [4]: regulation of body fluids	1	1	64	100	12114	-3.03	0	0.88	0.52	LMAN1
293	GO:0006417 [6]: regulation of protein biosynthesis	1	1	64	106	12108	-3.06	0	0.83	0.48	TLR4
294	GO:0030029 [7]: actin filament-based process	1	1	64	110	12104	-3.07	0	0.81	0.46	ARHGAP26
295	GO:0019941 [9]: modification-dependent protein catabolism	1	1	64	113	12101	-3.08	0	0.79	0.46	SIAH1
296	GO:0006511 [10]: ubiquitin-dependent protein catabolism	1	1	64	113	12101	-3.08	0	0.79	0.46	SIAH1
297	GO:0000910 [5]: cytokinesis	1	1	64	115	12099	-3.09	0	0.77	0.45	PAFAH1B1
298	GO:0048232 [6]: male gamete generation	1	1	64	121	12093	-3.11	0	0.74	0.45	SIAH1
299	GO:0007283 [7]: spermatogenesis	1	1	64	121	12093	-3.11	0	0.74	0.45	SIAH1
300	GO:0012502 [7]: induction of programmed cell death	1	1	64	122	12092	-3.11	0	0.73	0.45	CUL1
301	GO:0006917 [8]: induction of apoptosis	1	1	64	122	12092	-3.11	0	0.73	0.45	CUL1
302	GO:0043065 [7]: positive regulation of apoptosis	1	1	64	129	12085	-3.13	0	0.69	0.44	CUL1
303	GO:0007067 [8]: mitosis	1	1	64	128	12086	-3.13	0	0.7	0.44	PAFAH1B1
304	GO:0008202 [6]: steroid metabolism	1	1	64	128	12086	-3.13	0	0.7	0.44	OSBPL5
305	GO:0007156 [6]: homophilic cell adhesion	1	1	64	127	12087	-3.13	0	0.7	0.44	CD84
306	GO:0051242 [5]: positive regulation of cellular physiological process	1	1	64	260	11954	-3.13	0	0.28	0.2	CUL1
307	GO:0016071 [6]: mRNA metabolism	1	1	64	255	11959	-3.14	0	0.29	0.2	C20orf14
308	GO:0043068 [6]: positive regulation of programmed cell death	1	1	64	130	12084	-3.14	0	0.69	0.44	CUL1
309	GO:0000087 [7]: M phase of mitotic cell cycle	1	1	64	130	12084	-3.14	0	0.69	0.44	PAFAH1B1
310	GO:0009165 [6]: nucleotide biosynthesis	1	1	64	132	12082	-3.15	0	0.68	0.44	GART
311	GO:0006260 [6]: DNA replication	1	1	64	143	12071	-3.16	0	0.62	0.4	MYST2
312	GO:0007017 [7]: microtubule-based process	1	1	64	143	12071	-3.16	0	0.62	0.4	PAFAH1B1
313	GO:0006397 [7]: mRNA processing	1	1	64	236	11978	-3.17	0	0.33	0.22	C20orf14
314	GO:0015698 [7]: inorganic anion transport	1	1	64	144	12070	-3.17	0	0.62	0.4	CLIC4
315	GO:0050793 [3]: regulation of development	1	1	64	154	12060	-3.17	0	0.57	0.37	TLR4
316	GO:0007276 [5]: gametogenesis	1	1	64	147	12067	-3.17	0	0.6	0.39	SIAH1
317	GO:0009719 [4]: response to endogenous stimulus	1	1	64	213	12001	-3.18	0	0.38	0.26	PPP1R15A
318	GO:0000280 [7]: nuclear division	1	1	64	165	12049	-3.19	0	0.53	0.34	PAFAH1B1
319	GO:0008380 [7]: RNA splicing	1	1	64	197	12017	-3.19	0	0.43	0.29	C20orf14
320	GO:0019932 [6]: second-messenger-mediated signaling	1	1	64	178	12036	-3.19	0	0.48	0.32	DGKA
321	GO:0006928 [4]: cell motility	1	1	64	181	12033	-3.19	0	0.47	0.32	PAFAH1B1
322	GO:0000003 [3]: reproduction	1	1	64	184	12030	-3.19	0	0.46	0.32	SIAH1
323	GO:0000067 [6]: DNA replication and chromosome cycle	1	1	64	184	12030	-3.19	0	0.46	0.32	MYST2
324	GO:0000279 [6]: M phase	1	1	64	173	12041	-3.19	0	0.5	0.33	PAFAH1B1
325	GO:0006820 [6]: anion transport	1	1	64	173	12041	-3.19	0	0.5	0.33	CLIC4
326	"GO:0000375 [8]: RNA splicing, via transesterification reactions"	1	1	64	169	12045	-3.2	0	0.52	0.34	C20orf14
327	"GO:0000377 [9]: RNA splicing, via transesterification reactions with bulged adenosine as nucleophile"	1	1	64	169	12045	-3.2	0	0.52	0.34	C20orf14
328	"GO:0000398 [8]: nuclear mRNA splicing, via spliceosome"	1	1	64	169	12045	-3.2	0	0.52	0.34	C20orf14
329	GO:0019953 [4]: sexual reproduction	1	1	64	183	12031	-3.2	0	0.47	0.32	SIAH1
330	GO:0006461 [7]: protein complex assembly	1	1	64	195	12019	-3.2	0	0.43	0.3	C20orf14
331	GO:0006974 [5]: response to DNA damage stimulus	1	1	64	200	12014	-3.2	0	0.42	0.29	PPP1R15A
