# Supplementary material for: Integrating Factor Analysis and a Transgenic Mouse Model to Reveal a Peripheral Blood Predictor of Breast Tumors
Source: BMC Med Genomics. 2011 Jul 22;4:61. doi: 10.1186/1755-8794-4-61 (PMC3178481; doi:10.1186/1755-8794-4-61)
Supplement: Additional File 9 — BMC_Miniwebsite Tabular documents generated from the functional annotation of the top 3 factors. [file 1755-8794-4-61-S9.ZIP › BMC_MiniWebsite/Original_Factor_Model_files/UP_Top3_MPMP_gather_kegg.txt]

#	Annotation	Total Genes With Ann	Your Genes (With Ann)	Your Genes (No Ann)	Genome (With Ann)	Genome (No Ann)	ln(Bayes factor)	neg ln(p value)	FE: neg ln(p value)	FE: neg ln(FDR)	Genes
1	path:hsa04010: MAPK signaling pathway	6	6	15	237	2872	2.59	6.88	5.49	2.44	DUSP10 GADD45B JUN MAP2K2 RASGRP1 TNFRSF1A
2	path:hsa00030: Pentose phosphate pathway	2	2	19	22	3087	1.48	5.65	4.53	2.17	PGD TALDO1
3	path:hsa04630: Jak-STAT signaling pathway	4	4	17	155	2954	1.04	5.23	3.94	1.99	IL13RA1 IL6R JAK1 PTPN11
4	path:hsa04310: Wnt signaling pathway	3	3	18	144	2965	-0.23	0	2.62	1.18	CUL1 JUN SIAH1
5	path:hsa04060: Cytokine-cytokine receptor interaction	4	4	17	253	2856	-0.32	0	2.43	1.18	CXCR4 IL13RA1 IL6R TNFRSF1A
6	path:hsa00564: Glycerophospholipid metabolism	2	2	19	72	3037	-0.49	0	2.44	1.18	DGKA PAFAH1B1
7	path:hsa00670: One carbon pool by folate	1	1	20	15	3094	-0.76	0	2.28	1.18	GART
8	path:hsa04620: Toll-like receptor signaling pathway	2	2	19	96	3013	-0.9	0	1.97	1.01	JUN TLR4
9	path:hsa04120: Ubiquitin mediated proteolysis	1	1	20	44	3065	-1.6	0	1.34	0.49	CUL1
10	path:hsa00561: Glycerolipid metabolism	1	1	20	56	3053	-1.76	0	1.14	0.39	DGKA
11	path:hsa04350: TGF-beta signaling pathway	1	1	20	84	3025	-1.98	0	0.82	0.34	CUL1
12	path:hsa04510: Focal adhesion	1	1	20	233	2876	-1.98	0	0.22	0.22	JUN
13	path:hsa04540: Gap junction	1	1	20	91	3018	-2.01	0	0.76	0.34	MAP2K2
14	path:hsa04210: Apoptosis	1	1	20	95	3014	-2.03	0	0.73	0.34	TNFRSF1A
15	path:hsa04810: Regulation of actin cytoskeleton	1	1	20	212	2897	-2.03	0	0.26	0.22	MAP2K2
16	path:hsa04110: Cell cycle	1	1	20	97	3012	-2.03	0	0.72	0.34	GADD45B
17	path:hsa04070: Phosphatidylinositol signaling system	1	1	20	104	3005	-2.06	0	0.67	0.34	DGKA
18	path:hsa04020: Calcium signaling pathway	1	1	20	195	2914	-2.07	0	0.3	0.22	CREB1
19	path:hsa04530: Tight junction	1	1	20	113	2996	-2.08	0	0.61	0.34	VAPA
20	path:hsa00230: Purine metabolism	1	1	20	150	2959	-2.11	0	0.44	0.28	GART
21	path:hsa04910: Insulin signaling pathway	1	1	20	143	2966	-2.11	0	0.46	0.28	MAP2K2
