# Supplementary material for: Integrating Factor Analysis and a Transgenic Mouse Model to Reveal a Peripheral Blood Predictor of Breast Tumors
Source: BMC Med Genomics. 2011 Jul 22;4:61. doi: 10.1186/1755-8794-4-61 (PMC3178481; doi:10.1186/1755-8794-4-61)
Supplement: Additional File 9 — BMC_Miniwebsite Tabular documents generated from the functional annotation of the top 3 factors. [file 1755-8794-4-61-S9.ZIP › BMC_MiniWebsite/Original_Factor_Model_files/UP_Top3_MPMP_gather_maploc.txt]

#	Annotation	Total Genes With Ann	Your Genes (With Ann)	Your Genes (No Ann)	Genome (With Ann)	Genome (No Ann)	ln(Bayes factor)	neg ln(p value)	FE: neg ln(p value)	FE: neg ln(FDR)	Genes
1	9q32	2	2	81	45	30202	0.51	4.08	4.91	1.22	EGFL5 TLR4
2	5q12	2	2	81	52	30195	0.26	3.85	4.64	1.22	ENC1 PLK2
3	17q25	3	3	80	213	30034	-0.44	0.0	3.84	0.96	H3F3B P4HB PSCD1
4	1p32	2	2	81	96	30151	-0.82	0.0	3.52	0.96	JAK1 JUN
5	20q13	3	3	80	266	29981	-0.98	0.0	3.28	0.96	ARFRP1 C20orf14 CEBPB
6	12q13	3	3	80	307	29940	-1.28	0.0	2.93	0.96	ATF7 DGKA DKFZP586A0522
7	18p11	2	2	81	139	30108	-1.45	0.0	2.86	0.96	EMILIN2 VAPA
8	4p16	2	2	81	169	30078	-1.75	0.0	2.53	0.96	C4orf15 WDR1
9	2p14	1	1	82	27	30220	-1.78	0.0	2.61	0.96	ACTR2
10	19p13	4	4	79	655	29592	-1.81	0.0	2.24	0.96	GADD45B GTF2F1 MAP2K2 SLC35E1
11	2q34	1	1	82	28	30219	-1.81	0.0	2.57	0.96	CREB1
12	1q32	2	2	81	182	30065	-1.86	0.0	2.4	0.96	SLC30A1 ZNF281
13	4q24	1	1	82	30	30217	-1.91	0.0	2.51	0.96	KIAA1546
14	2q23	1	1	82	33	30214	-1.97	0.0	2.42	0.96	BAZ2B
15	6q12	1	1	82	33	30214	-1.97	0.0	2.42	0.96	PTP4A1
16	4p14	1	1	82	41	30206	-2.15	0.0	2.22	0.96	ATP8A1
17	12p13	2	2	81	257	29990	-2.36	0.0	1.84	0.96	MDS028 TNFRSF1A
18	8q12	1	1	82	51	30196	-2.36	0.0	2.02	0.96	YTHDF3
19	1p36	3	3	80	551	29696	-2.37	0.0	1.64	0.96	CLIC4 PGD SRRM1
20	1q41	1	1	82	53	30194	-2.37	0.0	1.98	0.96	DUSP10
21	Xq24	1	1	82	56	30191	-2.42	0.0	1.93	0.96	IL13RA1
22	8q13	1	1	82	56	30191	-2.42	0.0	1.93	0.96	VCIP135
23	17q24	1	1	82	61	30186	-2.51	0.0	1.86	0.96	LOC440461
24	10p12	1	1	82	65	30182	-2.54	0.0	1.8	0.96	APBB1IP
25	16q12	1	1	82	66	30181	-2.55	0.0	1.78	0.96	SIAH1
26	1q24	1	1	82	69	30178	-2.57	0.0	1.74	0.96	CD84
27	9p21	1	1	82	70	30177	-2.58	0.0	1.73	0.96	C9orf72
28	17q21	2	2	81	311	29936	-2.58	0.0	1.55	0.96	APPBP2 MYST2
29	12p12	1	1	82	73	30174	-2.65	0.0	1.69	0.96	WBP11
30	12q21	1	1	82	75	30172	-2.68	0.0	1.67	0.96	HSPC128
31	5p13	1	1	82	78	30169	-2.69	0.0	1.64	0.96	CARD6
32	1q22	1	1	82	83	30164	-2.72	0.0	1.58	0.96	PBXIP1
33	6p12	1	1	82	85	30162	-2.74	0.0	1.56	0.96	HSPCB
34	11q13	2	2	81	364	29883	-2.77	0.0	1.33	0.96	EHD1 STIP1
35	2p23	1	1	82	97	30150	-2.84	0.0	1.44	0.96	FOSL2
36	15q15	1	1	82	94	30153	-2.84	0.0	1.47	0.96	RASGRP1
37	2q21	1	1	82	105	30142	-2.89	0.0	1.38	0.96	CXCR4
38	17q23	1	1	82	102	30145	-2.89	0.0	1.4	0.96	ICAM2
39	Xq13	1	1	82	103	30144	-2.9	0.0	1.39	0.96	RNF12
40	7q36	1	1	82	107	30140	-2.91	0.0	1.36	0.96	CUL1
41	1q44	1	1	82	107	30140	-2.91	0.0	1.36	0.96	FLJ32001
42	3p25	1	1	82	107	30140	-2.91	0.0	1.36	0.96	EAF1
43	11p15	2	2	81	451	29796	-2.95	0.0	1.04	0.82	OSBPL5 TALDO1
44	18q21	1	1	82	118	30129	-3.0	0.0	1.28	0.93	LMAN1
45	16p12	1	1	82	122	30125	-3.01	0.0	1.25	0.92	MGC16824
46	19q13	2	2	81	965	29282	-3.06	0.0	0.29	0.29	PPP1R15A SERTAD3
47	1p13	1	1	82	144	30103	-3.11	0.0	1.11	0.83	SLC22A15
48	22q12	1	1	82	146	30101	-3.12	0.0	1.1	0.83	TCN2
49	10q26	1	1	82	148	30099	-3.13	0.0	1.09	0.83	C10orf84
50	1q42	1	1	82	155	30092	-3.15	0.0	1.05	0.82	FLJ35382
51	11q23	1	1	82	161	30086	-3.19	0.0	1.02	0.82	ETS1
52	7q11	1	1	82	192	30055	-3.27	0.0	0.89	0.71	GTF2IRD2
53	5q31	1	1	82	248	29999	-3.37	0.0	0.7	0.54	ARHGAP26
54	Xp11	1	1	82	276	29971	-3.38	0.0	0.63	0.51	ARAF
55	3p21	1	1	82	257	29990	-3.4	0.0	0.68	0.54	NISCH
56	17p13	1	1	82	314	29933	-3.41	0.0	0.54	0.48	PAFAH1B1
57	21q22	1	1	82	295	29952	-3.42	0.0	0.58	0.5	GART
58	12q24	1	1	82	286	29961	-3.42	0.0	0.6	0.5	PTPN11
59	14q32	1	1	82	418	29829	-3.42	0.0	0.38	0.36	HSPCA
60	1q21	1	1	82	342	29905	-3.44	0.0	0.49	0.44	IL6R
61	16p13	1	1	82	353	29894	-3.44	0.0	0.47	0.44	LITAF
