# Supplementary material for: Integrating Factor Analysis and a Transgenic Mouse Model to Reveal a Peripheral Blood Predictor of Breast Tumors
Source: BMC Med Genomics. 2011 Jul 22;4:61. doi: 10.1186/1755-8794-4-61 (PMC3178481; doi:10.1186/1755-8794-4-61)
Supplement: Additional File 9 — BMC_Miniwebsite Tabular documents generated from the functional annotation of the top 3 factors. [file 1755-8794-4-61-S9.ZIP › BMC_MiniWebsite/Original_Factor_Model_files/UP_Top3_MPMP_gather_proteins.txt]

#	Annotation	Total Genes With Ann	Your Genes (With Ann)	Your Genes (No Ann)	Genome (With Ann)	Genome (No Ann)	ln(Bayes factor)	neg ln(p value)	FE: neg ln(p value)	FE: neg ln(FDR)	Genes
1	AR: androgen receptor (dihydrotestosterone receptor; testicular feminization; spinal and bulbar muscular atrophy; Kennedy disease)	6	6	56	75	7489	5.94	8.18	10	4.88	C20orf14 GTF2F1 HSPCA JUN MYST2 NISCH
2	STAT3: signal transducer and activator of transcription 3 (acute-phase response factor)	5	5	57	45	7519	5.87	8.1	9.94	4.88	HSPCA IL6R JAK1 JUN PTPN11
3	ESR1: estrogen receptor 1	6	6	56	79	7485	5.68	7.92	9.72	4.88	C20orf14 CEBPB GADD45B HSPCA HSPCB JUN
4	CREB5: cAMP responsive element binding protein 5	4	4	58	23	7541	5.62	7.92	9.71	4.88	ATF7 CEBPB FOSL2 JUN
5	RUNX2: runt-related transcription factor 2	3	3	59	8	7556	5.31	7.52	9.43	4.81	CEBPB ETS1 JUN
6	ATF2: activating transcription factor 2	4	4	58	27	7537	5.07	7.24	9.15	4.72	ATF7 CEBPB FOSL2 JUN
7	DDIT3: DNA-damage-inducible transcript 3	4	4	58	29	7535	4.82	7.05	8.9	4.63	ATF7 CEBPB FOSL2 JUN
8	"NR3C1: nuclear receptor subfamily 3, group C, member 1 (glucocorticoid receptor)"	5	5	57	60	7504	4.62	6.72	8.67	4.53	C20orf14 CEBPB CREB1 ETS1 HSPCA
9	IL4R: interleukin 4 receptor	3	3	59	13	7551	4.13	6.24	8.23	4.21	IL13RA1 JAK1 PTPN11
10	FOS: v-fos FBJ murine osteosarcoma viral oncogene homolog	4	4	58	37	7527	3.97	6.01	8.05	4.13	ATF7 ETS1 FOSL2 JUN
11	"GTF2F2: general transcription factor IIF, polypeptide 2, 30kDa"	3	3	59	15	7549	3.77	5.77	7.87	4.04	CREB1 GTF2F1 JUN
12	"IL6ST: interleukin 6 signal transducer (gp130, oncostatin M receptor)"	3	3	59	19	7545	3.16	5.18	7.26	3.52	IL6R JAK1 PTPN11
13	"BACH2: BTB and CNC homology 1, basic leucine zipper transcription factor 2"	2	2	60	4	7560	2.83	4.77	6.95	3.3	ATF7 JUN
14	JUND: jun D proto-oncogene	3	3	59	22	7542	2.78	4.73	6.87	3.29	ATF7 FOSL2 JUN
15	SNFT: Jun dimerization protein p21SNFT	3	3	59	24	7540	2.56	4.53	6.64	3.13	ATF7 CEBPB JUN
16	"CEBPG: CCAAT/enhancer binding protein (C/EBP), gamma"	3	3	59	25	7539	2.45	4.42	6.54	3.09	ATF7 CEBPB FOSL2
17	STAT5A: signal transducer and activator of transcription 5A	3	3	59	26	7538	2.35	4.32	6.43	3.04	CEBPB JAK1 PTPN11
18	NOS3: nitric oxide synthase 3 (endothelial cell)	2	2	60	6	7558	2.22	4.24	6.34	3.01	HSPCA HSPCB
19	IGF1R: insulin-like growth factor 1 receptor	3	3	59	28	7536	2.16	4.12	6.24	3.01	EHD1 JAK1 PTPN11
20	ATF4: activating transcription factor 4 (tax-responsive enhancer element B67)	3	3	59	28	7536	2.16	4.12	6.24	3.01	ATF7 CEBPB JUN
21	"UBE2I: ubiquitin-conjugating enzyme E2I (UBC9 homolog, yeast)"	4	4	58	65	7499	2.04	4.03	6.07	2.98	ETS1 JUN SIAH1 TNFRSF1A
22	DBP: D site of albumin promoter (albumin D-box) binding protein	2	2	60	7	7557	1.98	3.97	6.09	2.98	CEBPB JUN
23	ETS2: v-ets erythroblastosis virus E26 oncogene homolog 2 (avian)	2	2	60	7	7557	1.98	3.97	6.09	2.98	ETS1 JUN
24	CSF3R: colony stimulating factor 3 receptor (granulocyte)	2	2	60	8	7556	1.77	3.77	5.88	2.91	JAK1 PTPN11
25	FOSB: FBJ murine osteosarcoma viral oncogene homolog B	2	2	60	8	7556	1.77	3.77	5.88	2.91	ATF7 JUN
26	IRS4: insulin receptor substrate 4	2	2	60	8	7556	1.77	3.77	5.88	2.91	NISCH PTPN11
27	"STAT1: signal transducer and activator of transcription 1, 91kDa"	3	3	59	33	7531	1.73	3.77	5.8	2.88	JAK1 JUN TNFRSF1A
28	DAB1: disabled homolog 1 (Drosophila)	2	2	60	9	7555	1.57	3.6	5.68	2.83	PAFAH1B1 SIAH1
29	HMGA1: high mobility group AT-hook 1	2	2	60	9	7555	1.57	3.6	5.68	2.83	CEBPB JUN
30	"CEBPE: CCAAT/enhancer binding protein (C/EBP), epsilon"	2	2	60	10	7554	1.4	3.41	5.5	2.71	CEBPB JUN
31	EGR1: early growth response 1	2	2	60	10	7554	1.4	3.41	5.5	2.71	CEBPB JUN
32	MAF: v-maf musculoaponeurotic fibrosarcoma oncogene homolog (avian)	2	2	60	11	7553	1.24	3.26	5.34	2.71	ETS1 JUN
33	SPI1: spleen focus forming virus (SFFV) proviral integration oncogene spi1	2	2	60	11	7553	1.24	3.26	5.34	2.71	CEBPB JUN
34	FOSL1: FOS-like antigen 1	2	2	60	11	7553	1.24	3.26	5.34	2.71	ATF7 JUN
35	MYC: v-myc myelocytomatosis viral oncogene homolog (avian)	3	3	59	42	7522	1.12	3.18	5.17	2.71	CEBPB GTF2F1 HSPCA
36	CREM: cAMP responsive element modulator	2	2	60	12	7552	1.09	3.12	5.19	2.71	CREB1 JUN
37	ATF1: activating transcription factor 1	2	2	60	12	7552	1.09	3.12	5.19	2.71	CREB1 JUN
38	RUNX1: runt-related transcription factor 1 (acute myeloid leukemia 1; aml1 oncogene)	2	2	60	12	7552	1.09	3.12	5.19	2.71	CEBPB JUN
39	RIPK2: receptor-interacting serine-threonine kinase 2	2	2	60	13	7551	0.96	3.02	5.05	2.71	CARD6 TNFRSF1A
40	RAF1: v-raf-1 murine leukemia viral oncogene homolog 1	3	3	59	45	7519	0.95	2.98	4.99	2.71	HSPCA JAK1 MAP2K2
41	ATF3: activating transcription factor 3	2	2	60	14	7550	0.83	2.88	4.93	2.71	ATF7 JUN
42	BAG1: BCL2-associated athanogene	2	2	60	15	7549	0.71	2.79	4.81	2.71	PPP1R15A SIAH1
43	IRS2: insulin receptor substrate 2	2	2	60	15	7549	0.71	2.79	4.81	2.71	JAK1 PTPN11
44	JAK2: Janus kinase 2 (a protein tyrosine kinase)	3	3	59	50	7514	0.68	2.74	4.71	2.63	CXCR4 PTPN11 TNFRSF1A
45	"AHSA1: AHA1, activator of heat shock 90kDa protein ATPase homolog 1 (yeast)"	1	1	61	0	7564	0.68	2.74	4.81	2.71	HSPCA
46	SNF1LK: SNF1-like kinase	1	1	61	0	7564	0.68	2.74	4.81	2.71	VAPA
47	"ZCCHC12: zinc finger, CCHC domain containing 12"	1	1	61	0	7564	0.68	2.74	4.81	2.71	APPBP2
48	LOC220686: hypothetical protein LOC220686	1	1	61	0	7564	0.68	2.74	4.81	2.71	APPBP2
49	C6orf102: chromosome 6 open reading frame 102	1	1	61	0	7564	0.68	2.74	4.81	2.71	APPBP2
50	SYT11: synaptotagmin XI	1	1	61	0	7564	0.68	2.74	4.81	2.71	APPBP2
51	RRS1: RRS1 ribosome biogenesis regulator homolog (S. cerevisiae)	1	1	61	0	7564	0.68	2.74	4.81	2.71	APPBP2
52	"GBE1: glucan (1,4-alpha-), branching enzyme 1 (glycogen branching enzyme, Andersen disease, glycogen storage disease type IV)"	1	1	61	0	7564	0.68	2.74	4.81	2.71	PGD
53	"DNAI1: dynein, axonemal, intermediate polypeptide 1"	1	1	61	0	7564	0.68	2.74	4.81	2.71	PAFAH1B1
54	LOC493861: similar to mouse 1700027M21Rik gene	1	1	61	0	7564	0.68	2.74	4.81	2.71	APPBP2
55	HSPA14: heat shock 70kDa protein 14	1	1	61	0	7564	0.68	2.74	4.81	2.71	STIP1
56	SNF7DC2: SNF7 domain containing 2	1	1	61	0	7564	0.68	2.74	4.81	2.71	APPBP2
57	FLJ12875: hypothetical protein FLJ12875	1	1	61	0	7564	0.68	2.74	4.81	2.71	APPBP2
58	"WNT5B: wingless-type MMTV integration site family, member 5B"	1	1	61	0	7564	0.68	2.74	4.81	2.71	APPBP2
59	WDR24: WD repeat domain 24	1	1	61	0	7564	0.68	2.74	4.81	2.71	APPBP2
60	MCFD2: multiple coagulation factor deficiency 2	1	1	61	0	7564	0.68	2.74	4.81	2.71	LMAN1
61	DDX21: DEAD (Asp-Glu-Ala-Asp) box polypeptide 21	1	1	61	0	7564	0.68	2.74	4.81	2.71	JUN
62	"SLC22A6: solute carrier family 22 (organic anion transporter), member 6"	1	1	61	0	7564	0.68	2.74	4.81	2.71	APPBP2
63	"PSCDBP: pleckstrin homology, Sec7 and coiled-coil domains, binding protein"	1	1	61	0	7564	0.68	2.74	4.81	2.71	PSCD1
64	MAFK: v-maf musculoaponeurotic fibrosarcoma oncogene homolog K (avian)	2	2	60	16	7548	0.6	2.7	4.69	2.63	ATF7 JUN
65	GHR: growth hormone receptor	2	2	60	18	7546	0.4	2.51	4.49	2.52	JAK1 PTPN11
66	JUNB: jun B proto-oncogene	2	2	60	18	7546	0.4	2.51	4.49	2.52	ATF7 FOSL2
67	MAPK9: mitogen-activated protein kinase 9	2	2	60	18	7546	0.4	2.51	4.49	2.52	ATF7 JUN
68	TYK2: tyrosine kinase 2	2	2	60	18	7546	0.4	2.51	4.49	2.52	IL13RA1 JAK1
69	"BATF: basic leucine zipper transcription factor, ATF-like"	2	2	60	19	7545	0.31	2.42	4.39	2.52	CEBPB JUN
70	"HIF1A: hypoxia-inducible factor 1, alpha subunit (basic helix-loop-helix transcription factor)"	2	2	60	19	7545	0.31	2.42	4.39	2.52	HSPCA JUN
71	"IKBKB: inhibitor of kappa light polypeptide gene enhancer in B-cells, kinase beta"	2	2	60	19	7545	0.31	2.42	4.39	2.52	HSPCA TNFRSF1A
72	YY1: YY1 transcription factor	2	2	60	19	7545	0.31	2.42	4.39	2.52	ATF7 CREB1
73	"IKBKG: inhibitor of kappa light polypeptide gene enhancer in B-cells, kinase gamma"	2	2	60	19	7545	0.31	2.42	4.39	2.52	HSPCA TNFRSF1A
74	"PPARA: peroxisome proliferative activated receptor, alpha"	2	2	60	20	7544	0.22	2.33	4.3	2.52	GADD45B HSPCA
75	MAFG: v-maf musculoaponeurotic fibrosarcoma oncogene homolog G (avian)	2	2	60	21	7543	0.14	2.25	4.22	2.52	ATF7 JUN
76	"RUNX1T1: runt-related transcription factor 1; translocated to, 1 (cyclin D-related)"	2	2	60	21	7543	0.14	2.25	4.22	2.52	HSPCA WBP11
77	RIPK1: receptor (TNFRSF)-interacting serine-threonine kinase 1	2	2	60	21	7543	0.14	2.25	4.22	2.52	HSPCA TNFRSF1A
78	"CEBPA: CCAAT/enhancer binding protein (C/EBP), alpha"	2	2	60	22	7542	0.06	2.2	4.14	2.52	ATF7 CEBPB
79	LOC113655: hypothetical protein BC011982	1	1	61	1	7563	0	0	4.12	2.52	APPBP2
80	SIGLEC11: sialic acid binding Ig-like lectin 11	1	1	61	1	7563	0	0	4.12	2.52	PTPN11
81	"DCX: doublecortex; lissencephaly, X-linked (doublecortin)"	1	1	61	1	7563	0	0	4.12	2.52	PAFAH1B1
82	"DDX11: DEAD/H (Asp-Glu-Ala-Asp/His) box polypeptide 11 (CHL1-like helicase homolog, S. cerevisiae)"	1	1	61	1	7563	0	0	4.12	2.52	MYST2
83	FKBP5: FK506 binding protein 5	1	1	61	1	7563	0	0	4.12	2.52	HSPCA
84	LY96: lymphocyte antigen 96	1	1	61	1	7563	0	0	4.12	2.52	TLR4
85	"GUCY1B3: guanylate cyclase 1, soluble, beta 3"	1	1	61	1	7563	0	0	4.12	2.52	HSPCA
86	PILRA: paired immunoglobin-like type 2 receptor alpha	1	1	61	1	7563	0	0	4.12	2.52	PTPN11
87	TREML1: triggering receptor expressed on myeloid cells-like 1	1	1	61	1	7563	0	0	4.12	2.52	PTPN11
88	IL21R: interleukin 21 receptor	1	1	61	1	7563	0	0	4.12	2.52	JAK1
89	PEG3: paternally expressed 3	1	1	61	1	7563	0	0	4.12	2.52	SIAH1
90	"POU3F3: POU domain, class 3, transcription factor 3"	1	1	61	1	7563	0	0	4.12	2.52	PPP1R15A
91	PPID: peptidylprolyl isomerase D (cyclophilin D)	1	1	61	1	7563	0	0	4.12	2.52	MYST2
92	FLJ11193: hypothetical protein FLJ11193	1	1	61	1	7563	0	0	4.12	2.52	WBP11
93	MCOLN1: mucolipin 1	1	1	61	1	7563	0	0	4.12	2.52	SLC35E1
94	IL21: interleukin 21	1	1	61	1	7563	0	0	4.12	2.52	DGKA
95	SYP: synaptophysin	1	1	61	1	7563	0	0	4.12	2.52	SIAH1
96	TLR1: toll-like receptor 1	1	1	61	1	7563	0	0	4.12	2.52	TLR4
97	C6orf25: chromosome 6 open reading frame 25	1	1	61	1	7563	0	0	4.12	2.52	PTPN11
98	"PIP5K2B: phosphatidylinositol-4-phosphate 5-kinase, type II, beta"	1	1	61	1	7563	0	0	4.12	2.52	TNFRSF1A
99	RTN4IP1: reticulon 4 interacting protein 1	1	1	61	1	7563	0	0	4.12	2.52	WBP11
100	MADD: MAP-kinase activating death domain	1	1	61	1	7563	0	0	4.12	2.52	TNFRSF1A
101	CD33: CD33 antigen (gp67)	1	1	61	1	7563	0	0	4.12	2.52	PTPN11
102	"ITGB2: integrin, beta 2 (antigen CD18 (p95), lymphocyte function-associated antigen 1; macrophage antigen 1 (mac-1) beta subunit)"	2	2	60	23	7541	-0.01	0	4.06	2.47	ICAM2 PSCD1
103	FEZ1: fasciculation and elongation protein zeta 1 (zygin I)	2	2	60	23	7541	-0.01	0	4.06	2.47	GTF2F1 P4HB
104	CHUK: conserved helix-loop-helix ubiquitous kinase	2	2	60	24	7540	-0.09	0	3.98	2.42	HSPCA TNFRSF1A
105	SKP1A: S-phase kinase-associated protein 1A (p19A)	2	2	60	24	7540	-0.09	0	3.98	2.42	CUL1 SIAH1
106	SRF: serum response factor (c-fos serum response element-binding transcription factor)	2	2	60	24	7540	-0.09	0	3.98	2.42	CEBPB GTF2F1
107	ARF1: ADP-ribosylation factor 1	2	2	60	27	7537	-0.28	0	3.78	2.39	PSCD1 WBP11
108	"LSM8: LSM8 homolog, U6 small nuclear RNA associated (S. cerevisiae)"	2	2	60	27	7537	-0.28	0	3.78	2.39	PGD TALDO1
109	TIMM44: translocase of inner mitochondrial membrane 44 homolog (yeast)	1	1	61	2	7562	-0.4	0	3.72	2.39	ARAF
110	PRPF8: PRP8 pre-mRNA processing factor 8 homolog (yeast)	1	1	61	2	7562	-0.4	0	3.72	2.39	C20orf14
111	"COL10A1: collagen, type X, alpha 1(Schmid metaphyseal chondrodysplasia)"	1	1	61	2	7562	-0.4	0	3.72	2.39	P4HB
112	BTLA: B and T lymphocyte associated	1	1	61	2	7562	-0.4	0	3.72	2.39	PTPN11
113	"ADRBK2: adrenergic, beta, receptor kinase 2"	1	1	61	2	7562	-0.4	0	3.72	2.39	CXCR4
114	DAP: death-associated protein	1	1	61	2	7562	-0.4	0	3.72	2.39	TNFRSF1A
115	DARS: aspartyl-tRNA synthetase	1	1	61	2	7562	-0.4	0	3.72	2.39	HSPCA
116	"EIF2S1: eukaryotic translation initiation factor 2, subunit 1 alpha, 35kDa"	1	1	61	2	7562	-0.4	0	3.72	2.39	PPP1R15A
117	EFEMP1: EGF-containing fibulin-like extracellular matrix protein 1	1	1	61	2	7562	-0.4	0	3.72	2.39	ARAF
118	SRRM2: serine/arginine repetitive matrix 2	1	1	61	2	7562	-0.4	0	3.72	2.39	SRRM1
119	SIGLEC7: sialic acid binding Ig-like lectin 7	1	1	61	2	7562	-0.4	0	3.72	2.39	PTPN11
120	AF5Q31: ALL1 fused gene from 5q31	1	1	61	2	7562	-0.4	0	3.72	2.39	SIAH1
121	CD209: CD209 antigen	1	1	61	2	7562	-0.4	0	3.72	2.39	ICAM2
122	"IL10RA: interleukin 10 receptor, alpha"	1	1	61	2	7562	-0.4	0	3.72	2.39	JAK1
123	LAIR1: leukocyte-associated Ig-like receptor 1	1	1	61	2	7562	-0.4	0	3.72	2.39	PTPN11
124	PCSK5: proprotein convertase subtilisin/kexin type 5	1	1	61	2	7562	-0.4	0	3.72	2.39	APPBP2
125	RAGE: renal tumor antigen	1	1	61	2	7562	-0.4	0	3.72	2.39	JUN
126	RSN: restin (Reed-Steinberg cell-expressed intermediate filament-associated protein)	1	1	61	2	7562	-0.4	0	3.72	2.39	PAFAH1B1
127	SMYD3: SET and MYND domain containing 3	1	1	61	2	7562	-0.4	0	3.72	2.39	HSPCA
128	TIE1: tyrosine kinase with immunoglobulin-like and EGF-like domains 1	1	1	61	2	7562	-0.4	0	3.72	2.39	PTPN11
129	C15orf29: chromosome 15 open reading frame 29	1	1	61	2	7562	-0.4	0	3.72	2.39	MYST2
130	C9orf82: chromosome 9 open reading frame 82	1	1	61	2	7562	-0.4	0	3.72	2.39	MYST2
131	NSMAF: neutral sphingomyelinase (N-SMase) activation associated factor	1	1	61	2	7562	-0.4	0	3.72	2.39	TNFRSF1A
132	MPZL1: myelin protein zero-like 1	1	1	61	2	7562	-0.4	0	3.72	2.39	PTPN11
133	LHX2: LIM homeobox 2	1	1	61	2	7562	-0.4	0	3.72	2.39	RNF12
134	RB1: retinoblastoma 1 (including osteosarcoma)	3	3	59	81	7483	-0.48	0	3.49	2.32	CEBPB ENC1 JUN
135	MYOD1: myogenic factor 3	2	2	60	31	7533	-0.52	0	3.53	2.32	HSPCA JUN
136	"PIK3R1: phosphoinositide-3-kinase, regulatory subunit 1 (p85 alpha)"	3	3	59	84	7480	-0.56	0	3.4	2.29	ARAF JAK1 PTPN11
137	"CSNK2A1: casein kinase 2, alpha 1 polypeptide"	2	2	60	33	7531	-0.62	0	3.42	2.31	JUN PAFAH1B1
138	HSPA8: heat shock 70kDa protein 8	2	2	60	34	7530	-0.67	0	3.37	2.27	HSPCA TNFRSF1A
139	"ARPC1B: actin related protein 2/3 complex, subunit 1B, 41kDa"	1	1	61	3	7561	-0.68	0	3.44	2.32	ACTR2
140	TRAP1: TNF receptor-associated protein 1	1	1	61	3	7561	-0.68	0	3.44	2.32	TNFRSF1A
141	MYBBP1A: MYB binding protein (P160) 1a	1	1	61	3	7561	-0.68	0	3.44	2.32	JUN
142	FRS3: fibroblast growth factor receptor substrate 3	1	1	61	3	7561	-0.68	0	3.44	2.32	PTPN11
143	TOMM34: translocase of outer mitochondrial membrane 34	1	1	61	3	7561	-0.68	0	3.44	2.32	HSPCA
144	RIPK3: receptor-interacting serine-threonine kinase 3	1	1	61	3	7561	-0.68	0	3.44	2.32	TNFRSF1A
145	EMILIN1: elastin microfibril interfacer 1	1	1	61	3	7561	-0.68	0	3.44	2.32	EMILIN2
146	KIF3A: kinesin family member 3A	1	1	61	3	7561	-0.68	0	3.44	2.32	PPP1R15A
147	SLAMF6: SLAM family member 6	1	1	61	3	7561	-0.68	0	3.44	2.32	PTPN11
148	COMT: catechol-O-methyltransferase	1	1	61	3	7561	-0.68	0	3.44	2.32	LITAF
149	EPRS: glutamyl-prolyl-tRNA synthetase	1	1	61	3	7561	-0.68	0	3.44	2.32	HSPCA
150	IFNGR1: interferon gamma receptor 1	1	1	61	3	7561	-0.68	0	3.44	2.32	JAK1
151	"KLRC1: killer cell lectin-like receptor subfamily C, member 1"	1	1	61	3	7561	-0.68	0	3.44	2.32	PTPN11
152	KIF22: kinesin family member 22	1	1	61	3	7561	-0.68	0	3.44	2.32	SIAH1
153	"LTB: lymphotoxin beta (TNF superfamily, member 3)"	1	1	61	3	7561	-0.68	0	3.44	2.32	TNFRSF1A
154	NPAS2: neuronal PAS domain protein 2	1	1	61	3	7561	-0.68	0	3.44	2.32	HSPCA
155	PACS1: phosphofurin acidic cluster sorting protein 1	1	1	61	3	7561	-0.68	0	3.44	2.32	JUN
156	BDKRB2: bradykinin receptor B2	1	1	61	3	7561	-0.68	0	3.44	2.32	PTPN11
157	"SFRS5: splicing factor, arginine/serine-rich 5"	1	1	61	3	7561	-0.68	0	3.44	2.32	SRRM1
158	VAMP1: vesicle-associated membrane protein 1 (synaptobrevin 1)	1	1	61	3	7561	-0.68	0	3.44	2.32	VAPA
159	TCF20: transcription factor 20 (AR1)	1	1	61	3	7561	-0.68	0	3.44	2.32	JUN
160	DEK: DEK oncogene (DNA binding)	1	1	61	3	7561	-0.68	0	3.44	2.32	SRRM1
161	HPS6: Hermansky-Pudlak syndrome 6	1	1	61	3	7561	-0.68	0	3.44	2.32	CREB1
162	AIP: aryl hydrocarbon receptor interacting protein	1	1	61	3	7561	-0.68	0	3.44	2.32	HSPCA
163	OSMR: oncostatin M receptor	1	1	61	3	7561	-0.68	0	3.44	2.32	JAK1
164	"U5-116KD: U5 snRNP-specific protein, 116 kD"	1	1	61	3	7561	-0.68	0	3.44	2.32	C20orf14
165	HPRP8BP: U5 snRNP-specific 40 kDa protein (hPrp8-binding)	1	1	61	3	7561	-0.68	0	3.44	2.32	C20orf14
166	EIF2AK3: eukaryotic translation initiation factor 2-alpha kinase 3	1	1	61	3	7561	-0.68	0	3.44	2.32	HSPCA
167	"RNPC2: RNA-binding region (RNP1, RRM) containing 2"	1	1	61	3	7561	-0.68	0	3.44	2.32	JUN
168	INSR: insulin receptor	2	2	60	38	7526	-0.85	0	3.18	2.25	JAK1 PTPN11
169	"EGFR: epidermal growth factor receptor (erythroblastic leukemia viral (v-erb-b) oncogene homolog, avian)"	3	3	59	97	7467	-0.88	0	3.05	2.25	CEBPB HSPCA PTPN11
170	TIRAP: toll-interleukin 1 receptor (TIR) domain containing adaptor protein	1	1	61	4	7560	-0.9	0	3.22	2.26	TLR4
171	ERG: v-ets erythroblastosis virus E26 oncogene like (avian)	1	1	61	4	7560	-0.9	0	3.22	2.26	JUN
172	COBRA1: cofactor of BRCA1	1	1	61	4	7560	-0.9	0	3.22	2.26	JUN
173	GATA3: GATA binding protein 3	1	1	61	4	7560	-0.9	0	3.22	2.26	ETS1
174	GLI2: GLI-Kruppel family member GLI2	1	1	61	4	7560	-0.9	0	3.22	2.26	CREB1
175	IL9R: interleukin 9 receptor	1	1	61	4	7560	-0.9	0	3.22	2.26	JAK1
176	IL13: interleukin 13	1	1	61	4	7560	-0.9	0	3.22	2.26	IL13RA1
177	"INPP5D: inositol polyphosphate-5-phosphatase, 145kDa"	1	1	61	4	7560	-0.9	0	3.22	2.26	PTPN11
178	"IPF1: insulin promoter factor 1, homeodomain transcription factor"	1	1	61	4	7560	-0.9	0	3.22	2.26	CREB1
179	KARS: lysyl-tRNA synthetase	1	1	61	4	7560	-0.9	0	3.22	2.26	PAFAH1B1
180	"NR3C2: nuclear receptor subfamily 3, group C, member 2"	1	1	61	4	7560	-0.9	0	3.22	2.26	HSPCA
181	ASS: argininosuccinate synthetase	1	1	61	4	7560	-0.9	0	3.22	2.26	ARAF
182	"TUBA8: tubulin, alpha 8"	1	1	61	4	7560	-0.9	0	3.22	2.26	SIAH1
183	PBK: PDZ binding kinase	1	1	61	4	7560	-0.9	0	3.22	2.26	ARAF
184	"CTDSP1: CTD (carboxy-terminal domain, RNA polymerase II, polypeptide A) small phosphatase 1"	1	1	61	4	7560	-0.9	0	3.22	2.26	GTF2F1
185	RPS10: ribosomal protein S10	1	1	61	4	7560	-0.9	0	3.22	2.26	MYST2
186	CXCL12: chemokine (C-X-C motif) ligand 12 (stromal cell-derived factor 1)	1	1	61	4	7560	-0.9	0	3.22	2.26	CXCR4
187	RFWD2: ring finger and WD repeat domain 2	1	1	61	4	7560	-0.9	0	3.22	2.26	JUN
188	SLAMF1: signaling lymphocytic activation molecule family member 1	1	1	61	4	7560	-0.9	0	3.22	2.26	PTPN11
189	STAT4: signal transducer and activator of transcription 4	1	1	61	4	7560	-0.9	0	3.22	2.26	JUN
190	NDEL1: nudE nuclear distribution gene E homolog like 1 (A. nidulans)	1	1	61	4	7560	-0.9	0	3.22	2.26	PAFAH1B1
191	CDCA3: cell division cycle associated 3	1	1	61	4	7560	-0.9	0	3.22	2.26	CUL1
192	"FBXO18: F-box protein, helicase, 18"	1	1	61	4	7560	-0.9	0	3.22	2.26	CUL1
193	COPS3: COP9 constitutive photomorphogenic homolog subunit 3 (Arabidopsis)	1	1	61	4	7560	-0.9	0	3.22	2.26	ARAF
194	"RPS6KA4: ribosomal protein S6 kinase, 90kDa, polypeptide 4"	1	1	61	4	7560	-0.9	0	3.22	2.26	CREB1
195	"GADD45GIP1: growth arrest and DNA-damage-inducible, gamma interacting protein 1"	1	1	61	4	7560	-0.9	0	3.22	2.26	GADD45B
196	"CTDP1: CTD (carboxy-terminal domain, RNA polymerase II, polypeptide A) phosphatase, subunit 1"	1	1	61	4	7560	-0.9	0	3.22	2.26	GTF2F1
197	MAPK3: mitogen-activated protein kinase 3	2	2	60	40	7524	-0.94	0	3.09	2.25	JUN MAP2K2
198	PTK2B: PTK2B protein tyrosine kinase 2 beta	2	2	60	43	7521	-1.05	0	2.97	2.18	JAK1 PTPN11
199	"ARPC4: actin related protein 2/3 complex, subunit 4, 20kDa"	1	1	61	5	7559	-1.07	0	3.04	2.25	ACTR2
200	"ARPC2: actin related protein 2/3 complex, subunit 2, 34kDa"	1	1	61	5	7559	-1.07	0	3.04	2.25	ACTR2
201	IQGAP2: IQ motif containing GTPase activating protein 2	1	1	61	5	7559	-1.07	0	3.04	2.25	ACTR2
202	"RNPS1: RNA binding protein S1, serine-rich domain"	1	1	61	5	7559	-1.07	0	3.04	2.25	SRRM1
203	CDC37: CDC37 cell division cycle 37 homolog (S. cerevisiae)	1	1	61	5	7559	-1.07	0	3.04	2.25	STIP1
204	CNTF: ciliary neurotrophic factor	1	1	61	5	7559	-1.07	0	3.04	2.25	IL6R
205	DAPK1: death-associated protein kinase 1	1	1	61	5	7559	-1.07	0	3.04	2.25	TNFRSF1A
206	ERN1: endoplasmic reticulum to nucleus signalling 1	1	1	61	5	7559	-1.07	0	3.04	2.25	HSPCA
207	HCLS1: hematopoietic cell-specific Lyn substrate 1	1	1	61	5	7559	-1.07	0	3.04	2.25	ACTR2
208	"CSEN: calsenilin, presenilin binding protein, EF hand transcription factor"	1	1	61	5	7559	-1.07	0	3.04	2.25	CREB1
209	"IL5RA: interleukin 5 receptor, alpha"	1	1	61	5	7559	-1.07	0	3.04	2.25	JAK1
210	"IL6: interleukin 6 (interferon, beta 2)"	1	1	61	5	7559	-1.07	0	3.04	2.25	IL6R
211	MARS: methionine-tRNA synthetase	1	1	61	5	7559	-1.07	0	3.04	2.25	HSPCA
212	ASGR1: asialoglycoprotein receptor 1	1	1	61	5	7559	-1.07	0	3.04	2.25	HSPCA
213	"POLB: polymerase (DNA directed), beta"	1	1	61	5	7559	-1.07	0	3.04	2.25	MYST2
214	"POU1F1: POU domain, class 1, transcription factor 1 (Pit1, growth hormone factor 1)"	1	1	61	5	7559	-1.07	0	3.04	2.25	JUN
215	"PRNP: prion protein (p27-30) (Creutzfeld-Jakob disease, Gerstmann-Strausler-Scheinker syndrome, fatal familial insomnia)"	1	1	61	5	7559	-1.07	0	3.04	2.25	STIP1
216	"CBX8: chromobox homolog 8 (Pc class homolog, Drosophila)"	1	1	61	5	7559	-1.07	0	3.04	2.25	MYST2
217	"SFRS4: splicing factor, arginine/serine-rich 4"	1	1	61	5	7559	-1.07	0	3.04	2.25	SRRM1
218	UPF3B: UPF3 regulator of nonsense transcripts homolog B (yeast)	1	1	61	5	7559	-1.07	0	3.04	2.25	SRRM1
219	"SMARCC1: SWI/SNF related, matrix associated, actin dependent regulator of chromatin, subfamily c, member 1"	1	1	61	5	7559	-1.07	0	3.04	2.25	CEBPB
220	ST13: suppression of tumorigenicity 13 (colon carcinoma) (Hsp70 interacting protein)	1	1	61	5	7559	-1.07	0	3.04	2.25	HSPCA
221	TG: thyroglobulin	1	1	61	5	7559	-1.07	0	3.04	2.25	P4HB
222	TSNAX: translin-associated factor X	1	1	61	5	7559	-1.07	0	3.04	2.25	PBXIP1
223	"UBE2D1: ubiquitin-conjugating enzyme E2D 1 (UBC4/5 homolog, yeast)"	1	1	61	5	7559	-1.07	0	3.04	2.25	SIAH1
224	MAP2K1IP1: mitogen-activated protein kinase kinase 1 interacting protein 1	1	1	61	5	7559	-1.07	0	3.04	2.25	MAP2K2
225	NOLC1: nucleolar and coiled-body phosphoprotein 1	1	1	61	5	7559	-1.07	0	3.04	2.25	CEBPB
226	"CRSP3: cofactor required for Sp1 transcriptional activation, subunit 3, 130kDa"	1	1	61	5	7559	-1.07	0	3.04	2.25	CEBPB
227	FHL5: four and a half LIM domains 5	1	1	61	5	7559	-1.07	0	3.04	2.25	CREB1
228	BAG4: BCL2-associated athanogene 4	1	1	61	5	7559	-1.07	0	3.04	2.25	TNFRSF1A
229	RBM8A: RNA binding motif protein 8A	1	1	61	5	7559	-1.07	0	3.04	2.25	SRRM1
230	RBX1: ring-box 1	1	1	61	5	7559	-1.07	0	3.04	2.25	CUL1
231	"GNB2L1: guanine nucleotide binding protein (G protein), beta polypeptide 2-like 1"	2	2	60	46	7518	-1.16	0	2.85	2.15	JAK1 TNFRSF1A
232	NFKB1: nuclear factor of kappa light polypeptide gene enhancer in B-cells 1 (p105)	2	2	60	47	7517	-1.19	0	2.81	2.14	CEBPB ETS1
233	TBL3: transducin (beta)-like 3	1	1	61	6	7558	-1.22	0	2.89	2.18	APPBP2
234	"TRPC4AP: transient receptor potential cation channel, subfamily C, member 4 associated protein"	1	1	61	6	7558	-1.22	0	2.89	2.18	TNFRSF1A
235	"LAMA3: laminin, alpha 3"	1	1	61	6	7558	-1.22	0	2.89	2.18	SLC35E1
236	"LTA: lymphotoxin alpha (TNF superfamily, member 1)"	1	1	61	6	7558	-1.22	0	2.89	2.18	TNFRSF1A
237	ARNTL: aryl hydrocarbon receptor nuclear translocator-like	1	1	61	6	7558	-1.22	0	2.89	2.18	HSPCA
238	"MLLT3: myeloid/lymphoid or mixed-lineage leukemia (trithorax homolog, Drosophila); translocated to, 3"	1	1	61	6	7558	-1.22	0	2.89	2.18	APPBP2
239	"NFYA: nuclear transcription factor Y, alpha"	1	1	61	6	7558	-1.22	0	2.89	2.18	APPBP2
240	SEPT5: septin 5	1	1	61	6	7558	-1.22	0	2.89	2.18	MYST2
241	"POU2AF1: POU domain, class 2, associating factor 1"	1	1	61	6	7558	-1.22	0	2.89	2.18	SIAH1
242	FLJ10324: hypothetical protein FLJ10324	1	1	61	6	7558	-1.22	0	2.89	2.18	LITAF
243	MAPK10: mitogen-activated protein kinase 10	1	1	61	6	7558	-1.22	0	2.89	2.18	JUN
244	RGL2: ral guanine nucleotide dissociation stimulator-like 2	1	1	61	6	7558	-1.22	0	2.89	2.18	MYST2
245	RRAS: related RAS viral (r-ras) oncogene homolog	1	1	61	6	7558	-1.22	0	2.89	2.18	ARAF
246	SKIV2L: superkiller viralicidic activity 2-like (S. cerevisiae)	1	1	61	6	7558	-1.22	0	2.89	2.18	WDR1
247	SP100: nuclear antigen Sp100	1	1	61	6	7558	-1.22	0	2.89	2.18	ETS1
248	TBL1X: transducin (beta)-like 1X-linked	1	1	61	6	7558	-1.22	0	2.89	2.18	SIAH1
249	TGIF: TGFB-induced factor (TALE family homeobox)	1	1	61	6	7558	-1.22	0	2.89	2.18	JUN
250	"TNF: tumor necrosis factor (TNF superfamily, member 2)"	1	1	61	6	7558	-1.22	0	2.89	2.18	TNFRSF1A
251	MAPK1: mitogen-activated protein kinase 1	2	2	60	49	7515	-1.25	0	2.74	2.12	HSPCA MAP2K2
252	PTK2: PTK2 protein tyrosine kinase 2	2	2	60	50	7514	-1.29	0	2.71	2.11	ARHGAP26 PTPN11
253	"CARD4: caspase recruitment domain family, member 4"	1	1	61	7	7557	-1.34	0	2.76	2.14	CARD6
254	DDX17: DEAD (Asp-Glu-Ala-Asp) box polypeptide 17	1	1	61	7	7557	-1.34	0	2.76	2.14	WBP11
255	HSPH1: heat shock 105kDa/110kDa protein 1	1	1	61	7	7557	-1.34	0	2.76	2.14	PAFAH1B1
256	CNTFR: ciliary neurotrophic factor receptor	1	1	61	7	7557	-1.34	0	2.76	2.14	APPBP2
257	GAB3: GRB2-associated binding protein 3	1	1	61	7	7557	-1.34	0	2.76	2.14	PTPN11
258	"DSIPI: delta sleep inducing peptide, immunoreactor"	1	1	61	7	7557	-1.34	0	2.76	2.14	JUN
259	ALK: anaplastic lymphoma kinase (Ki-1)	1	1	61	7	7557	-1.34	0	2.76	2.14	HSPCA
260	KCTD13: potassium channel tetramerisation domain containing 13	1	1	61	7	7557	-1.34	0	2.76	2.14	MYST2
261	SIT: SHP2-interacting transmembrane adaptor protein	1	1	61	7	7557	-1.34	0	2.76	2.14	PTPN11
262	"TNFSF12-TNFSF13: tumor necrosis factor (ligand) superfamily, member 12-member 13"	1	1	61	7	7557	-1.34	0	2.76	2.14	TNFRSF1A
263	"MLL: myeloid/lymphoid or mixed-lineage leukemia (trithorax homolog, Drosophila)"	1	1	61	7	7557	-1.34	0	2.76	2.14	PPP1R15A
264	HNRPM: heterogeneous nuclear ribonucleoprotein M	1	1	61	7	7557	-1.34	0	2.76	2.14	JUN
265	PAX5: paired box gene 5 (B-cell lineage specific activator)	1	1	61	7	7557	-1.34	0	2.76	2.14	ETS1
266	PPYR1: pancreatic polypeptide receptor 1	1	1	61	7	7557	-1.34	0	2.76	2.14	PPP1R15A
267	CEACAM1: carcinoembryonic antigen-related cell adhesion molecule 1 (biliary glycoprotein)	1	1	61	7	7557	-1.34	0	2.76	2.14	PTPN11
268	TEF: thyrotrophic embryonic factor	1	1	61	7	7557	-1.34	0	2.76	2.14	FOSL2
269	HIRA: HIR histone cell cycle regulation defective homolog A (S. cerevisiae)	1	1	61	7	7557	-1.34	0	2.76	2.14	H3F3B
270	STARD13: START domain containing 13	1	1	61	7	7557	-1.34	0	2.76	2.14	HSPCB
271	CD14: CD14 antigen	1	1	61	7	7557	-1.34	0	2.76	2.14	TLR4
272	RNF7: ring finger protein 7	1	1	61	7	7557	-1.34	0	2.76	2.14	CUL1
273	"PTPN6: protein tyrosine phosphatase, non-receptor type 6"	2	2	60	55	7509	-1.43	0	2.55	2.07	CXCR4 TNFRSF1A
274	"RELA: v-rel reticuloendotheliosis viral oncogene homolog A, nuclear factor of kappa light polypeptide gene enhancer in B-cells 3, p65 (avian)"	2	2	60	55	7509	-1.43	0	2.55	2.07	CEBPB JUN
275	PQBP1: polyglutamine binding protein 1	1	1	61	8	7556	-1.45	0	2.65	2.11	WBP11
276	"K-ALPHA-1: tubulin, alpha, ubiquitous"	1	1	61	8	7556	-1.45	0	2.65	2.11	SIAH1
277	DCC: deleted in colorectal carcinoma	1	1	61	8	7556	-1.45	0	2.65	2.11	SIAH1
278	GATA2: GATA binding protein 2	1	1	61	8	7556	-1.45	0	2.65	2.11	JUN
279	CACYBP: calcyclin binding protein	1	1	61	8	7556	-1.45	0	2.65	2.11	SIAH1
280	"GTF2A1: general transcription factor IIA, 1, 19/37kDa"	1	1	61	8	7556	-1.45	0	2.65	2.11	GTF2F1
281	MYD88: myeloid differentiation primary response gene (88)	1	1	61	8	7556	-1.45	0	2.65	2.11	TLR4
282	PIM1: pim-1 oncogene	1	1	61	8	7556	-1.45	0	2.65	2.11	HSPCA
283	"PSMC2: proteasome (prosome, macropain) 26S subunit, ATPase, 2"	1	1	61	8	7556	-1.45	0	2.65	2.11	GTF2F1
284	"PSMD2: proteasome (prosome, macropain) 26S subunit, non-ATPase, 2"	1	1	61	8	7556	-1.45	0	2.65	2.11	TNFRSF1A
285	QARS: glutaminyl-tRNA synthetase	1	1	61	8	7556	-1.45	0	2.65	2.11	HSPCA
286	CCL3: chemokine (C-C motif) ligand 3	1	1	61	8	7556	-1.45	0	2.65	2.11	CEBPB
287	"SMARCD1: SWI/SNF related, matrix associated, actin dependent regulator of chromatin, subfamily d, member 1"	1	1	61	8	7556	-1.45	0	2.65	2.11	JUN
288	SPIB: Spi-B transcription factor (Spi-1/PU.1 related)	1	1	61	8	7556	-1.45	0	2.65	2.11	JUN
289	"STAT6: signal transducer and activator of transcription 6, interleukin-4 induced"	1	1	61	8	7556	-1.45	0	2.65	2.11	CEBPB
290	TRA1: tumor rejection antigen (gp96) 1	1	1	61	8	7556	-1.45	0	2.65	2.11	TLR4
291	"TUBA2: tubulin, alpha 2"	1	1	61	8	7556	-1.45	0	2.65	2.11	SIAH1
292	DAP3: death associated protein 3	1	1	61	8	7556	-1.45	0	2.65	2.11	HSPCA
293	NUMB: numb homolog (Drosophila)	1	1	61	8	7556	-1.45	0	2.65	2.11	SIAH1
294	"EIF3S1: eukaryotic translation initiation factor 3, subunit 1 alpha, 35kDa"	1	1	61	8	7556	-1.45	0	2.65	2.11	SIAH1
295	TRIP10: thyroid hormone receptor interactor 10	1	1	61	8	7556	-1.45	0	2.65	2.11	WBP11
296	MAFB: v-maf musculoaponeurotic fibrosarcoma oncogene homolog B (avian)	1	1	61	8	7556	-1.45	0	2.65	2.11	FOSL2
297	SP1: Sp1 transcription factor	2	2	60	57	7507	-1.48	0	2.49	2.04	CEBPB JUN
298	STUB1: STIP1 homology and U-box containing protein 1	1	1	61	9	7555	-1.55	0	2.55	2.07	HSPCA
299	FRS2: fibroblast growth factor receptor substrate 2	1	1	61	9	7555	-1.55	0	2.55	2.07	PTPN11
300	ATF5: activating transcription factor 5	1	1	61	9	7555	-1.55	0	2.55	2.07	CEBPB
301	PACSIN1: protein kinase C and casein kinase substrate in neurons 1	1	1	61	9	7555	-1.55	0	2.55	2.07	MYST2
302	HLF: hepatic leukemia factor	1	1	61	9	7555	-1.55	0	2.55	2.07	JUN
303	LIFR: leukemia inhibitory factor receptor	1	1	61	9	7555	-1.55	0	2.55	2.07	PTPN11
304	"SH2D1A: SH2 domain protein 1A, Duncan's disease (lymphoproliferative syndrome)"	1	1	61	9	7555	-1.55	0	2.55	2.07	CD84
305	MYB: v-myb myeloblastosis viral oncogene homolog (avian)	1	1	61	9	7555	-1.55	0	2.55	2.07	CEBPB
306	NACA: nascent-polypeptide-associated complex alpha polypeptide	1	1	61	9	7555	-1.55	0	2.55	2.07	JUN
307	NFE2L1: nuclear factor (erythroid-derived 2)-like 1	1	1	61	9	7555	-1.55	0	2.55	2.07	JUN
308	TTRAP: TRAF and TNF receptor associated protein	1	1	61	9	7555	-1.55	0	2.55	2.07	ETS1
309	PRKD1: protein kinase D1	1	1	61	9	7555	-1.55	0	2.55	2.07	JUN
310	"BACH1: BTB and CNC homology 1, basic leucine zipper transcription factor 1"	1	1	61	9	7555	-1.55	0	2.55	2.07	ATF7
311	ZF: HCF-binding transcription factor Zhangfei	1	1	61	9	7555	-1.55	0	2.55	2.07	JUN
312	BRAF: v-raf murine sarcoma viral oncogene homolog B1	1	1	61	9	7555	-1.55	0	2.55	2.07	MAP2K2
313	VAMP2: vesicle-associated membrane protein 2 (synaptobrevin 2)	1	1	61	9	7555	-1.55	0	2.55	2.07	VAPA
314	"WASF2: WAS protein family, member 2"	1	1	61	10	7554	-1.64	0	2.45	2.04	ACTR2
315	SKB1: SKB1 homolog (S. pombe)	1	1	61	10	7554	-1.64	0	2.45	2.04	JAK1
316	"CEBPD: CCAAT/enhancer binding protein (C/EBP), delta"	1	1	61	10	7554	-1.64	0	2.45	2.04	CEBPB
317	"GADD45A: growth arrest and DNA-damage-inducible, alpha"	1	1	61	10	7554	-1.64	0	2.45	2.04	GADD45B
318	DRPLA: dentatorubral-pallidoluysian atrophy (atrophin-1)	1	1	61	10	7554	-1.64	0	2.45	2.04	MYST2
319	"F8: coagulation factor VIII, procoagulant component (hemophilia A)"	1	1	61	10	7554	-1.64	0	2.45	2.04	LMAN1
320	MAP3K4: mitogen-activated protein kinase kinase kinase 4	1	1	61	10	7554	-1.64	0	2.45	2.04	GADD45B
321	FXYD6: FXYD domain containing ion transport regulator 6	1	1	61	10	7554	-1.64	0	2.45	2.04	SLC35E1
322	"PPARD: peroxisome proliferative activated receptor, delta"	1	1	61	10	7554	-1.64	0	2.45	2.04	GADD45B
323	"ABCF3: ATP-binding cassette, sub-family F (GCN20), member 3"	1	1	61	10	7554	-1.64	0	2.45	2.04	SLC35E1
324	WDR33: WD repeat domain 33	1	1	61	10	7554	-1.64	0	2.45	2.04	MYST2
325	PRLR: prolactin receptor	1	1	61	10	7554	-1.64	0	2.45	2.04	PTPN11
326	"RAC2: ras-related C3 botulinum toxin substrate 2 (rho family, small GTP binding protein Rac2)"	1	1	61	10	7554	-1.64	0	2.45	2.04	CUL1
327	RPS3A: ribosomal protein S3A	1	1	61	10	7554	-1.64	0	2.45	2.04	HSPCA
328	SELE: selectin E (endothelial adhesion molecule 1)	1	1	61	10	7554	-1.64	0	2.45	2.04	PTPN11
329	SKI: v-ski sarcoma viral oncogene homolog (avian)	1	1	61	10	7554	-1.64	0	2.45	2.04	JUN
330	TEC: tec protein tyrosine kinase	1	1	61	10	7554	-1.64	0	2.45	2.04	JAK1
331	TOP2A: topoisomerase (DNA) II alpha 170kDa	1	1	61	10	7554	-1.64	0	2.45	2.04	JUN
332	"TUBA3: tubulin, alpha 3"	1	1	61	10	7554	-1.64	0	2.45	2.04	SIAH1
333	COPS5: COP9 constitutive photomorphogenic homolog subunit 5 (Arabidopsis)	1	1	61	11	7553	-1.72	0	2.37	1.99	JUN
334	CTLA4: cytotoxic T-lymphocyte-associated protein 4	1	1	61	11	7553	-1.72	0	2.37	1.99	PTPN11
335	"ELK1: ELK1, member of ETS oncogene family"	1	1	61	11	7553	-1.72	0	2.37	1.99	CEBPB
336	"NR5A1: nuclear receptor subfamily 5, group A, member 1"	1	1	61	11	7553	-1.72	0	2.37	1.99	JUN
337	LEPR: leptin receptor	1	1	61	11	7553	-1.72	0	2.37	1.99	PTPN11
338	LIMK1: LIM domain kinase 1	1	1	61	11	7553	-1.72	0	2.37	1.99	RNF12
339	MSX2: msh homeo box homolog 2 (Drosophila)	1	1	61	11	7553	-1.72	0	2.37	1.99	GTF2F1
340	TH1L: TH1-like (Drosophila)	1	1	61	11	7553	-1.72	0	2.37	1.99	ARAF
341	"PLAUR: plasminogen activator, urokinase receptor"	1	1	61	11	7553	-1.72	0	2.37	1.99	JAK1
342	"SMARCB1: SWI/SNF related, matrix associated, actin dependent regulator of chromatin, subfamily b, member 1"	1	1	61	11	7553	-1.72	0	2.37	1.99	CEBPB
343	TSHR: thyroid stimulating hormone receptor	1	1	61	11	7553	-1.72	0	2.37	1.99	JAK1
344	ZNF165: zinc finger protein 165	1	1	61	11	7553	-1.72	0	2.37	1.99	MYST2
345	"DGKZ: diacylglycerol kinase, zeta 104kDa"	1	1	61	11	7553	-1.72	0	2.37	1.99	RASGRP1
346	MAPKAPK5: mitogen-activated protein kinase-activated protein kinase 5	1	1	61	11	7553	-1.72	0	2.37	1.99	JUN
347	GRB2: growth factor receptor-bound protein 2	3	3	59	149	7415	-1.74	0	2.07	1.82	JAK1 PTPN11 TNFRSF1A
348	TRIM28: tripartite motif-containing 28	1	1	61	12	7552	-1.79	0	2.29	1.95	CEBPB
349	STAM2: signal transducing adaptor molecule (SH3 domain and ITAM motif) 2	1	1	61	12	7552	-1.79	0	2.29	1.95	JAK1
350	"CSF2RB: colony stimulating factor 2 receptor, beta, low-affinity (granulocyte-macrophage)"	1	1	61	12	7552	-1.79	0	2.29	1.95	PTPN11
351	EPHA2: EPH receptor A2	1	1	61	12	7552	-1.79	0	2.29	1.95	PTPN11
352	FOXO1A: forkhead box O1A (rhabdomyosarcoma)	1	1	61	12	7552	-1.79	0	2.29	1.95	CEBPB
353	TRIM23: tripartite motif-containing 23	1	1	61	12	7552	-1.79	0	2.29	1.95	PSCD1
354	MDK: midkine (neurite growth-promoting factor 2)	1	1	61	12	7552	-1.79	0	2.29	1.95	JAK1
355	MET: met proto-oncogene (hepatocyte growth factor receptor)	1	1	61	12	7552	-1.79	0	2.29	1.95	PTPN11
356	NFE2L2: nuclear factor (erythroid-derived 2)-like 2	1	1	61	12	7552	-1.79	0	2.29	1.95	JUN
357	"TEK: TEK tyrosine kinase, endothelial (venous malformations, multiple cutaneous and mucosal)"	1	1	61	12	7552	-1.79	0	2.29	1.95	PTPN11
358	EDF1: endothelial differentiation-related factor 1	1	1	61	12	7552	-1.79	0	2.29	1.95	CREB1
359	TRIP4: thyroid hormone receptor interactor 4	1	1	61	12	7552	-1.79	0	2.29	1.95	JUN
360	NXF1: nuclear RNA export factor 1	1	1	61	13	7551	-1.85	0	2.22	1.92	SRRM1
361	APOB: apolipoprotein B (including Ag(x) antigen)	1	1	61	13	7551	-1.85	0	2.22	1.92	HSPCA
362	"IFNAR1: interferon (alpha, beta and omega) receptor 1"	1	1	61	13	7551	-1.85	0	2.22	1.92	PTPN11
363	"ITGA5: integrin, alpha 5 (fibronectin receptor, alpha polypeptide)"	1	1	61	13	7551	-1.85	0	2.22	1.92	NISCH
364	"ITGAM: integrin, alpha M (complement component receptor 3, alpha; also known as CD11b (p170), macrophage antigen alpha polypeptide)"	1	1	61	13	7551	-1.85	0	2.22	1.92	ICAM2
365	MSN: moesin	1	1	61	13	7551	-1.85	0	2.22	1.92	ICAM2
366	"PAFAH1B2: platelet-activating factor acetylhydrolase, isoform Ib, beta subunit 30kDa"	1	1	61	13	7551	-1.85	0	2.22	1.92	PAFAH1B1
367	CGI-116: CGI-116 protein	1	1	61	13	7551	-1.85	0	2.22	1.92	PBXIP1
368	TOLLIP: toll interacting protein	1	1	61	13	7551	-1.85	0	2.22	1.92	TLR4
369	PKN1: protein kinase N1	1	1	61	13	7551	-1.85	0	2.22	1.92	ARHGAP26
370	KLHL12: kelch-like 12 (Drosophila)	1	1	61	13	7551	-1.85	0	2.22	1.92	ARAF
371	"CASP10: caspase 10, apoptosis-related cysteine protease"	1	1	61	13	7551	-1.85	0	2.22	1.92	TNFRSF1A
372	RECQL5: RecQ protein-like 5	1	1	61	13	7551	-1.85	0	2.22	1.92	CREB1
373	"BRCA1: breast cancer 1, early onset"	2	2	60	75	7489	-1.88	0	2.05	1.82	JAK1 JUN
374	EP300: E1A binding protein p300	2	2	60	76	7488	-1.9	0	2.02	1.8	CEBPB ETS1
375	"SMAD4: SMAD, mothers against DPP homolog 4 (Drosophila)"	2	2	60	77	7487	-1.91	0	2	1.79	CEBPB JUN
376	"PTN: pleiotrophin (heparin binding growth factor 8, neurite growth-promoting factor 1)"	2	2	60	77	7487	-1.91	0	2	1.79	GTF2F1 P4HB
377	VIM: vimentin	2	2	60	77	7487	-1.91	0	2	1.79	CREB1 MYST2
378	"CDH5: cadherin 5, type 2, VE-cadherin (vascular epithelium)"	1	1	61	14	7550	-1.92	0	2.16	1.89	PTPN11
379	"ARPC3: actin related protein 2/3 complex, subunit 3, 21kDa"	1	1	61	14	7550	-1.92	0	2.16	1.89	ACTR2
380	"TNK2: tyrosine kinase, non-receptor, 2"	1	1	61	14	7550	-1.92	0	2.16	1.89	MDS028
381	CIB1: calcium and integrin binding 1 (calmyrin)	1	1	61	14	7550	-1.92	0	2.16	1.89	PLK2
382	"CSNK2A2: casein kinase 2, alpha prime polypeptide"	1	1	61	14	7550	-1.92	0	2.16	1.89	HSPCA
383	SNAPAP: SNAP-associated protein	1	1	61	14	7550	-1.92	0	2.16	1.89	MYST2
384	FUS: fusion (involved in t(12;16) in malignant liposarcoma)	1	1	61	14	7550	-1.92	0	2.16	1.89	SRRM1
385	GAB1: GRB2-associated binding protein 1	1	1	61	14	7550	-1.92	0	2.16	1.89	PTPN11
386	APC: adenomatosis polyposis coli	1	1	61	14	7550	-1.92	0	2.16	1.89	SIAH1
387	"ORC1L: origin recognition complex, subunit 1-like (yeast)"	1	1	61	14	7550	-1.92	0	2.16	1.89	MYST2
388	PAG: phosphoprotein associated with glycosphingolipid-enriched microdomains	1	1	61	14	7550	-1.92	0	2.16	1.89	PTPN11
389	Cep70: p10-binding protein	1	1	61	14	7550	-1.92	0	2.16	1.89	MYST2
390	CREBBP: CREB binding protein (Rubinstein-Taybi syndrome)	2	2	60	78	7486	-1.93	0	1.98	1.78	CREB1 JUN
391	CREB3: cAMP responsive element binding protein 3	1	1	61	15	7549	-1.97	0	2.1	1.84	APPBP2
392	"DCTN1: dynactin 1 (p150, glued homolog, Drosophila)"	1	1	61	15	7549	-1.97	0	2.1	1.84	PAFAH1B1
393	HOOK2: hook homolog 2 (Drosophila)	1	1	61	15	7549	-1.97	0	2.1	1.84	MYST2
394	"PDGFRA: platelet-derived growth factor receptor, alpha polypeptide"	1	1	61	15	7549	-1.97	0	2.1	1.84	PTPN11
395	BCL6: B-cell CLL/lymphoma 6 (zinc finger protein 51)	1	1	61	15	7549	-1.97	0	2.1	1.84	JUN
396	"CASP7: caspase 7, apoptosis-related cysteine protease"	1	1	61	15	7549	-1.97	0	2.1	1.84	TNFRSF1A
397	"KHDRBS3: KH domain containing, RNA binding, signal transduction associated 3"	1	1	61	16	7548	-2.03	0	2.04	1.82	SIAH1
398	BAT8: HLA-B associated transcript 8	1	1	61	16	7548	-2.03	0	2.04	1.82	H3F3B
399	"COL1A2: collagen, type I, alpha 2"	1	1	61	16	7548	-2.03	0	2.04	1.82	P4HB
400	DPPA2: developmental pluripotency associated 2	1	1	61	16	7548	-2.03	0	2.04	1.82	PBXIP1
401	GNA12: guanine nucleotide binding protein (G protein) alpha 12	1	1	61	16	7548	-2.03	0	2.04	1.82	HSPCA
402	"GTF2E2: general transcription factor IIE, polypeptide 2, beta 34kDa"	1	1	61	16	7548	-2.03	0	2.04	1.82	GTF2F1
403	LMO2: LIM domain only 2 (rhombotin-like 1)	1	1	61	16	7548	-2.03	0	2.04	1.82	RNF12
404	BCL3: B-cell CLL/lymphoma 3	1	1	61	16	7548	-2.03	0	2.04	1.82	JUN
405	CCNB1: cyclin B1	1	1	61	16	7548	-2.03	0	2.04	1.82	GADD45B
406	SOCS3: suppressor of cytokine signaling 3	1	1	61	16	7548	-2.03	0	2.04	1.82	CXCR4
407	"SLC9A3R2: solute carrier family 9 (sodium/hydrogen exchanger), isoform 3 regulator 2"	1	1	61	16	7548	-2.03	0	2.04	1.82	SIAH1
408	ZBTB8: zinc finger and BTB domain containing 8	1	1	61	17	7547	-2.07	0	1.99	1.79	MYST2
409	"JAK3: Janus kinase 3 (a protein tyrosine kinase, leukocyte)"	1	1	61	17	7547	-2.07	0	1.99	1.79	CXCR4
410	MAP2K1: mitogen-activated protein kinase kinase 1	1	1	61	17	7547	-2.07	0	1.99	1.79	ARAF
411	SKP2: S-phase kinase-associated protein 2 (p45)	1	1	61	17	7547	-2.07	0	1.99	1.79	CUL1
412	"TUBA1: tubulin, alpha 1 (testis specific)"	1	1	61	17	7547	-2.07	0	1.99	1.79	SIAH1
413	"VDR: vitamin D (1,25- dihydroxyvitamin D3) receptor"	1	1	61	17	7547	-2.07	0	1.99	1.79	JUN
414	MCRS1: microspherule protein 1	1	1	61	18	7546	-2.12	0	1.94	1.76	WBP11
415	CTBP2: C-terminal binding protein 2	1	1	61	18	7546	-2.12	0	1.94	1.76	BAZ2B
416	AHR: aryl hydrocarbon receptor	1	1	61	18	7546	-2.12	0	1.94	1.76	HSPCA
417	PECAM1: platelet/endothelial cell adhesion molecule (CD31 antigen)	1	1	61	18	7546	-2.12	0	1.94	1.76	PTPN11
418	"RAB1A: RAB1A, member RAS oncogene family"	1	1	61	18	7546	-2.12	0	1.94	1.76	CREB1
419	"SGTA: small glutamine-rich tetratricopeptide repeat (TPR)-containing, alpha"	1	1	61	18	7546	-2.12	0	1.94	1.76	HSPCA
420	SHB: SHB (Src homology 2 domain containing) adaptor protein B	1	1	61	18	7546	-2.12	0	1.94	1.76	JAK1
421	BTK: Bruton agammaglobulinemia tyrosine kinase	1	1	61	18	7546	-2.12	0	1.94	1.76	JAK1
422	HIPK3: homeodomain interacting protein kinase 3	1	1	61	19	7545	-2.16	0	1.89	1.73	SIAH1
423	"DVL3: dishevelled, dsh homolog 3 (Drosophila)"	1	1	61	19	7545	-2.16	0	1.89	1.73	MYST2
424	GTF2B: general transcription factor IIB	1	1	61	19	7545	-2.16	0	1.89	1.73	GTF2F1
425	"IL2RB: interleukin 2 receptor, beta"	1	1	61	19	7545	-2.16	0	1.89	1.73	JAK1
426	"MPP3: membrane protein, palmitoylated 3 (MAGUK p55 subfamily member 3)"	1	1	61	19	7545	-2.16	0	1.89	1.73	PLK2
427	PDPK1: 3-phosphoinositide dependent protein kinase-1	1	1	61	19	7545	-2.16	0	1.89	1.73	HSPCA
428	SRC: v-src sarcoma (Schmidt-Ruppin A-2) viral oncogene homolog (avian)	2	2	60	94	7470	-2.17	0	1.7	1.57	HSPCA IL6R
429	CCR5: chemokine (C-C motif) receptor 5	1	1	61	20	7544	-2.2	0	1.85	1.69	CXCR4
430	"PPARG: peroxisome proliferative activated receptor, gamma"	1	1	61	20	7544	-2.2	0	1.85	1.69	GADD45B
431	EIF2AK2: eukaryotic translation initiation factor 2-alpha kinase 2	1	1	61	20	7544	-2.2	0	1.85	1.69	HSPCA
432	"SMARCA4: SWI/SNF related, matrix associated, actin dependent regulator of chromatin, subfamily a, member 4"	1	1	61	20	7544	-2.2	0	1.85	1.69	CEBPB
433	DAXX: death-associated protein 6	1	1	61	21	7543	-2.24	0	1.8	1.65	ETS1
434	"SMAD3: SMAD, mothers against DPP homolog 3 (Drosophila)"	2	2	60	102	7462	-2.26	0	1.57	1.46	CEBPB JUN
435	"LSM1: LSM1 homolog, U6 small nuclear RNA associated (S. cerevisiae)"	1	1	61	22	7542	-2.28	0	1.76	1.62	HSPCA
436	HSF1: heat shock transcription factor 1	1	1	61	22	7542	-2.28	0	1.76	1.62	CEBPB
437	DDX24: DEAD (Asp-Glu-Ala-Asp) box polypeptide 24	1	1	61	22	7542	-2.28	0	1.76	1.62	HSPCB
438	BCR: breakpoint cluster region	1	1	61	22	7542	-2.28	0	1.76	1.62	PTPN11
439	TRADD: TNFRSF1A-associated via death domain	1	1	61	22	7542	-2.28	0	1.76	1.62	TNFRSF1A
440	UPF2: UPF2 regulator of nonsense transcripts homolog (yeast)	1	1	61	23	7541	-2.31	0	1.73	1.59	SRRM1
441	"TAF1: TAF1 RNA polymerase II, TATA box binding protein (TBP)-associated factor, 250kDa"	1	1	61	23	7541	-2.31	0	1.73	1.59	JUN
442	NRIP1: nuclear receptor interacting protein 1	1	1	61	23	7541	-2.31	0	1.73	1.59	JUN
443	SOCS1: suppressor of cytokine signaling 1	1	1	61	23	7541	-2.31	0	1.73	1.59	JAK1
444	"FGFR3: fibroblast growth factor receptor 3 (achondroplasia, thanatophoric dwarfism)"	1	1	61	24	7540	-2.35	0	1.69	1.56	PTPN11
445	"SPTAN1: spectrin, alpha, non-erythrocytic 1 (alpha-fodrin)"	1	1	61	24	7540	-2.35	0	1.69	1.56	PTP4A1
446	"COL1A1: collagen, type I, alpha 1"	1	1	61	26	7538	-2.41	0	1.62	1.5	P4HB
447	UBQLN1: ubiquilin 1	1	1	61	26	7538	-2.41	0	1.62	1.5	P4HB
448	KIT: v-kit Hardy-Zuckerman 4 feline sarcoma viral oncogene homolog	1	1	61	26	7538	-2.41	0	1.62	1.5	PTPN11
449	TRAF1: TNF receptor-associated factor 1	1	1	61	26	7538	-2.41	0	1.62	1.5	TNFRSF1A
450	"SMAD2: SMAD, mothers against DPP homolog 2 (Drosophila)"	2	2	60	116	7448	-2.41	0	1.39	1.31	JUN LITAF
451	EPOR: erythropoietin receptor	1	1	61	27	7537	-2.43	0	1.59	1.47	PTPN11
452	"ACTC: actin, alpha, cardiac muscle"	1	1	61	27	7537	-2.43	0	1.59	1.47	ACTR2
453	E2F1: E2F transcription factor 1	1	1	61	28	7536	-2.46	0	1.56	1.45	CUL1
454	NCK2: NCK adaptor protein 2	1	1	61	28	7536	-2.46	0	1.56	1.45	WBP11
455	"PAFAH1B3: platelet-activating factor acetylhydrolase, isoform Ib, gamma subunit 29kDa"	1	1	61	29	7535	-2.49	0	1.53	1.42	PAFAH1B1
456	"CSNK2B: casein kinase 2, beta polypeptide"	1	1	61	30	7534	-2.51	0	1.5	1.4	ARAF
457	HSPA1A: heat shock 70kDa protein 1A	1	1	61	30	7534	-2.51	0	1.5	1.4	PPP1R15A
458	BCAR1: breast cancer anti-estrogen resistance 1	1	1	61	31	7533	-2.54	0	1.47	1.37	PPP1R15A
459	"ERBB2: v-erb-b2 erythroblastic leukemia viral oncogene homolog 2, neuro/glioblastoma derived oncogene homolog (avian)"	1	1	61	32	7532	-2.56	0	1.44	1.35	HSPCA
460	"MCM2: MCM2 minichromosome maintenance deficient 2, mitotin (S. cerevisiae)"	1	1	61	32	7532	-2.56	0	1.44	1.35	MYST2
461	"PPP1CA: protein phosphatase 1, catalytic subunit, alpha isoform"	1	1	61	32	7532	-2.56	0	1.44	1.35	PPP1R15A
462	MAPK8: mitogen-activated protein kinase 8	1	1	61	32	7532	-2.56	0	1.44	1.35	JUN
463	USHBP1: Usher syndrome 1C binding protein 1	1	1	61	32	7532	-2.56	0	1.44	1.35	SERTAD3
464	HNRPK: heterogeneous nuclear ribonucleoprotein K	1	1	61	33	7531	-2.58	0	1.42	1.33	CEBPB
465	"PDGFRB: platelet-derived growth factor receptor, beta polypeptide"	1	1	61	33	7531	-2.58	0	1.42	1.33	PTPN11
466	KIAA0980: KIAA0980 protein	1	1	61	34	7530	-2.6	0	1.39	1.31	MYST2
467	IRS1: insulin receptor substrate 1	1	1	61	34	7530	-2.6	0	1.39	1.31	PTPN11
468	SUMO1: SMT3 suppressor of mif two 3 homolog 1 (yeast)	1	1	61	35	7529	-2.62	0	1.37	1.29	TNFRSF1A
469	"ACTB: actin, beta"	1	1	61	36	7528	-2.64	0	1.34	1.27	CLIC4
470	NCOR2: nuclear receptor co-repressor 2	1	1	61	36	7528	-2.64	0	1.34	1.27	JUN
471	"CDC2: cell division cycle 2, G1 to S and G2 to M"	1	1	61	36	7528	-2.64	0	1.34	1.27	GADD45B
472	PXN: paxillin	2	2	60	152	7412	-2.65	0	1.03	1	P4HB PTPN11
473	MAPK14: mitogen-activated protein kinase 14	1	1	61	37	7527	-2.66	0	1.32	1.26	CREB1
474	AKT1: v-akt murine thymoma viral oncogene homolog 1	1	1	61	37	7527	-2.66	0	1.32	1.26	HSPCA
475	HDAC3: histone deacetylase 3	1	1	61	38	7526	-2.68	0	1.3	1.24	JUN
476	"CDKN1A: cyclin-dependent kinase inhibitor 1A (p21, Cip1)"	1	1	61	40	7524	-2.71	0	1.25	1.2	GADD45B
477	SYK: spleen tyrosine kinase	1	1	61	41	7523	-2.73	0	1.23	1.18	JAK1
478	PIN1: protein (peptidyl-prolyl cis/trans isomerase) NIMA-interacting 1	1	1	61	42	7522	-2.74	0	1.21	1.16	JUN
479	"CAV1: caveolin 1, caveolae protein, 22kDa"	1	1	61	42	7522	-2.74	0	1.21	1.16	PTPN11
480	"CALM1: calmodulin 1 (phosphorylase kinase, delta)"	1	1	61	45	7519	-2.79	0	1.16	1.11	HSPCA
481	PML: promyelocytic leukemia	1	1	61	46	7518	-2.8	0	1.14	1.09	JUN
482	NDP52: nuclear domain 10 protein	1	1	61	49	7515	-2.84	0	1.09	1.05	MYST2
483	ABL1: v-abl Abelson murine leukemia viral oncogene homolog 1	1	1	61	49	7515	-2.84	0	1.09	1.05	JAK1
484	NCOA1: nuclear receptor coactivator 1	1	1	61	49	7515	-2.84	0	1.09	1.05	JUN
485	C14orf1: chromosome 14 open reading frame 1	1	1	61	50	7514	-2.85	0	1.07	1.04	CREB1
486	SAT: spermidine/spermine N1-acetyltransferase	1	1	61	50	7514	-2.85	0	1.07	1.04	MYST2
487	"APP: amyloid beta (A4) precursor protein (protease nexin-II, Alzheimer disease)"	1	1	61	51	7513	-2.86	0	1.06	1.02	APPBP2
488	LCK: lymphocyte-specific protein tyrosine kinase	1	1	61	51	7513	-2.86	0	1.06	1.02	PTPN11
489	"HTATIP: HIV-1 Tat interacting protein, 60kDa"	1	1	61	52	7512	-2.87	0	1.04	1.01	CREB1
490	TBP: TATA box binding protein	1	1	61	55	7509	-2.9	0	1	0.97	JUN
491	LYN: v-yes-1 Yamaguchi sarcoma viral related oncogene homolog	1	1	61	57	7507	-2.92	0	0.97	0.95	PPP1R15A
492	ATF7IP: activating transcription factor 7 interacting protein	1	1	61	57	7507	-2.92	0	0.97	0.95	GTF2F1
493	PCNA: proliferating cell nuclear antigen	1	1	61	58	7506	-2.93	0	0.96	0.94	GADD45B
494	KIAA1196: KIAA1196 protein	1	1	61	58	7506	-2.93	0	0.96	0.94	PPP1R15A
495	"YWHAZ: tyrosine 3-monooxygenase/tryptophan 5-monooxygenase activation protein, zeta polypeptide"	1	1	61	58	7506	-2.93	0	0.96	0.94	CLIC4
496	CHD3: chromodomain helicase DNA binding protein 3	1	1	61	60	7504	-2.95	0	0.93	0.92	CREB1
497	SHC1: SHC (Src homology 2 domain containing) transforming protein 1	1	1	61	78	7486	-3.06	0	0.74	0.73	PTPN11
498	TP53: tumor protein p53 (Li-Fraumeni syndrome)	1	1	61	178	7386	-3.06	0	0.26	0.26	HSPCA
499	TLN1: talin 1	1	1	61	82	7482	-3.08	0	0.71	0.69	PTPN11
500	"FYN: FYN oncogene related to SRC, FGR, YES"	1	1	61	89	7475	-3.1	0	0.65	0.64	PTPN11
501	"SMAD9: SMAD, mothers against DPP homolog 9 (Drosophila)"	1	1	61	102	7462	-3.13	0	0.56	0.55	VCIP135
502	EWSR1: Ewing sarcoma breakpoint region 1	1	1	61	104	7460	-3.13	0	0.55	0.54	FLJ32001
503	TRAF2: TNF receptor-associated factor 2	1	1	61	124	7440	-3.15	0	0.44	0.44	TNFRSF1A
504	DIPA: hepatitis delta antigen-interacting protein A	1	1	61	128	7436	-3.15	0	0.42	0.42	PBXIP1
