# Supplementary material for: Integrating Factor Analysis and a Transgenic Mouse Model to Reveal a Peripheral Blood Predictor of Breast Tumors
Source: BMC Med Genomics. 2011 Jul 22;4:61. doi: 10.1186/1755-8794-4-61 (PMC3178481; doi:10.1186/1755-8794-4-61)
Supplement: Additional File 9 — BMC_Miniwebsite Tabular documents generated from the functional annotation of the top 3 factors. [file 1755-8794-4-61-S9.ZIP › BMC_MiniWebsite/Original_Factor_Model_files/UP_Top3_MPMP_gather_transfac.txt]

#	Annotation	Total Genes With Ann	Your Genes (With Ann)	Your Genes (No Ann)	Genome (With Ann)	Genome (No Ann)	ln(Bayes factor)	neg ln(p value)	FE: neg ln(p value)	FE: neg ln(FDR)	Genes
1	V$USF_Q6: upstream stimulating factor	70	70	10	12224	5016	3.87	7.73	7.86	2.19	ACTR2 APBB1IP APPBP2 ARAF ARFRP1 ARHGAP26 ATF7 ATP8A1 C10orf84 C20orf14 C4orf15 C9orf72 CD84 CEBPB CLIC4 CREB1 CUL1 CXCR4 DGKA DKFZP586A0522 DUSP10 EAF1 EHD1 EMILIN2 ENC1 ETS1 FLJ32001 FLJ35382 FOSL2 GADD45B GART GTF2F1 GTF2IRD2 HSPC128 HSPCA HSPCB ICAM2 IL13RA1 IL6R JAK1 JUN LITAF LMAN1 MAP2K2 MDS028 MGC16824 MYST2 NISCH OSBPL5 P4HB PAFAH1B1 PBXIP1 PGD PLK2 PPP1R15A PSCD1 PTP4A1 PTPN11 RASGRP1 RNF12 SIAH1 SLC30A1 SLC35E1 SRRM1 STIP1 TALDO1 TCN2 TLR4 VAPA YTHDF3
2	V$WHN_B: winged-helix factor nude	41	41	39	5741	11499	3.45	7.23	7.25	2.19	APPBP2 ARFRP1 ARHGAP26 C20orf14 C4orf15 C9orf72 CEBPB CREB1 CUL1 CXCR4 DUSP10 EAF1 EHD1 EMILIN2 FOSL2 GADD45B GTF2F1 H3F3B HSPC128 HSPCA HSPCB IL6R JUN LITAF LMAN1 MAP2K2 MYST2 P4HB RASGRP1 SERTAD3 SLC22A15 SLC30A1 SLC35E1 SRRM1 TALDO1 TCN2 TNFRSF1A VAPA WDR1 YTHDF3 ZNF281
3	V$ATF4_Q2: activating transcription factor 4	39	39	41	5673	11567	2.29	6	6.02	1.39	APPBP2 ARAF ARFRP1 ARHGAP26 C20orf14 C4orf15 CEBPB CUL1 DGKA EMILIN2 ETS1 FLJ35382 FOSL2 GTF2F1 HSPC128 HSPCB ICAM2 IL13RA1 IL6R JAK1 JUN MAP2K2 MDS028 MGC16824 MYST2 NISCH P4HB PAFAH1B1 PGD PLK2 PPP1R15A PSCD1 PTP4A1 RNF12 SERTAD3 SIAH1 SLC35E1 TCN2 YTHDF3
4	V$E2F1_Q6: E2F-1	67	67	13	12020	5220	1.91	5.56	5.76	1.39	ACTR2 APBB1IP ARAF ARFRP1 ARHGAP26 ATF7 ATP8A1 C10orf84 C20orf14 C4orf15 C9orf72 CEBPB CLIC4 CREB1 CUL1 CXCR4 DGKA DUSP10 EAF1 EHD1 EMILIN2 ENC1 ETS1 FLJ32001 FLJ35382 FOSL2 GADD45B GART GTF2F1 GTF2IRD2 H3F3B HSPC128 HSPCA HSPCB IL13RA1 IL6R JAK1 JUN LITAF LMAN1 MDS028 MGC16824 MYST2 NISCH OSBPL5 P4HB PAFAH1B1 PGD PLK2 PSCD1 PTPN11 RASGRP1 RNF12 SERTAD3 SIAH1 SLC22A15 SLC30A1 SLC35E1 SRRM1 STIP1 TALDO1 TLR4 VAPA WBP11 WDR1 YTHDF3 ZNF281
5	V$MYOGNF1_01: myogenin / nuclear factor 1 or related factors	9	9	71	4058	13182	1.5	5.13	0	0	DGKA DKFZP586A0522 ENC1 HSPC128 HSPCA LMAN1 OSBPL5 PGD PTP4A1
6	V$MTF1_Q4	17	17	63	1933	15307	1.11	4.72	4.96	1.11	APBB1IP ARHGAP26 ATF7 C20orf14 C4orf15 CLIC4 ENC1 ETS1 FOSL2 ICAM2 PPP1R15A PSCD1 PTPN11 SERTAD3 SLC22A15 SLC30A1 SLC35E1
7	V$ACAAT_B: Avian C-type CCAAT box	12	12	68	1155	16085	1.01	4.61	4.95	1.11	C10orf84 C9orf72 DUSP10 ETS1 GADD45B H3F3B IL6R JUN P4HB TCN2 TNFRSF1A ZNF281
8	V$CREB_02: cAMP-responsive element binding protein	20	20	60	2474	14766	1.01	4.61	4.78	1.11	C20orf14 C9orf72 CREB1 FLJ35382 FOSL2 GART GTF2F1 GTF2IRD2 HSPC128 ICAM2 JUN MAP2K2 MYST2 P4HB PAFAH1B1 PPP1R15A PSCD1 SERTAD3 SLC35E1 YTHDF3
9	V$VMYB_01: v-Myb	69	69	11	12844	4396	0.96	4.56	4.79	1.11	ACTR2 APBB1IP APPBP2 ARAF ARFRP1 ARHGAP26 ATF7 BAZ2B C10orf84 C20orf14 C4orf15 C9orf72 CARD6 CEBPB CLIC4 CUL1 CXCR4 DGKA DUSP10 EAF1 EHD1 EMILIN2 ENC1 ETS1 FLJ32001 FLJ35382 FOSL2 GADD45B GART GTF2F1 GTF2IRD2 H3F3B HSPC128 HSPCA HSPCB ICAM2 IL13RA1 IL6R JUN LMAN1 MAP2K2 MDS028 MYST2 NISCH OSBPL5 PAFAH1B1 PBXIP1 PGD PLK2 PPP1R15A PSCD1 PTP4A1 RASGRP1 RNF12 SERTAD3 SIAH1 SLC22A15 SLC30A1 SLC35E1 STIP1 TALDO1 TCN2 TLR4 TNFRSF1A VAPA VCIP135 WBP11 YTHDF3 ZNF281
10	V$CREBATF_Q6	39	39	41	6221	11019	0.7	4.2	4.29	0.89	APPBP2 ARAF ARFRP1 C20orf14 C9orf72 CEBPB CREB1 CXCR4 DGKA EMILIN2 FLJ35382 FOSL2 GART GTF2F1 GTF2IRD2 H3F3B HSPC128 HSPCB ICAM2 JUN MAP2K2 MDS028 MGC16824 MYST2 P4HB PAFAH1B1 PLK2 PPP1R15A PSCD1 PTP4A1 RASGRP1 RNF12 SERTAD3 SLC35E1 SRRM1 VAPA WBP11 WDR1 YTHDF3
11	V$E2F1_Q6_01	51	51	29	8780	8460	0.65	4.14	4.25	0.89	ARFRP1 ARHGAP26 ATF7 ATP8A1 C10orf84 C4orf15 C9orf72 CEBPB CLIC4 CUL1 CXCR4 DGKA DUSP10 EAF1 EHD1 EMILIN2 ENC1 ETS1 FLJ32001 FLJ35382 GADD45B GART H3F3B HSPC128 HSPCB JAK1 JUN LITAF LMAN1 MYST2 NISCH OSBPL5 P4HB PAFAH1B1 PBXIP1 PGD PLK2 PSCD1 PTPN11 RASGRP1 RNF12 SIAH1 SLC30A1 SRRM1 STIP1 TALDO1 TCN2 VAPA WDR1 YTHDF3 ZNF281
12	V$E2F1DP1_01: E2F-1:DP-1 heterodimer	43	43	37	7123	10117	0.52	4.02	4.08	0.85	APPBP2 ARHGAP26 ATF7 C9orf72 CLIC4 CUL1 CXCR4 DGKA DUSP10 EAF1 ENC1 ETS1 GADD45B GART GTF2F1 HSPC128 HSPCA HSPCB IL13RA1 JUN LITAF LMAN1 MDS028 NISCH OSBPL5 P4HB PGD PLK2 PSCD1 PTPN11 RASGRP1 RNF12 SIAH1 SLC22A15 SLC30A1 SLC35E1 SRRM1 STIP1 TALDO1 TLR4 VAPA YTHDF3 ZNF281
13	V$PAX6_01: Pax-6	27	27	53	7960	9280	0.5	4.02	0.01	0	ARAF ARFRP1 ATF7 C9orf72 CD84 CLIC4 CXCR4 DKFZP586A0522 EAF1 EMILIN2 FLJ32001 FLJ35382 GADD45B GTF2IRD2 ICAM2 IL13RA1 IL6R JUN OSBPL5 P4HB PTP4A1 PTPN11 RNF12 SLC22A15 SRRM1 TALDO1 YTHDF3
14	V$ELK1_01: Elk-1	30	30	50	4536	12704	0.38	3.84	3.98	0.85	ACTR2 APBB1IP ARFRP1 ARHGAP26 C20orf14 C4orf15 CD84 CUL1 DKFZP586A0522 EAF1 FLJ32001 GART IL13RA1 JUN LITAF MAP2K2 MYST2 P4HB RNF12 SERTAD3 SIAH1 SLC22A15 SLC35E1 TCN2 TLR4 TNFRSF1A VCIP135 WBP11 WDR1 YTHDF3
15	V$CREB_Q4_01	38	38	42	6152	11088	0.36	3.84	3.92	0.85	APPBP2 ARAF C20orf14 C9orf72 CEBPB CREB1 CXCR4 DGKA EMILIN2 FLJ35382 FOSL2 GART GTF2F1 GTF2IRD2 H3F3B HSPC128 HSPCB ICAM2 JUN MAP2K2 MDS028 MGC16824 MYST2 P4HB PAFAH1B1 PLK2 PPP1R15A PSCD1 PTP4A1 RASGRP1 RNF12 SERTAD3 SLC35E1 SRRM1 VAPA WBP11 WDR1 YTHDF3
16	V$ZID_01: zinc finger with interaction domain	6	6	74	2843	14397	0.23	3.66	0.01	0	CLIC4 DGKA EMILIN2 LITAF PGD SERTAD3
17	V$E4F1_Q6	7	7	73	548	16692	0.2	3.66	4.26	0.89	APPBP2 HSPC128 MDS028 SERTAD3 SRRM1 WDR1 YTHDF3
18	V$CREB_Q2_01	39	39	41	6488	10752	0.07	3.48	3.58	0.7	APPBP2 ARAF C20orf14 C9orf72 CEBPB CREB1 DGKA EAF1 EMILIN2 FLJ35382 FOSL2 GART GTF2F1 GTF2IRD2 HSPC128 HSPCB ICAM2 JAK1 JUN MDS028 MGC16824 MYST2 P4HB PAFAH1B1 PBXIP1 PLK2 PPP1R15A PSCD1 PTP4A1 PTPN11 RASGRP1 RNF12 SERTAD3 SLC35E1 SRRM1 VAPA WBP11 WDR1 YTHDF3
19	V$E2F_Q4: E2F	46	46	34	7979	9261	0.03	0	3.53	0.7	ARAF ARFRP1 ARHGAP26 ATF7 C10orf84 C9orf72 CEBPB CLIC4 CUL1 CXCR4 DGKA DUSP10 EAF1 EHD1 EMILIN2 ENC1 FLJ32001 FLJ35382 FOSL2 GADD45B GART GTF2F1 H3F3B HSPC128 HSPCA HSPCB JAK1 JUN LITAF MGC16824 MYST2 OSBPL5 P4HB PAFAH1B1 PGD PSCD1 PTP4A1 RASGRP1 SIAH1 SLC30A1 SLC35E1 SRRM1 TALDO1 VAPA WDR1 YTHDF3
20	V$ATF_01: activating transcription factor	16	16	64	2034	15206	-0.01	0	3.74	0.76	C20orf14 C9orf72 CREB1 GART GTF2F1 HSPC128 HSPCB MDS028 PAFAH1B1 PLK2 PPP1R15A RASGRP1 RNF12 SRRM1 WDR1 YTHDF3
21	V$E2F_Q6: E2F	74	74	6	14478	2762	-0.01	0	3.9	0.85	ACTR2 APBB1IP APPBP2 ARAF ARFRP1 ARHGAP26 ATF7 ATP8A1 C10orf84 C20orf14 C4orf15 C9orf72 CEBPB CLIC4 CREB1 CUL1 CXCR4 DGKA DKFZP586A0522 DUSP10 EAF1 EHD1 EMILIN2 ENC1 ETS1 FLJ32001 FLJ35382 FOSL2 GADD45B GART GTF2F1 GTF2IRD2 H3F3B HSPC128 HSPCA HSPCB ICAM2 IL13RA1 JAK1 JUN LITAF LMAN1 MAP2K2 MDS028 MGC16824 MYST2 NISCH OSBPL5 P4HB PAFAH1B1 PBXIP1 PGD PLK2 PPP1R15A PSCD1 PTP4A1 PTPN11 RASGRP1 RNF12 SERTAD3 SIAH1 SLC30A1 SLC35E1 SRRM1 STIP1 TALDO1 TCN2 TLR4 VAPA VCIP135 WBP11 WDR1 YTHDF3 ZNF281
22	V$STAT_01: signal transducers and activators of transcription	22	22	58	3172	14068	-0.11	0	3.51	0.7	APBB1IP APPBP2 C4orf15 CARD6 DGKA DUSP10 GART GTF2IRD2 HSPCA JUN LITAF MDS028 MGC16824 OSBPL5 RASGRP1 SERTAD3 SLC35E1 STIP1 TALDO1 TNFRSF1A VCIP135 WBP11
23	V$COREBINDINGFACTOR_Q6	13	13	67	4442	12798	-0.18	0	0.02	0.01	DKFZP586A0522 DUSP10 EAF1 ENC1 ETS1 FLJ32001 HSPCA IL13RA1 SIAH1 TCN2 TLR4 VCIP135 YTHDF3
24	V$KROX_Q6	53	53	27	9616	7624	-0.21	0	3.29	0.61	APPBP2 ARAF ARFRP1 ARHGAP26 ATF7 C20orf14 C4orf15 C9orf72 CEBPB CLIC4 CREB1 CUL1 CXCR4 DGKA DUSP10 EAF1 EHD1 EMILIN2 ENC1 ETS1 FOSL2 GADD45B GART GTF2F1 GTF2IRD2 HSPCA HSPCB IL13RA1 JUN LITAF LMAN1 MAP2K2 NISCH OSBPL5 P4HB PAFAH1B1 PBXIP1 PGD PLK2 PSCD1 PTPN11 RASGRP1 SERTAD3 SIAH1 SLC30A1 SLC35E1 SRRM1 STIP1 TALDO1 VAPA WBP11 WDR1 ZNF281
25	V$E2F1_Q3_01	46	46	34	8111	9129	-0.23	0	3.23	0.61	ACTR2 APBB1IP APPBP2 ARFRP1 ATP8A1 C10orf84 C20orf14 C4orf15 C9orf72 CEBPB CLIC4 CUL1 CXCR4 DGKA DUSP10 ENC1 ETS1 FLJ32001 FOSL2 GADD45B GART GTF2IRD2 HSPC128 HSPCA HSPCB IL6R LITAF LMAN1 MYST2 NISCH OSBPL5 P4HB PAFAH1B1 PGD PTPN11 SERTAD3 SIAH1 SLC30A1 SLC35E1 SRRM1 STIP1 TALDO1 VAPA WDR1 YTHDF3 ZNF281
26	V$AP1_C: AP-1 binding site	20	20	60	2884	14356	-0.37	0	3.25	0.61	CARD6 CD84 CEBPB EAF1 EMILIN2 ETS1 FOSL2 ICAM2 IL6R LITAF MGC16824 PPP1R15A PTP4A1 SERTAD3 SLC35E1 TALDO1 TLR4 VAPA WBP11 YTHDF3
27	V$PEBP_Q6	10	10	70	3621	13619	-0.42	0	0.02	0.01	ACTR2 CUL1 ETS1 FLJ32001 HSPCA ICAM2 IL13RA1 TCN2 TLR4 YTHDF3
28	V$SP3_Q3	68	68	12	13139	4101	-0.42	0	3.25	0.61	ACTR2 APBB1IP APPBP2 ARFRP1 ARHGAP26 ATF7 ATP8A1 C10orf84 C20orf14 C4orf15 CARD6 CEBPB CLIC4 CREB1 CUL1 CXCR4 DGKA DKFZP586A0522 DUSP10 EHD1 EMILIN2 ENC1 ETS1 FLJ35382 FOSL2 GADD45B GTF2F1 GTF2IRD2 H3F3B HSPC128 HSPCA HSPCB ICAM2 IL13RA1 IL6R JAK1 JUN LITAF LMAN1 MAP2K2 MDS028 MGC16824 MYST2 NISCH OSBPL5 P4HB PAFAH1B1 PBXIP1 PGD PLK2 PPP1R15A PSCD1 RASGRP1 RNF12 SERTAD3 SIAH1 SLC22A15 SLC30A1 SLC35E1 SRRM1 STIP1 TALDO1 TCN2 TNFRSF1A WBP11 WDR1 YTHDF3 ZNF281
29	V$MAZR_01: MAZ related factor	46	46	34	8268	8972	-0.53	0	2.89	0.55	ACTR2 APPBP2 ARFRP1 ATP8A1 C4orf15 C9orf72 CEBPB CLIC4 CREB1 CUL1 CXCR4 DGKA EHD1 ENC1 ETS1 FLJ35382 FOSL2 GADD45B GART GTF2F1 GTF2IRD2 HSPC128 HSPCB ICAM2 IL13RA1 JUN LITAF LMAN1 MAP2K2 NISCH P4HB PBXIP1 PLK2 PSCD1 RASGRP1 SERTAD3 SIAH1 SLC22A15 SLC30A1 SLC35E1 STIP1 TALDO1 TCN2 VAPA VCIP135 WDR1
30	V$E2F1_Q4: E2F-1	39	39	41	6821	10419	-0.59	0	2.81	0.55	ACTR2 ARFRP1 ATF7 C10orf84 C20orf14 C9orf72 CLIC4 CUL1 CXCR4 DGKA DUSP10 EAF1 EMILIN2 ETS1 FLJ32001 FLJ35382 FOSL2 GADD45B GART GTF2F1 GTF2IRD2 H3F3B HSPC128 HSPCA LITAF MGC16824 MYST2 OSBPL5 P4HB PGD SERTAD3 SIAH1 SLC30A1 SLC35E1 TLR4 VAPA WDR1 YTHDF3 ZNF281
31	V$TAXCREB_01: Tax/CREB complex	8	8	72	850	16390	-0.77	0	3.12	0.55	APBB1IP FOSL2 GART JUN P4HB SERTAD3 SLC35E1 YTHDF3
32	V$OSF2_Q6	41	41	39	10311	6929	-0.78	0	0.05	0.01	ACTR2 ARFRP1 BAZ2B C10orf84 C20orf14 CEBPB CREB1 CUL1 CXCR4 DKFZP586A0522 DUSP10 EAF1 EHD1 ENC1 ETS1 FLJ32001 GADD45B HSPC128 HSPCA HSPCB ICAM2 IL13RA1 IL6R MAP2K2 MGC16824 MYST2 NISCH PAFAH1B1 PBXIP1 PPP1R15A PSCD1 RASGRP1 SERTAD3 SIAH1 SLC35E1 SRRM1 TCN2 TLR4 VCIP135 WDR1 YTHDF3
33	V$CREBP1_Q2: CRE-binding protein 1	11	11	69	1361	15879	-0.78	0	2.99	0.55	APPBP2 GTF2F1 HSPC128 HSPCB MDS028 MYST2 PAFAH1B1 PPP1R15A SERTAD3 SRRM1 WDR1
34	V$CREB_01: cAMP-responsive element binding protein	14	14	66	1924	15316	-0.83	0	2.82	0.55	APPBP2 CREB1 EMILIN2 GTF2F1 HSPC128 HSPCB JUN MDS028 PAFAH1B1 PPP1R15A RNF12 SERTAD3 WDR1 YTHDF3
35	V$CREB_Q4: cAMP-response element binding protein	13	13	67	1750	15490	-0.87	0	2.81	0.55	APPBP2 CREB1 GTF2F1 HSPC128 HSPCB MDS028 MYST2 P4HB PAFAH1B1 PLK2 PPP1R15A SRRM1 WDR1
36	V$SRF_Q4	11	11	69	1397	15843	-0.9	0	2.84	0.55	CXCR4 EHD1 FOSL2 GART ICAM2 MDS028 NISCH PTP4A1 RASGRP1 SLC22A15 SRRM1
37	V$AIRE_01	8	8	72	2919	14321	-0.92	0	0.03	0.01	ARAF BAZ2B CEBPB ENC1 H3F3B HSPCA RNF12 TLR4
38	V$ARP1_01: apolipoprotein AI regulatory protein 1	6	6	74	2412	14828	-0.97	0	0.03	0.01	ATF7 C20orf14 ETS1 GTF2IRD2 ICAM2 PLK2
39	V$EFC_Q6	49	49	31	9220	8020	-1.02	0	2.3	0.21	APBB1IP APPBP2 ARAF ARHGAP26 ATF7 C10orf84 C20orf14 CARD6 CD84 CEBPB CLIC4 CREB1 CXCR4 DKFZP586A0522 DUSP10 EAF1 EHD1 EMILIN2 ETS1 FLJ35382 GADD45B GART GTF2F1 H3F3B HSPC128 HSPCB ICAM2 IL13RA1 IL6R JAK1 JUN LMAN1 MDS028 MGC16824 MYST2 NISCH PGD PPP1R15A PSCD1 SERTAD3 SIAH1 SLC22A15 SLC35E1 SRRM1 TCN2 TLR4 TNFRSF1A VCIP135 YTHDF3
40	V$ZTA_Q2	19	19	61	5388	11852	-1.04	0	0.06	0.01	ARHGAP26 C20orf14 CARD6 CD84 CLIC4 DUSP10 EMILIN2 ETS1 GTF2IRD2 ICAM2 LMAN1 MGC16824 PGD PLK2 PTP4A1 PTPN11 SLC35E1 TCN2 VAPA
41	V$SRF_Q6: serum response factor	9	9	71	1079	16161	-1.04	0	2.77	0.54	CXCR4 EHD1 FLJ32001 GART MDS028 NISCH PTP4A1 RASGRP1 SLC22A15
42	V$OCT1_06: octamer-binding factor 1	32	32	48	8217	9023	-1.04	0	0.07	0.01	ACTR2 APPBP2 ARAF BAZ2B C10orf84 C4orf15 C9orf72 CARD6 CD84 CEBPB DKFZP586A0522 EAF1 EHD1 FLJ32001 GART GTF2IRD2 H3F3B ICAM2 IL6R LMAN1 MAP2K2 MDS028 MGC16824 MYST2 PBXIP1 PGD PTP4A1 SLC30A1 TLR4 VAPA YTHDF3 ZNF281
43	V$ER_Q6: estrogen receptor	35	35	45	8850	8390	-1.06	0	0.07	0.01	ARAF ARFRP1 BAZ2B C9orf72 CARD6 CLIC4 DKFZP586A0522 DUSP10 EAF1 EHD1 EMILIN2 FLJ32001 FLJ35382 GADD45B HSPCB ICAM2 IL13RA1 MDS028 MGC16824 MYST2 PBXIP1 PGD PPP1R15A PSCD1 PTP4A1 SIAH1 SLC22A15 SLC30A1 SLC35E1 SRRM1 STIP1 TCN2 VAPA WBP11 YTHDF3
44	V$OLF1_01: olfactory neuron-specific factor	15	15	65	2200	15040	-1.07	0	2.51	0.32	CLIC4 CREB1 EMILIN2 ENC1 FLJ32001 GADD45B HSPC128 ICAM2 LITAF LMAN1 P4HB PBXIP1 PSCD1 RASGRP1 VCIP135
45	V$E2F_Q3_01	45	45	35	8418	8822	-1.1	0	2.18	0.21	ACTR2 ARFRP1 ARHGAP26 ATF7 ATP8A1 C10orf84 C20orf14 C4orf15 C9orf72 CREB1 CUL1 CXCR4 DKFZP586A0522 DUSP10 EAF1 EHD1 EMILIN2 FLJ32001 FLJ35382 FOSL2 GADD45B GART GTF2F1 GTF2IRD2 H3F3B HSPCB IL13RA1 JAK1 LITAF LMAN1 MGC16824 MYST2 OSBPL5 P4HB PAFAH1B1 PGD RASGRP1 SERTAD3 SIAH1 SLC30A1 SRRM1 STIP1 VAPA WDR1 YTHDF3
46	V$HSF_Q6	3	3	77	171	17069	-1.11	0	3.06	0.55	DUSP10 HSPCB TLR4
47	V$LEF1_Q6	65	65	15	15025	2215	-1.11	0	0.05	0.01	ACTR2 APBB1IP APPBP2 ARAF ARFRP1 ARHGAP26 ATF7 ATP8A1 BAZ2B C10orf84 C4orf15 C9orf72 CD84 CLIC4 CUL1 CXCR4 DGKA DKFZP586A0522 DUSP10 EAF1 EHD1 EMILIN2 ENC1 ETS1 GADD45B GART GTF2F1 GTF2IRD2 H3F3B HSPC128 HSPCA ICAM2 IL13RA1 IL6R JAK1 LMAN1 MAP2K2 MDS028 MGC16824 MYST2 NISCH P4HB PAFAH1B1 PBXIP1 PGD PLK2 PPP1R15A PTP4A1 PTPN11 RASGRP1 SERTAD3 SIAH1 SLC22A15 SLC30A1 SLC35E1 SRRM1 STIP1 TCN2 TLR4 TNFRSF1A VAPA WBP11 WDR1 YTHDF3 ZNF281
48	V$VMYB_02: v-Myb	22	22	58	3620	13620	-1.14	0	2.29	0.21	ACTR2 APBB1IP ARAF ARHGAP26 ATF7 GADD45B GART GTF2F1 H3F3B HSPCA HSPCB JUN MYST2 OSBPL5 PGD PLK2 SIAH1 SLC22A15 SLC35E1 VAPA VCIP135 ZNF281
49	V$AML_Q6	9	9	71	3043	14197	-1.16	0	0.04	0.01	DKFZP586A0522 DUSP10 ETS1 HSPCA IL13RA1 SIAH1 TCN2 TLR4 YTHDF3
50	V$ELF1_Q6	43	43	37	8043	9197	-1.17	0	2.09	0.21	ACTR2 APBB1IP ARFRP1 ARHGAP26 ATF7 BAZ2B C10orf84 CARD6 CD84 CREB1 CUL1 DKFZP586A0522 EHD1 EMILIN2 ENC1 FLJ35382 FOSL2 GADD45B GART HSPCB ICAM2 IL13RA1 IL6R JAK1 LITAF MDS028 MYST2 NISCH OSBPL5 PAFAH1B1 PBXIP1 PGD PTPN11 RASGRP1 RNF12 SERTAD3 SIAH1 SLC22A15 SLC35E1 TCN2 TLR4 VCIP135 ZNF281
51	V$FOXP3_Q4	35	35	45	8767	8473	-1.17	0	0.09	0.01	ACTR2 APBB1IP APPBP2 ARFRP1 ATP8A1 C4orf15 C9orf72 CARD6 CD84 CEBPB CREB1 CUL1 CXCR4 DGKA DKFZP586A0522 DUSP10 EMILIN2 FLJ32001 GTF2F1 GTF2IRD2 H3F3B HSPCB ICAM2 JAK1 LMAN1 MAP2K2 PAFAH1B1 PLK2 PTP4A1 SERTAD3 SIAH1 SRRM1 TLR4 VCIP135 WDR1
52	V$HNF6_Q6	3	3	77	1553	15687	-1.21	0	0.02	0.01	CD84 JAK1 WBP11
53	V$FREAC3_01: Fork head RElated ACtivator-3	3	3	77	178	17062	-1.21	0	2.97	0.55	APBB1IP CARD6 VAPA
54	V$NRF2_Q4: heterodimer containing Nrf2	25	25	55	4284	12956	-1.22	0	2.14	0.21	ARAF C9orf72 CD84 CEBPB CUL1 CXCR4 DGKA EAF1 FOSL2 GTF2F1 GTF2IRD2 ICAM2 IL13RA1 JUN LITAF MYST2 PAFAH1B1 PGD PLK2 PTP4A1 RNF12 SERTAD3 TALDO1 VAPA YTHDF3
55	V$SREBP1_01: sterol regulatory element-binding protein 1	5	5	75	2059	15181	-1.23	0	0.03	0.01	EMILIN2 HSPCA ICAM2 RNF12 TCN2
56	V$YY1_02: Yin and Yang 1	13	13	67	1876	15364	-1.23	0	2.38	0.22	C10orf84 C4orf15 HSPC128 LMAN1 MGC16824 MYST2 NISCH PLK2 RNF12 SLC35E1 VCIP135 WBP11 YTHDF3
57	V$MYCMAX_B: c-Myc:Max binding sites	45	45	35	8527	8713	-1.25	0	2	0.21	ACTR2 APBB1IP APPBP2 ARFRP1 ARHGAP26 ATP8A1 C20orf14 CEBPB CUL1 CXCR4 DUSP10 EAF1 EHD1 EMILIN2 ENC1 FLJ32001 FOSL2 GADD45B GART H3F3B HSPC128 HSPCA HSPCB ICAM2 IL13RA1 JAK1 LITAF LMAN1 MDS028 MGC16824 NISCH OSBPL5 P4HB PGD PLK2 PSCD1 SERTAD3 SIAH1 SLC22A15 SLC30A1 SLC35E1 SRRM1 STIP1 VAPA WDR1
58	V$E2F_Q4_01	27	27	53	4747	12493	-1.29	0	2.02	0.21	ARFRP1 ATP8A1 C10orf84 C20orf14 C9orf72 CUL1 CXCR4 EAF1 EHD1 EMILIN2 FLJ32001 FOSL2 GART GTF2F1 H3F3B JAK1 LITAF MGC16824 OSBPL5 P4HB PAFAH1B1 PGD SIAH1 SLC30A1 VAPA WDR1 YTHDF3
59	V$PAX5_02: B-cell-specific activating protein	2	2	78	76	17164	-1.29	0	2.99	0.55	H3F3B PPP1R15A
60	V$NRF2_01: nuclear respiratory factor 2	22	22	58	3715	13525	-1.29	0	2.08	0.21	ACTR2 ARFRP1 C20orf14 DUSP10 EAF1 EHD1 FLJ32001 FLJ35382 GART GTF2F1 H3F3B JUN LITAF MDS028 MYST2 P4HB PPP1R15A SERTAD3 SLC35E1 WBP11 WDR1 YTHDF3
61	V$DEC_Q1	54	54	26	12689	4551	-1.31	0	0.09	0.01	ACTR2 APBB1IP APPBP2 ARAF BAZ2B C10orf84 C20orf14 C4orf15 CD84 CEBPB CLIC4 CUL1 CXCR4 DGKA DUSP10 EAF1 EHD1 EMILIN2 FLJ32001 FLJ35382 GADD45B GART GTF2F1 GTF2IRD2 H3F3B HSPC128 HSPCA ICAM2 IL6R LITAF MAP2K2 MDS028 MGC16824 MYST2 NISCH OSBPL5 PBXIP1 PPP1R15A PSCD1 PTP4A1 RASGRP1 RNF12 SERTAD3 SIAH1 SLC30A1 STIP1 TCN2 TLR4 TNFRSF1A VAPA VCIP135 WBP11 YTHDF3 ZNF281
62	V$AMEF2_Q6: myocyte enhancer factor	12	12	68	1716	15524	-1.31	0	2.32	0.21	C20orf14 C9orf72 CD84 CUL1 FLJ35382 JAK1 JUN PAFAH1B1 PTP4A1 SRRM1 WBP11 ZNF281
63	V$MYCMAX_02: c-Myc:Max heterodimer	20	20	60	5401	11839	-1.33	0	0.09	0.01	APBB1IP ATF7 C20orf14 CD84 CUL1 ENC1 FLJ32001 GADD45B GART HSPCA ICAM2 IL6R MGC16824 OSBPL5 PTP4A1 SIAH1 SLC30A1 STIP1 TCN2 VAPA
64	V$ATF3_Q6: activating transcription factor 3	13	13	67	1927	15313	-1.34	0	2.23	0.21	CREB1 DUSP10 EAF1 EHD1 GADD45B GTF2F1 HSPCB JUN PAFAH1B1 PPP1R15A PTPN11 RNF12 YTHDF3
65	V$CDC5_01: cell division control protein 5	60	60	20	13907	3333	-1.34	0	0.08	0.01	ACTR2 APBB1IP APPBP2 ARAF ATF7 ATP8A1 BAZ2B C10orf84 C9orf72 CARD6 CD84 CUL1 CXCR4 DGKA DKFZP586A0522 DUSP10 EAF1 EMILIN2 ENC1 ETS1 FLJ35382 FOSL2 GADD45B GART GTF2F1 GTF2IRD2 H3F3B ICAM2 IL13RA1 IL6R JAK1 JUN LMAN1 MAP2K2 MDS028 MGC16824 MYST2 NISCH PAFAH1B1 PBXIP1 PGD PLK2 PTP4A1 PTPN11 RASGRP1 SERTAD3 SIAH1 SLC22A15 SLC30A1 SLC35E1 STIP1 TCN2 TLR4 TNFRSF1A VAPA VCIP135 WBP11 WDR1 YTHDF3 ZNF281
66	V$HIF1_Q5: hypoxia-inducible factor 1	17	17	63	2723	14517	-1.35	0	2.11	0.21	C20orf14 CREB1 EHD1 ENC1 ETS1 FLJ32001 HSPCB IL13RA1 IL6R MDS028 MGC16824 RASGRP1 SERTAD3 SIAH1 VAPA WBP11 WDR1
67	V$CDPCR1_01: cut-like homeodomain protein	51	51	29	12025	5215	-1.35	0	0.11	0.01	ACTR2 APBB1IP APPBP2 ARAF ATP8A1 BAZ2B C10orf84 C4orf15 C9orf72 CARD6 CD84 CEBPB CXCR4 DGKA DKFZP586A0522 DUSP10 EAF1 EMILIN2 ENC1 FLJ32001 FLJ35382 GADD45B GART GTF2IRD2 H3F3B HSPC128 HSPCA IL13RA1 JAK1 LMAN1 MGC16824 MYST2 NISCH PAFAH1B1 PBXIP1 PLK2 PSCD1 PTP4A1 PTPN11 RASGRP1 SERTAD3 SIAH1 SLC35E1 SRRM1 TALDO1 TCN2 TLR4 TNFRSF1A VAPA WBP11 YTHDF3
68	V$MEF2_02: myogenic MADS factor MEF-2	2	2	78	1235	16005	-1.38	0	0.02	0.01	JUN SIAH1
69	V$USF_01: upstream stimulating factor	6	6	74	2231	15009	-1.4	0	0.05	0.01	C20orf14 ENC1 SIAH1 STIP1 TCN2 VAPA
70	V$VBP_01: PAR-type chicken vitellogenin promoter-binding protein	10	10	70	1370	15870	-1.4	0	2.28	0.21	APPBP2 ARHGAP26 CD84 EHD1 FLJ32001 FLJ35382 MDS028 MYST2 PTP4A1 SIAH1
71	V$USF_C: USF binding site	29	29	51	7250	9990	-1.45	0	0.13	0.01	ACTR2 APBB1IP ATF7 C20orf14 C4orf15 CD84 CUL1 DGKA DUSP10 EHD1 ENC1 ETS1 FLJ32001 FOSL2 GADD45B GART HSPC128 ICAM2 IL6R MGC16824 OSBPL5 PBXIP1 PTP4A1 SIAH1 SLC30A1 STIP1 TCN2 VAPA VCIP135
72	V$CDPCR3HD_01: cut-like homeodomain protein	16	16	64	4435	12805	-1.47	0	0.1	0.01	ATP8A1 CARD6 CD84 DKFZP586A0522 DUSP10 EAF1 GART HSPC128 NISCH PAFAH1B1 PLK2 PTPN11 RASGRP1 SLC35E1 TALDO1 TNFRSF1A
73	V$MINI20_B: Muscle initiator sequence-20	62	62	18	12368	4872	-1.47	0	1.87	0.21	ACTR2 APBB1IP APPBP2 ARAF ARFRP1 ARHGAP26 C10orf84 C20orf14 C4orf15 C9orf72 CD84 CEBPB CLIC4 CREB1 CUL1 CXCR4 DGKA DKFZP586A0522 DUSP10 EAF1 EHD1 EMILIN2 ENC1 ETS1 FOSL2 GADD45B GTF2F1 GTF2IRD2 HSPC128 HSPCA HSPCB IL13RA1 JAK1 JUN LITAF MAP2K2 MGC16824 NISCH OSBPL5 P4HB PAFAH1B1 PBXIP1 PGD PLK2 PPP1R15A PSCD1 PTPN11 RASGRP1 SERTAD3 SIAH1 SLC22A15 SLC30A1 SLC35E1 SRRM1 TALDO1 TCN2 TLR4 TNFRSF1A VCIP135 WBP11 WDR1 YTHDF3
74	V$TCF4_Q5	52	52	28	12145	5095	-1.47	0	0.13	0.01	ACTR2 APBB1IP APPBP2 ARAF ARHGAP26 ATF7 ATP8A1 BAZ2B C10orf84 C9orf72 CARD6 CD84 CLIC4 CUL1 CXCR4 DGKA DKFZP586A0522 DUSP10 EAF1 EHD1 ENC1 ETS1 FLJ32001 FLJ35382 FOSL2 GART GTF2IRD2 HSPCA HSPCB IL13RA1 IL6R JAK1 LMAN1 MDS028 MYST2 PAFAH1B1 PBXIP1 PLK2 PPP1R15A PTP4A1 RNF12 SERTAD3 SIAH1 SLC30A1 SLC35E1 TCN2 TLR4 TNFRSF1A VCIP135 WBP11 WDR1 ZNF281
75	V$E2A_Q2	57	57	23	11294	5946	-1.47	0	1.78	0.21	ACTR2 APBB1IP APPBP2 ARAF ARFRP1 ATF7 ATP8A1 BAZ2B C10orf84 C20orf14 C9orf72 CD84 CEBPB CLIC4 CREB1 CXCR4 DGKA DUSP10 EHD1 EMILIN2 ENC1 FLJ35382 GADD45B GART HSPC128 HSPCA HSPCB ICAM2 IL13RA1 IL6R JUN LITAF LMAN1 MAP2K2 MDS028 MGC16824 MYST2 NISCH OSBPL5 P4HB PBXIP1 PLK2 PSCD1 PTP4A1 PTPN11 RASGRP1 SERTAD3 SLC22A15 SLC30A1 SLC35E1 STIP1 TALDO1 TCN2 TNFRSF1A VAPA VCIP135 WBP11
76	V$PAX5_01: B-cell-specific activating protein	15	15	65	2394	14846	-1.49	0	1.98	0.21	ARFRP1 C4orf15 CEBPB CLIC4 ENC1 GART GTF2IRD2 HSPCB LITAF P4HB PLK2 RASGRP1 SERTAD3 SLC22A15 SLC35E1
77	V$AHR_Q5: aryl hydrocarbon / dioxin receptor	8	8	72	2644	14596	-1.5	0	0.06	0.01	CUL1 CXCR4 GADD45B GTF2F1 MDS028 MGC16824 P4HB ZNF281
78	V$SREBP1_Q6	38	38	42	7269	9971	-1.51	0	1.62	0.2	C20orf14 C4orf15 CEBPB CLIC4 CUL1 CXCR4 DGKA DKFZP586A0522 EAF1 EMILIN2 GADD45B GTF2F1 H3F3B HSPC128 HSPCA IL6R JUN LITAF MAP2K2 MDS028 MGC16824 MYST2 P4HB PAFAH1B1 PBXIP1 PPP1R15A PTPN11 SERTAD3 SIAH1 SLC22A15 SLC30A1 SRRM1 STIP1 TCN2 TNFRSF1A VAPA VCIP135 ZNF281
79	V$PPARG_03: PPAR (peroxisome proliferator-activated receptor gamma)	35	35	45	6638	10602	-1.51	0	1.62	0.2	APPBP2 ARAF ARFRP1 ATF7 C9orf72 CARD6 CEBPB DGKA DKFZP586A0522 DUSP10 EAF1 EHD1 EMILIN2 ETS1 GTF2F1 GTF2IRD2 HSPC128 ICAM2 IL13RA1 LMAN1 MDS028 NISCH OSBPL5 PSCD1 PTP4A1 RASGRP1 SERTAD3 SIAH1 TALDO1 TCN2 TNFRSF1A VAPA WBP11 WDR1 ZNF281
80	V$PAX9_B: zebrafish Pax-9 binding sites	27	27	53	4923	12317	-1.52	0	1.7	0.21	ARHGAP26 C10orf84 CLIC4 CREB1 CUL1 CXCR4 DGKA EAF1 ENC1 FOSL2 GADD45B GART MGC16824 OSBPL5 P4HB PAFAH1B1 PLK2 PPP1R15A RASGRP1 SERTAD3 SLC22A15 SRRM1 STIP1 TALDO1 TLR4 TNFRSF1A YTHDF3
81	V$E2F1_Q4_01	28	28	52	5169	12071	-1.56	0	1.63	0.2	ARFRP1 ATP8A1 C10orf84 C20orf14 C9orf72 CUL1 CXCR4 DUSP10 EAF1 EHD1 EMILIN2 FLJ32001 FOSL2 GART GTF2F1 H3F3B JAK1 LITAF MGC16824 OSBPL5 P4HB PAFAH1B1 PGD SIAH1 SLC30A1 VAPA WDR1 YTHDF3
82	V$LDSPOLYA_B: Lentiviral Poly A downstream element	52	52	28	12073	5167	-1.56	0	0.15	0.01	ACTR2 APBB1IP APPBP2 ARAF ARFRP1 ATF7 ATP8A1 BAZ2B C10orf84 C20orf14 C9orf72 CARD6 CEBPB CREB1 CUL1 CXCR4 DGKA DKFZP586A0522 DUSP10 EAF1 ENC1 ETS1 FLJ35382 FOSL2 GTF2F1 H3F3B HSPC128 HSPCA ICAM2 IL13RA1 IL6R JAK1 MAP2K2 MDS028 MGC16824 MYST2 OSBPL5 PAFAH1B1 PBXIP1 PPP1R15A RASGRP1 RNF12 SERTAD3 SIAH1 SLC22A15 SLC35E1 TCN2 TLR4 TNFRSF1A VAPA VCIP135 WDR1
83	V$HFH3_01: HFH-3 (HNF3/fork head homolog 3)	25	25	55	6300	10940	-1.56	0	0.15	0.01	APBB1IP APPBP2 ATF7 ATP8A1 BAZ2B C20orf14 C9orf72 CARD6 CD84 DGKA EAF1 FLJ35382 H3F3B HSPCA JAK1 LITAF PLK2 PPP1R15A PSCD1 PTP4A1 RASGRP1 RNF12 SERTAD3 SLC22A15 TLR4
84	V$GATA1_02: GATA-binding factor 1	22	22	58	5639	11601	-1.57	0	0.14	0.01	APPBP2 ARAF ATP8A1 BAZ2B C10orf84 EAF1 EHD1 EMILIN2 ENC1 FLJ32001 FLJ35382 JUN MDS028 NISCH PPP1R15A PTPN11 RNF12 SERTAD3 SIAH1 SLC30A1 TNFRSF1A VAPA
85	V$PITX2_Q2: pituitary homeobox factor 2	46	46	34	9054	8186	-1.57	0	1.52	0.18	APPBP2 ARAF ARHGAP26 ATF7 ATP8A1 BAZ2B C20orf14 C4orf15 CARD6 CLIC4 CREB1 DGKA DKFZP586A0522 DUSP10 EAF1 EMILIN2 ENC1 FLJ32001 FOSL2 GADD45B GART GTF2IRD2 H3F3B HSPC128 ICAM2 IL13RA1 IL6R LMAN1 MAP2K2 MGC16824 MYST2 PBXIP1 PGD PPP1R15A PSCD1 PTP4A1 PTPN11 RASGRP1 RNF12 SERTAD3 SIAH1 SLC35E1 SRRM1 TCN2 TLR4 TNFRSF1A
86	V$E47_02: E47	18	18	62	3064	14176	-1.58	0	1.78	0.21	APBB1IP APPBP2 C20orf14 C4orf15 CUL1 DGKA DUSP10 GTF2IRD2 IL13RA1 IL6R LITAF MDS028 OSBPL5 PPP1R15A TALDO1 TCN2 TNFRSF1A ZNF281
87	"V$TITF1_Q3: TTF-1, TITF1 (thyroid transcription factor 1)"	21	21	59	5410	11830	-1.59	0	0.14	0.01	BAZ2B C4orf15 C9orf72 CD84 CREB1 DUSP10 ENC1 H3F3B IL13RA1 MAP2K2 NISCH PGD PTP4A1 PTPN11 RNF12 SERTAD3 SLC35E1 TCN2 TLR4 WBP11 YTHDF3
88	V$HNF4ALPHA_Q6	21	21	59	5399	11841	-1.6	0	0.15	0.01	ACTR2 BAZ2B C4orf15 CD84 CLIC4 DUSP10 FLJ35382 GTF2F1 H3F3B IL13RA1 JAK1 MDS028 MGC16824 NISCH P4HB PLK2 SLC35E1 VAPA VCIP135 WDR1 YTHDF3
89	V$GCM_Q2	15	15	65	4114	13126	-1.61	0	0.12	0.01	CUL1 CXCR4 DGKA DKFZP586A0522 DUSP10 EHD1 GTF2F1 IL13RA1 JUN LMAN1 OSBPL5 PAFAH1B1 SLC22A15 TNFRSF1A VCIP135
90	V$PTF1BETA_Q6	4	4	76	1655	15585	-1.62	0	0.05	0.01	ACTR2 C10orf84 DKFZP586A0522 LITAF
91	"V$NKX25_01: homeo domain factor Nkx-2.5/Csx, tinman homolog"	43	43	37	8470	8770	-1.63	0	1.44	0.17	ACTR2 APPBP2 ARHGAP26 ATP8A1 BAZ2B C10orf84 C20orf14 C4orf15 C9orf72 CD84 CXCR4 DUSP10 EAF1 EHD1 EMILIN2 FLJ35382 GART GTF2IRD2 H3F3B HSPC128 HSPCB IL13RA1 JUN MAP2K2 MGC16824 MYST2 P4HB PAFAH1B1 PBXIP1 PLK2 PPP1R15A PSCD1 PTP4A1 SERTAD3 SIAH1 SLC30A1 STIP1 TCN2 TLR4 VAPA VCIP135 WBP11 WDR1
92	V$NKX22_01: NK2 class homeobox factor 2	13	13	67	2063	15177	-1.64	0	1.85	0.21	APPBP2 BAZ2B C4orf15 C9orf72 CARD6 CXCR4 DUSP10 H3F3B RASGRP1 SLC22A15 STIP1 VCIP135 WDR1
93	V$TAL1_Q6	32	32	48	7699	9541	-1.64	0	0.19	0.01	ARFRP1 C20orf14 C9orf72 CXCR4 DGKA DKFZP586A0522 DUSP10 EHD1 EMILIN2 FLJ35382 GART GTF2IRD2 HSPC128 HSPCA IL6R MDS028 MGC16824 NISCH OSBPL5 P4HB PAFAH1B1 PSCD1 PTPN11 RASGRP1 SERTAD3 SLC22A15 TALDO1 TCN2 TNFRSF1A VAPA VCIP135 YTHDF3
94	V$SREBP_Q3	26	26	54	6415	10825	-1.65	0	0.18	0.01	APPBP2 ATF7 C4orf15 CEBPB CLIC4 EAF1 FOSL2 GTF2F1 H3F3B IL6R JAK1 JUN MAP2K2 MYST2 P4HB PAFAH1B1 PBXIP1 PGD PPP1R15A PTPN11 SERTAD3 SRRM1 TCN2 TNFRSF1A VCIP135 WBP11
95	V$IK1_01: Ikaros 1	48	48	32	9564	7676	-1.66	0	1.42	0.17	APPBP2 ARAF ATF7 C10orf84 C9orf72 CARD6 CD84 CLIC4 CREB1 CXCR4 DGKA DKFZP586A0522 DUSP10 EHD1 EMILIN2 ETS1 FLJ32001 FOSL2 GADD45B GART GTF2F1 HSPCA ICAM2 IL6R JAK1 JUN LITAF MDS028 MGC16824 MYST2 P4HB PBXIP1 PLK2 PPP1R15A PSCD1 RASGRP1 RNF12 SERTAD3 SIAH1 SLC30A1 STIP1 TALDO1 TLR4 TNFRSF1A VAPA VCIP135 YTHDF3 ZNF281
96	V$HAND1E47_01: Hand1:E47 heterodimer	43	43	37	10017	7223	-1.67	0	0.2	0.01	ATP8A1 C10orf84 C4orf15 CD84 CEBPB CLIC4 CXCR4 DUSP10 EHD1 EMILIN2 ENC1 FOSL2 GADD45B GART GTF2IRD2 HSPCA HSPCB ICAM2 IL13RA1 IL6R JAK1 JUN LITAF LMAN1 MAP2K2 MYST2 NISCH OSBPL5 P4HB PAFAH1B1 PBXIP1 PGD PLK2 PPP1R15A SERTAD3 SIAH1 SRRM1 TALDO1 TLR4 TNFRSF1A VCIP135 WDR1 ZNF281
97	V$MMEF2_Q6: myocyte enhancer factor	21	21	59	5329	11911	-1.68	0	0.17	0.01	ATF7 C10orf84 C20orf14 C9orf72 CD84 CREB1 CUL1 DGKA FOSL2 JAK1 JUN MGC16824 OSBPL5 PTP4A1 PTPN11 SIAH1 SLC22A15 SRRM1 TNFRSF1A YTHDF3 ZNF281
98	V$CAAT_01: cellular and viral CCAAT box	41	41	39	9575	7665	-1.68	0	0.21	0.01	APPBP2 ARAF ARHGAP26 ATF7 C10orf84 C9orf72 CXCR4 DGKA DKFZP586A0522 DUSP10 EAF1 EHD1 ENC1 ETS1 FLJ32001 FOSL2 GART GTF2F1 H3F3B JAK1 JUN LMAN1 MYST2 NISCH P4HB PBXIP1 PGD PLK2 PSCD1 RNF12 SERTAD3 SIAH1 SLC30A1 SRRM1 STIP1 TALDO1 TCN2 TLR4 TNFRSF1A VCIP135 WBP11
99	V$NFKB_Q6_01	61	61	19	12342	4898	-1.69	0	1.54	0.18	APBB1IP ARFRP1 ARHGAP26 ATF7 C10orf84 C20orf14 C9orf72 CARD6 CEBPB CLIC4 CREB1 CUL1 CXCR4 DGKA DKFZP586A0522 DUSP10 EHD1 EMILIN2 ENC1 ETS1 FLJ32001 FLJ35382 FOSL2 GADD45B GART GTF2IRD2 HSPC128 HSPCA HSPCB ICAM2 IL13RA1 JAK1 JUN LMAN1 MDS028 MGC16824 MYST2 NISCH OSBPL5 P4HB PBXIP1 PGD PLK2 PPP1R15A PSCD1 PTPN11 RASGRP1 SERTAD3 SIAH1 SLC30A1 SLC35E1 SRRM1 STIP1 TALDO1 TLR4 TNFRSF1A VAPA WBP11 WDR1 YTHDF3 ZNF281
100	V$ETS1_B: c-ETS-1 binding site	39	39	41	7727	9513	-1.72	0	1.29	0.12	ACTR2 ARFRP1 ATF7 C10orf84 C4orf15 CARD6 CD84 CUL1 DKFZP586A0522 DUSP10 EAF1 EHD1 GADD45B GTF2F1 HSPCA ICAM2 JAK1 LITAF LMAN1 MAP2K2 NISCH OSBPL5 P4HB PAFAH1B1 PBXIP1 PTP4A1 PTPN11 RASGRP1 RNF12 SERTAD3 SIAH1 SLC22A15 STIP1 TALDO1 TCN2 TLR4 TNFRSF1A VCIP135 WDR1
101	V$HEB_Q6	21	21	59	5289	11951	-1.72	0	0.18	0.01	APPBP2 ARAF ARFRP1 C20orf14 C9orf72 CD84 CLIC4 CXCR4 DGKA DKFZP586A0522 EHD1 EMILIN2 HSPCA LITAF MDS028 MGC16824 P4HB SLC22A15 SLC35E1 TALDO1 TCN2
102	V$EVI1_04: ectopic viral integration site 1 encoded factor	58	58	22	11750	5490	-1.73	0	1.42	0.17	ACTR2 APBB1IP APPBP2 ARAF ATF7 ATP8A1 BAZ2B C10orf84 C9orf72 CARD6 CD84 CEBPB CLIC4 CXCR4 DGKA DKFZP586A0522 DUSP10 EAF1 EMILIN2 ENC1 ETS1 FLJ32001 FLJ35382 GTF2F1 GTF2IRD2 H3F3B HSPC128 HSPCA ICAM2 IL13RA1 IL6R JAK1 JUN LMAN1 MAP2K2 MDS028 NISCH P4HB PAFAH1B1 PLK2 PPP1R15A PSCD1 PTP4A1 PTPN11 RASGRP1 RNF12 SERTAD3 SIAH1 SLC22A15 SRRM1 TCN2 TLR4 TNFRSF1A VAPA VCIP135 WBP11 WDR1 ZNF281
103	V$NFKB_C: NF-kappaB binding site	6	6	74	728	16512	-1.74	0	2.09	0.21	CLIC4 CREB1 EHD1 GADD45B HSPCA SIAH1
104	V$LEF1TCF1_Q4	29	29	51	6944	10296	-1.74	0	0.22	0.01	APBB1IP ARFRP1 ARHGAP26 BAZ2B C10orf84 C9orf72 CUL1 CXCR4 DGKA EAF1 EMILIN2 ETS1 HSPCA IL6R JAK1 MDS028 MYST2 PBXIP1 PLK2 PTP4A1 SIAH1 SLC22A15 SLC30A1 SLC35E1 STIP1 TCN2 TLR4 WDR1 ZNF281
105	V$SMAD4_Q6	31	31	49	7351	9889	-1.75	0	0.23	0.01	ACTR2 ARFRP1 ATF7 C10orf84 C20orf14 CREB1 DGKA EAF1 EHD1 FLJ32001 GTF2F1 HSPCA IL6R JAK1 JUN LITAF MDS028 MGC16824 NISCH P4HB PAFAH1B1 PBXIP1 PPP1R15A PTP4A1 RASGRP1 SERTAD3 SIAH1 STIP1 TLR4 VCIP135 YTHDF3
106	V$CREB_Q2: cAMP-response element-binding protein	12	12	68	1926	15314	-1.75	0	1.72	0.21	APPBP2 CEBPB GART GTF2F1 HSPC128 MDS028 MYST2 P4HB PAFAH1B1 PPP1R15A SERTAD3 WDR1
107	V$HFH1_01: HNF-3/Fkh Homolog 1	5	5	75	1829	15411	-1.75	0	0.07	0.01	APPBP2 BAZ2B CARD6 FLJ32001 H3F3B
108	V$RFX1_01: X-box binding protein RFX1	39	39	41	7781	9459	-1.76	0	1.22	0.12	ARFRP1 ARHGAP26 C10orf84 C9orf72 CEBPB CLIC4 CUL1 CXCR4 DGKA DUSP10 EAF1 EHD1 FLJ32001 FLJ35382 GART GTF2F1 H3F3B HSPC128 HSPCA HSPCB IL6R JUN MDS028 NISCH OSBPL5 PBXIP1 PPP1R15A PSCD1 RASGRP1 RNF12 SERTAD3 SIAH1 SLC22A15 SLC30A1 TLR4 WBP11 WDR1 YTHDF3 ZNF281
109	V$E2F_03	15	15	65	2561	14679	-1.77	0	1.6	0.19	ARFRP1 C10orf84 C9orf72 CXCR4 EAF1 GART JAK1 LITAF PAFAH1B1 PGD SIAH1 SLC30A1 SRRM1 VAPA WDR1
110	V$CEBP_C: C/EBP binding site	22	22	58	4083	13157	-1.78	0	1.4	0.17	APBB1IP BAZ2B CARD6 CREB1 DUSP10 FLJ32001 GADD45B H3F3B ICAM2 IL13RA1 IL6R JUN MDS028 MGC16824 NISCH P4HB RASGRP1 STIP1 TCN2 VCIP135 WBP11 YTHDF3
111	V$TGIF_01: TGIF (5'TG3' interacting factor)	21	21	59	3871	13369	-1.78	0	1.41	0.17	ACTR2 APBB1IP ARAF ATP8A1 C10orf84 CARD6 CLIC4 CUL1 EMILIN2 GADD45B H3F3B IL6R MYST2 NISCH PLK2 PPP1R15A SIAH1 SLC30A1 TCN2 TLR4 VAPA
112	V$OCT1_02: octamer factor 1	19	19	61	4796	12444	-1.79	0	0.19	0.01	BAZ2B CARD6 CD84 CLIC4 CUL1 DGKA DKFZP586A0522 DUSP10 GART GTF2IRD2 H3F3B IL13RA1 JAK1 LMAN1 PBXIP1 TALDO1 TNFRSF1A VCIP135 WBP11
113	V$IK3_01: Ikaros 3	11	11	69	1738	15502	-1.81	0	1.71	0.21	C10orf84 C9orf72 CARD6 CREB1 CXCR4 DUSP10 FOSL2 JUN MDS028 VAPA ZNF281
114	V$COMP1_01: COMP1	47	47	33	9562	7678	-1.81	0	1.15	0.12	ACTR2 APBB1IP APPBP2 ATF7 C4orf15 C9orf72 CARD6 CD84 CEBPB CXCR4 DGKA DKFZP586A0522 DUSP10 EAF1 ENC1 ETS1 FLJ32001 FLJ35382 GART GTF2IRD2 H3F3B HSPCB JAK1 JUN LITAF LMAN1 MAP2K2 MDS028 MGC16824 P4HB PBXIP1 PGD PLK2 PPP1R15A RNF12 SERTAD3 SLC22A15 SRRM1 STIP1 TALDO1 TCN2 TNFRSF1A VAPA VCIP135 WBP11 YTHDF3 ZNF281
115	V$IRF_Q6_01	40	40	40	8092	9148	-1.81	0	1.11	0.12	ACTR2 APPBP2 ARAF ATF7 BAZ2B C10orf84 C20orf14 C9orf72 CARD6 CEBPB CXCR4 DKFZP586A0522 DUSP10 EAF1 EHD1 EMILIN2 GART GTF2IRD2 H3F3B HSPCA ICAM2 IL13RA1 IL6R JAK1 MAP2K2 MYST2 NISCH PAFAH1B1 PBXIP1 PSCD1 RNF12 SERTAD3 SIAH1 SLC22A15 SRRM1 TLR4 TNFRSF1A VAPA WBP11 ZNF281
116	V$ATF1_Q6	9	9	71	1337	15903	-1.82	0	1.79	0.21	APPBP2 CREB1 FOSL2 HSPCB JUN MYST2 PAFAH1B1 SLC30A1 YTHDF3
117	V$AP1_Q2: activator protein 1	47	47	33	10672	6568	-1.82	0	0.28	0.01	APPBP2 ARAF ARHGAP26 ATF7 C10orf84 C4orf15 CARD6 CEBPB CLIC4 CUL1 CXCR4 DUSP10 EAF1 EHD1 EMILIN2 ETS1 FOSL2 GTF2F1 H3F3B HSPC128 HSPCA ICAM2 IL13RA1 IL6R JAK1 JUN LITAF LMAN1 MDS028 MYST2 NISCH P4HB PBXIP1 PLK2 PPP1R15A PSCD1 PTP4A1 SERTAD3 SIAH1 SLC30A1 TALDO1 TCN2 TLR4 VAPA WBP11 WDR1 YTHDF3
118	V$NFE2_01: NF-E2 p45	12	12	68	1963	15277	-1.82	0	1.63	0.2	CARD6 CD84 DGKA FOSL2 ICAM2 IL6R LITAF PAFAH1B1 PTP4A1 TALDO1 WBP11 YTHDF3
119	V$NFY_Q6: nuclear factor Y (Y-box binding factor)	29	29	51	5703	11537	-1.83	0	1.17	0.12	APPBP2 ARAF ARHGAP26 ATF7 C10orf84 CXCR4 DKFZP586A0522 DUSP10 EAF1 EHD1 ENC1 FLJ32001 GART H3F3B JUN MYST2 P4HB PBXIP1 PGD RNF12 SERTAD3 SLC30A1 SLC35E1 SRRM1 STIP1 TCN2 TNFRSF1A VAPA ZNF281
120	V$DEAF1_02	5	5	75	577	16663	-1.85	0	2.03	0.21	ARHGAP26 CLIC4 CREB1 CXCR4 DUSP10
121	V$GATA_C: GATA binding site	31	31	49	7184	10056	-1.85	0	0.3	0.01	APBB1IP ATP8A1 BAZ2B C10orf84 C9orf72 CARD6 CUL1 CXCR4 DKFZP586A0522 DUSP10 EAF1 EHD1 EMILIN2 ETS1 FLJ35382 GTF2IRD2 ICAM2 IL6R JUN MDS028 NISCH PGD PPP1R15A PTP4A1 PTPN11 SRRM1 TLR4 TNFRSF1A VAPA VCIP135 WBP11
122	V$IRF_Q6	23	23	57	4400	12840	-1.86	0	1.23	0.12	BAZ2B C10orf84 C20orf14 CARD6 CXCR4 DKFZP586A0522 DUSP10 EAF1 EHD1 EMILIN2 ETS1 GTF2IRD2 H3F3B ICAM2 MAP2K2 MYST2 PBXIP1 RASGRP1 SRRM1 TLR4 TNFRSF1A VCIP135 ZNF281
123	V$TCF1P_Q6	56	56	24	11505	5735	-1.86	0	1.16	0.12	ACTR2 APBB1IP APPBP2 ARHGAP26 BAZ2B C10orf84 C20orf14 C4orf15 C9orf72 CD84 CREB1 CUL1 CXCR4 DGKA DKFZP586A0522 DUSP10 EAF1 EMILIN2 ETS1 FLJ32001 GADD45B GART GTF2F1 GTF2IRD2 HSPC128 IL6R JUN LMAN1 MAP2K2 MGC16824 MYST2 NISCH OSBPL5 P4HB PBXIP1 PGD PLK2 PSCD1 PTPN11 RASGRP1 RNF12 SERTAD3 SIAH1 SLC22A15 SLC30A1 SLC35E1 SRRM1 STIP1 TALDO1 TLR4 TNFRSF1A VAPA VCIP135 WBP11 YTHDF3 ZNF281
124	V$HNF4_DR1_Q3	59	59	21	13285	3955	-1.86	0	0.22	0.01	ARAF ARFRP1 ATF7 BAZ2B C20orf14 C4orf15 C9orf72 CARD6 CD84 CLIC4 CXCR4 DGKA DKFZP586A0522 DUSP10 EAF1 EHD1 ENC1 ETS1 FLJ32001 FLJ35382 FOSL2 GADD45B GART GTF2F1 GTF2IRD2 H3F3B HSPC128 HSPCA ICAM2 IL13RA1 IL6R JAK1 LMAN1 MDS028 MGC16824 MYST2 NISCH OSBPL5 P4HB PAFAH1B1 PLK2 PPP1R15A PSCD1 PTP4A1 RASGRP1 SERTAD3 SIAH1 SLC22A15 SLC35E1 SRRM1 STIP1 TALDO1 TCN2 TLR4 TNFRSF1A VAPA VCIP135 WDR1 YTHDF3
125	V$FOXJ2_01: fork head box J 2	30	30	50	6973	10267	-1.86	0	0.3	0.01	APBB1IP APPBP2 ATF7 ATP8A1 BAZ2B C20orf14 C9orf72 CARD6 CD84 DGKA EAF1 FLJ35382 H3F3B HSPCA JAK1 LITAF MDS028 PBXIP1 PGD PLK2 PPP1R15A PSCD1 PTP4A1 PTPN11 RASGRP1 RNF12 SERTAD3 SIAH1 SLC22A15 TNFRSF1A
126	V$AREB6_02: AREB6 (Atp1a1 regulatory element binding factor 6)	30	30	50	6956	10284	-1.87	0	0.31	0.01	ACTR2 APBB1IP APPBP2 ARAF ARFRP1 ARHGAP26 ATF7 C10orf84 C20orf14 CLIC4 CXCR4 DGKA DUSP10 EAF1 EMILIN2 FLJ35382 GTF2IRD2 HSPCA IL13RA1 IL6R MAP2K2 MDS028 MGC16824 PSCD1 RASGRP1 SLC30A1 SLC35E1 TALDO1 TCN2 ZNF281
127	V$CETS168_Q6	55	55	25	11310	5930	-1.87	0	1.13	0.12	ACTR2 APBB1IP ARFRP1 ARHGAP26 ATP8A1 BAZ2B C10orf84 C20orf14 C4orf15 C9orf72 CUL1 CXCR4 DGKA DKFZP586A0522 DUSP10 EAF1 EHD1 FLJ32001 FLJ35382 GADD45B GART GTF2F1 GTF2IRD2 HSPCA ICAM2 IL13RA1 IL6R JAK1 JUN LITAF LMAN1 MAP2K2 MDS028 MYST2 NISCH OSBPL5 P4HB PAFAH1B1 PLK2 PTPN11 RASGRP1 RNF12 SERTAD3 SLC22A15 SLC35E1 SRRM1 STIP1 TALDO1 TCN2 TLR4 TNFRSF1A VAPA WDR1 YTHDF3 ZNF281
128	V$GATA1_05: GATA-binding factor 1	8	8	72	2433	14807	-1.87	0	0.11	0.01	ATP8A1 C10orf84 EHD1 EMILIN2 JAK1 RNF12 SLC35E1 WBP11
129	V$SMAD3_Q6	40	40	40	9070	8170	-1.87	0	0.33	0.01	ARAF ARFRP1 ARHGAP26 C9orf72 CARD6 CLIC4 CREB1 CXCR4 DGKA EAF1 EHD1 ENC1 ETS1 FLJ35382 FOSL2 GADD45B GART GTF2F1 ICAM2 IL6R JAK1 JUN LITAF MAP2K2 MDS028 NISCH OSBPL5 PAFAH1B1 PGD PLK2 PPP1R15A RASGRP1 RNF12 SIAH1 SLC30A1 TCN2 TLR4 TNFRSF1A WBP11 YTHDF3
130	V$ICSBP_Q6	7	7	73	962	16278	-1.87	0	1.83	0.21	APBB1IP CD84 CXCR4 ETS1 LMAN1 TNFRSF1A YTHDF3
131	V$RFX1_02: X-box binding protein RFX1	32	32	48	6434	10806	-1.87	0	1.05	0.12	APBB1IP APPBP2 ARAF C10orf84 CARD6 CEBPB CLIC4 DUSP10 EHD1 EMILIN2 ENC1 FLJ35382 GART GTF2F1 HSPC128 HSPCA HSPCB ICAM2 JUN MDS028 MYST2 OSBPL5 PGD RNF12 SERTAD3 SLC35E1 SRRM1 TLR4 VAPA WDR1 YTHDF3 ZNF281
132	V$CEBPDELTA_Q6	61	61	19	12543	4697	-1.88	0	1.25	0.12	ACTR2 APBB1IP APPBP2 ARAF BAZ2B C10orf84 C20orf14 C4orf15 C9orf72 CARD6 CD84 CLIC4 CREB1 CXCR4 DGKA DKFZP586A0522 DUSP10 EAF1 EMILIN2 ENC1 ETS1 FLJ35382 FOSL2 GADD45B GART GTF2F1 GTF2IRD2 HSPC128 ICAM2 IL6R JUN LITAF LMAN1 MAP2K2 MDS028 MGC16824 NISCH P4HB PAFAH1B1 PBXIP1 PGD PLK2 PPP1R15A PTP4A1 PTPN11 RASGRP1 RNF12 SERTAD3 SIAH1 SLC22A15 SLC35E1 SRRM1 STIP1 TALDO1 TCN2 TLR4 VCIP135 WBP11 WDR1 YTHDF3 ZNF281
133	V$EBF_Q6	24	24	56	5699	11541	-1.88	0	0.28	0.01	APBB1IP ARFRP1 C20orf14 C4orf15 CLIC4 CREB1 CXCR4 DUSP10 EAF1 FLJ35382 GADD45B GART HSPC128 ICAM2 LITAF LMAN1 PBXIP1 PSCD1 PTP4A1 RASGRP1 SERTAD3 TALDO1 VCIP135 WDR1
134	"V$NKX25_02: homeo domain factor Nkx-2.5/Csx, tinman homolog"	33	33	47	6680	10560	-1.88	0	1.01	0.12	APBB1IP APPBP2 ARAF ATF7 ATP8A1 BAZ2B C4orf15 C9orf72 CD84 CUL1 CXCR4 DGKA ETS1 FOSL2 H3F3B HSPC128 HSPCA ICAM2 JAK1 MDS028 MGC16824 NISCH PAFAH1B1 PLK2 PTP4A1 RNF12 SERTAD3 SIAH1 SLC22A15 TALDO1 TLR4 VCIP135 ZNF281
135	V$CMYB_01: c-Myb	21	21	59	3986	13254	-1.88	0	1.23	0.12	APBB1IP C9orf72 CUL1 CXCR4 DGKA FLJ32001 GART GTF2IRD2 H3F3B JAK1 NISCH PBXIP1 PTP4A1 RASGRP1 SERTAD3 SIAH1 TCN2 TNFRSF1A VAPA YTHDF3 ZNF281
136	V$SOX9_B1: SOX (SRY-related HMG box)	38	38	42	8582	8658	-1.89	0	0.36	0.01	APBB1IP APPBP2 ARAF ATF7 BAZ2B C4orf15 CARD6 CD84 CEBPB CREB1 CUL1 DGKA DKFZP586A0522 DUSP10 EAF1 EHD1 FLJ35382 FOSL2 GADD45B ICAM2 JAK1 LITAF LMAN1 MDS028 MYST2 PGD PLK2 PPP1R15A RNF12 SERTAD3 SLC22A15 SLC30A1 TALDO1 TLR4 TNFRSF1A WBP11 YTHDF3 ZNF281
137	V$MTATA_B: Muscle TATA box	37	37	43	7586	9654	-1.9	0	0.96	0.12	APPBP2 ARAF ATF7 BAZ2B C10orf84 CARD6 CD84 CEBPB CUL1 CXCR4 DGKA DKFZP586A0522 DUSP10 EHD1 ENC1 FLJ35382 FOSL2 GADD45B GTF2IRD2 H3F3B HSPC128 IL13RA1 JUN LMAN1 MDS028 MGC16824 P4HB PPP1R15A PTP4A1 RASGRP1 RNF12 SERTAD3 SLC22A15 STIP1 TLR4 VAPA ZNF281
138	V$MRF2_01: modulator recognition factor 2	53	53	27	10964	6276	-1.9	0	1.03	0.12	ACTR2 APBB1IP ARAF ARHGAP26 ATF7 ATP8A1 BAZ2B C10orf84 C4orf15 CARD6 CD84 CLIC4 CUL1 CXCR4 DGKA DUSP10 EAF1 EHD1 EMILIN2 ENC1 ETS1 GADD45B GTF2IRD2 H3F3B HSPC128 HSPCA HSPCB ICAM2 IL13RA1 JAK1 JUN LMAN1 MAP2K2 MDS028 MGC16824 MYST2 PAFAH1B1 PGD PLK2 PPP1R15A PTPN11 RASGRP1 RNF12 SERTAD3 SIAH1 SLC35E1 SRRM1 TALDO1 TLR4 TNFRSF1A VAPA WBP11 ZNF281
139	V$DEAF1_01	26	26	54	5155	12085	-1.9	0	1.06	0.12	ACTR2 ATP8A1 C20orf14 C4orf15 CLIC4 CREB1 CUL1 DGKA DUSP10 EHD1 ETS1 GADD45B GART HSPCA HSPCB JUN LITAF MGC16824 P4HB PBXIP1 PLK2 SERTAD3 TALDO1 VAPA VCIP135 WBP11
140	V$GATA2_02: GATA-binding factor 2	26	26	54	5144	12096	-1.9	0	1.08	0.12	ATP8A1 BAZ2B C10orf84 C9orf72 CARD6 CUL1 EAF1 EHD1 EMILIN2 ETS1 FLJ35382 GTF2IRD2 H3F3B HSPC128 IL6R JUN MDS028 NISCH PGD PPP1R15A PTP4A1 SRRM1 TLR4 TNFRSF1A VAPA WBP11
141	V$CHOP_01: heterodimers of CHOP and C/EBPalpha	29	29	51	5849	11391	-1.91	0	0.99	0.12	ACTR2 ARHGAP26 BAZ2B C9orf72 CD84 CEBPB CLIC4 CUL1 DGKA DUSP10 EMILIN2 FLJ32001 GADD45B GTF2IRD2 H3F3B HSPC128 ICAM2 JAK1 MDS028 MGC16824 NISCH PAFAH1B1 PPP1R15A PTP4A1 RNF12 SIAH1 TALDO1 TCN2 ZNF281
142	V$FOXD3_01: fork head box D3	62	62	18	13889	3351	-1.92	0	0.22	0.01	ACTR2 APBB1IP APPBP2 ARAF ARHGAP26 ATF7 ATP8A1 BAZ2B C10orf84 C20orf14 C4orf15 C9orf72 CARD6 CD84 CLIC4 CREB1 CXCR4 DGKA DKFZP586A0522 DUSP10 EAF1 ETS1 FLJ32001 FLJ35382 FOSL2 GADD45B GART GTF2IRD2 H3F3B HSPCA HSPCB ICAM2 IL13RA1 IL6R JAK1 JUN LITAF LMAN1 MAP2K2 MDS028 MGC16824 PAFAH1B1 PBXIP1 PGD PLK2 PPP1R15A PSCD1 PTP4A1 PTPN11 RNF12 SERTAD3 SIAH1 SLC22A15 SRRM1 TALDO1 TCN2 TLR4 TNFRSF1A WBP11 WDR1 YTHDF3 ZNF281
143	V$BARBIE_01: barbiturate-inducible element	40	40	40	8304	8936	-1.92	0	0.88	0.1	ACTR2 APBB1IP ARFRP1 ATP8A1 C20orf14 C4orf15 C9orf72 CD84 CEBPB CUL1 CXCR4 DGKA DKFZP586A0522 EHD1 EMILIN2 ENC1 ETS1 FLJ35382 GADD45B GART GTF2IRD2 H3F3B ICAM2 JAK1 LITAF LMAN1 MGC16824 NISCH PBXIP1 SIAH1 SLC22A15 SLC30A1 SLC35E1 SRRM1 TCN2 TNFRSF1A WBP11 WDR1 YTHDF3 ZNF281
144	V$NFY_01: nuclear factor Y (Y-box binding factor)	20	20	60	3808	13432	-1.92	0	1.19	0.12	ARAF ARHGAP26 C10orf84 DKFZP586A0522 DUSP10 EHD1 ENC1 GART H3F3B JUN LMAN1 P4HB PBXIP1 SERTAD3 SLC30A1 SLC35E1 SRRM1 STIP1 TALDO1 TCN2
145	V$SRF_Q5_01	26	26	54	5184	12056	-1.92	0	1.03	0.12	ARAF BAZ2B CD84 CXCR4 DKFZP586A0522 EHD1 FLJ32001 FOSL2 GADD45B GART ICAM2 JAK1 MAP2K2 MDS028 MYST2 NISCH P4HB PAFAH1B1 PBXIP1 PTP4A1 RASGRP1 RNF12 SIAH1 SLC22A15 SLC35E1 SRRM1
146	V$CACCCBINDINGFACTOR_Q6	11	11	69	1817	15423	-1.93	0	1.51	0.18	CUL1 CXCR4 EHD1 EMILIN2 FOSL2 HSPCB MGC16824 PBXIP1 SLC30A1 TCN2 YTHDF3
147	V$MAZ_Q6	68	68	12	14026	3214	-1.93	0	1.39	0.17	ACTR2 APBB1IP APPBP2 ARAF ARFRP1 ARHGAP26 ATF7 ATP8A1 C10orf84 C20orf14 C4orf15 C9orf72 CEBPB CLIC4 CREB1 CUL1 CXCR4 DGKA DUSP10 EHD1 EMILIN2 ENC1 ETS1 FLJ35382 FOSL2 GADD45B GART GTF2F1 GTF2IRD2 HSPC128 HSPCA HSPCB ICAM2 IL13RA1 IL6R JAK1 JUN LITAF LMAN1 MAP2K2 MDS028 MGC16824 NISCH OSBPL5 P4HB PAFAH1B1 PBXIP1 PGD PLK2 PSCD1 PTP4A1 RASGRP1 SERTAD3 SIAH1 SLC22A15 SLC30A1 SLC35E1 SRRM1 STIP1 TALDO1 TCN2 TLR4 TNFRSF1A VAPA VCIP135 WDR1 YTHDF3 ZNF281
148	V$MEF2_Q6_01	50	50	30	10441	6799	-1.94	0	0.9	0.1	ACTR2 APBB1IP ARAF ATF7 BAZ2B C10orf84 C20orf14 C4orf15 C9orf72 CARD6 CD84 CEBPB CLIC4 DGKA DKFZP586A0522 DUSP10 EMILIN2 ENC1 FLJ32001 FLJ35382 H3F3B HSPC128 ICAM2 IL13RA1 JAK1 JUN MAP2K2 MDS028 PAFAH1B1 PGD PLK2 PPP1R15A PSCD1 PTP4A1 PTPN11 RASGRP1 RNF12 SERTAD3 SIAH1 SLC22A15 SRRM1 TALDO1 TCN2 TLR4 TNFRSF1A VAPA VCIP135 WBP11 WDR1 ZNF281
149	V$MYOD_01: myoblast determination gene product	60	60	20	12433	4807	-1.94	0	1.1	0.12	ACTR2 APBB1IP APPBP2 ARAF ARFRP1 ARHGAP26 ATF7 ATP8A1 BAZ2B C10orf84 C20orf14 C4orf15 C9orf72 CD84 CEBPB CLIC4 CREB1 CUL1 CXCR4 DGKA DKFZP586A0522 DUSP10 EHD1 EMILIN2 ENC1 FLJ35382 GADD45B GART GTF2IRD2 HSPC128 HSPCA HSPCB ICAM2 IL13RA1 IL6R JUN LITAF LMAN1 MAP2K2 MDS028 MYST2 NISCH OSBPL5 PBXIP1 PPP1R15A PSCD1 PTP4A1 PTPN11 RASGRP1 RNF12 SLC22A15 SLC30A1 SLC35E1 STIP1 TALDO1 TCN2 TNFRSF1A VCIP135 WBP11 ZNF281
150	V$SOX5_01: Sox-5	31	31	49	6982	10258	-1.94	0	0.41	0.01	APBB1IP APPBP2 ARAF ATF7 C4orf15 CARD6 CD84 CEBPB CREB1 CUL1 DGKA DKFZP586A0522 DUSP10 EHD1 FLJ35382 GADD45B ICAM2 JAK1 LMAN1 MDS028 MYST2 PGD PLK2 RNF12 SERTAD3 SLC22A15 TALDO1 TLR4 TNFRSF1A YTHDF3 ZNF281
151	V$STAT5A_01: signal transducer and activator of transcription 5a	7	7	73	988	16252	-1.95	0	1.74	0.21	APBB1IP APPBP2 C4orf15 CARD6 DGKA DUSP10 GART
152	V$E12_Q6	26	26	54	5262	11978	-1.96	0	0.94	0.12	ACTR2 APBB1IP ARAF ARFRP1 ATP8A1 C9orf72 CD84 CEBPB CREB1 CXCR4 DGKA DUSP10 EHD1 FLJ35382 GADD45B HSPC128 HSPCA HSPCB LITAF MDS028 PBXIP1 RASGRP1 SLC22A15 SLC35E1 STIP1 WBP11
153	V$CP2_01: CP2	57	57	23	11875	5365	-1.96	0	0.98	0.12	ACTR2 APPBP2 ARFRP1 ATP8A1 BAZ2B C10orf84 C20orf14 C4orf15 CARD6 CLIC4 CREB1 CXCR4 DGKA DUSP10 EAF1 EHD1 EMILIN2 ENC1 ETS1 FOSL2 GADD45B GART GTF2F1 GTF2IRD2 H3F3B HSPC128 HSPCA ICAM2 IL13RA1 IL6R JAK1 LMAN1 MAP2K2 MDS028 MYST2 NISCH OSBPL5 P4HB PAFAH1B1 PBXIP1 PGD PLK2 PSCD1 RASGRP1 RNF12 SERTAD3 SIAH1 SLC22A15 SLC30A1 SRRM1 STIP1 TALDO1 TCN2 VAPA WDR1 YTHDF3 ZNF281
154	V$HNF3B_01: Hepatocyte Nuclear Factor 3beta	53	53	27	11749	5491	-1.96	0	0.37	0.01	ACTR2 APBB1IP APPBP2 ARAF ATF7 ATP8A1 BAZ2B C10orf84 C20orf14 C9orf72 CARD6 CD84 CLIC4 CUL1 CXCR4 DGKA DKFZP586A0522 DUSP10 EAF1 EHD1 FLJ32001 FOSL2 GTF2IRD2 H3F3B HSPC128 HSPCA HSPCB IL13RA1 IL6R JAK1 JUN LITAF MAP2K2 MDS028 PAFAH1B1 PGD PLK2 PPP1R15A PSCD1 PTP4A1 PTPN11 RASGRP1 RNF12 SERTAD3 SIAH1 SLC22A15 TCN2 TLR4 VAPA WBP11 WDR1 YTHDF3 ZNF281
155	V$IRF7_01: interferon regulatory factor 7	44	44	36	9339	7901	-1.96	0	0.72	0.07	ACTR2 APBB1IP APPBP2 ARAF ATP8A1 BAZ2B C10orf84 C9orf72 CARD6 CEBPB CREB1 CUL1 CXCR4 DGKA DUSP10 EAF1 EMILIN2 ETS1 FLJ35382 FOSL2 GART GTF2IRD2 H3F3B HSPC128 ICAM2 IL6R JAK1 LMAN1 MAP2K2 MGC16824 MYST2 OSBPL5 PBXIP1 PLK2 PSCD1 PTP4A1 RASGRP1 RNF12 SERTAD3 SRRM1 TLR4 TNFRSF1A WBP11 ZNF281
156	"V$LMO2COM_02: complex of Lmo2 bound to Tal-1, E2A proteins, and GATA-1, half-site 2"	40	40	40	8534	8706	-1.97	0	0.68	0.07	APBB1IP ARAF ARHGAP26 ATP8A1 BAZ2B C10orf84 C4orf15 CARD6 CD84 CREB1 CUL1 DGKA DKFZP586A0522 DUSP10 EAF1 EMILIN2 ENC1 FLJ32001 FLJ35382 H3F3B ICAM2 IL13RA1 JAK1 MAP2K2 MDS028 NISCH PTP4A1 PTPN11 RASGRP1 RNF12 SERTAD3 SIAH1 SLC30A1 SRRM1 TLR4 TNFRSF1A VAPA VCIP135 WBP11 YTHDF3
157	V$NFY_Q6_01	34	34	46	7159	10081	-1.97	0	0.75	0.07	APPBP2 ARAF ARHGAP26 ATF7 C10orf84 C4orf15 C9orf72 CXCR4 DKFZP586A0522 DUSP10 EHD1 ENC1 ETS1 FLJ32001 FOSL2 GART H3F3B JUN LMAN1 MYST2 P4HB PBXIP1 PGD RNF12 SERTAD3 SLC30A1 SLC35E1 SRRM1 STIP1 TALDO1 TCN2 TLR4 TNFRSF1A ZNF281
158	V$PADS_C: Retroviral Poly A downstream element	23	23	57	4581	12659	-1.97	0	0.99	0.12	C4orf15 CREB1 CUL1 CXCR4 FLJ32001 FLJ35382 GADD45B HSPC128 HSPCA LITAF MGC16824 MYST2 PGD PPP1R15A PSCD1 RASGRP1 SIAH1 SLC35E1 SRRM1 TLR4 TNFRSF1A VAPA VCIP135
159	V$CEBPGAMMA_Q6	52	52	28	11484	5756	-1.97	0	0.4	0.01	ACTR2 APBB1IP APPBP2 ARAF ATF7 BAZ2B C10orf84 C9orf72 CARD6 CD84 CEBPB CREB1 CUL1 CXCR4 DGKA DKFZP586A0522 DUSP10 EAF1 EHD1 ETS1 FLJ35382 FOSL2 GTF2F1 HSPC128 HSPCA ICAM2 IL13RA1 JAK1 LMAN1 MAP2K2 MDS028 MGC16824 MYST2 PAFAH1B1 PBXIP1 PGD PLK2 PPP1R15A PSCD1 PTP4A1 RNF12 SERTAD3 SIAH1 SLC30A1 SLC35E1 TALDO1 TLR4 TNFRSF1A VCIP135 WBP11 YTHDF3 ZNF281
160	V$FOXO4_01: fork head box O4	47	47	33	10304	6936	-1.97	0	0.48	0.03	APBB1IP APPBP2 ARAF ATF7 ATP8A1 BAZ2B C9orf72 CARD6 CD84 CUL1 CXCR4 DGKA DUSP10 EAF1 EMILIN2 ETS1 FLJ32001 FLJ35382 FOSL2 GART H3F3B HSPCB IL6R JAK1 JUN LITAF LMAN1 MYST2 NISCH OSBPL5 PAFAH1B1 PBXIP1 PGD PLK2 PPP1R15A PTP4A1 RASGRP1 RNF12 SERTAD3 SIAH1 SLC22A15 SLC30A1 TLR4 TNFRSF1A WBP11 WDR1 ZNF281
161	V$GATA1_03: GATA-binding factor 1	39	39	41	8336	8904	-1.97	0	0.66	0.07	APPBP2 ARAF ATF7 C4orf15 CD84 CLIC4 CREB1 DGKA DKFZP586A0522 DUSP10 EAF1 EMILIN2 ETS1 FLJ32001 FLJ35382 GTF2F1 GTF2IRD2 ICAM2 IL13RA1 JAK1 MDS028 MGC16824 NISCH PGD PLK2 PPP1R15A PSCD1 PTPN11 RASGRP1 RNF12 SERTAD3 SIAH1 SRRM1 TCN2 TLR4 TNFRSF1A VAPA WBP11 YTHDF3
162	V$E4BP4_01: E4BP4	5	5	75	605	16635	-1.97	0	1.89	0.21	APPBP2 ARHGAP26 CD84 EHD1 FLJ32001
163	V$NFMUE1_Q6	6	6	74	796	16444	-1.97	0	1.8	0.21	LMAN1 MGC16824 NISCH SRRM1 WBP11 YTHDF3
164	V$ELK1_02: Elk-1	70	70	10	14470	2770	-1.97	0	1.42	0.17	ACTR2 APPBP2 ARAF ARFRP1 ARHGAP26 ATF7 ATP8A1 C10orf84 C20orf14 C4orf15 C9orf72 CREB1 CUL1 CXCR4 DGKA DKFZP586A0522 DUSP10 EAF1 EHD1 EMILIN2 ENC1 ETS1 FLJ32001 FLJ35382 FOSL2 GADD45B GART GTF2F1 GTF2IRD2 H3F3B HSPC128 HSPCA HSPCB ICAM2 IL13RA1 IL6R JUN LITAF LMAN1 MAP2K2 MDS028 MYST2 NISCH OSBPL5 P4HB PAFAH1B1 PBXIP1 PGD PLK2 PPP1R15A PTP4A1 PTPN11 RASGRP1 RNF12 SERTAD3 SIAH1 SLC22A15 SLC30A1 SLC35E1 SRRM1 STIP1 TALDO1 TCN2 TNFRSF1A VAPA VCIP135 WBP11 WDR1 YTHDF3 ZNF281
165	V$TEF_Q6	23	23	57	5338	11902	-1.98	0	0.35	0.01	APPBP2 BAZ2B C10orf84 CARD6 CD84 CXCR4 DGKA DUSP10 EHD1 ETS1 H3F3B IL6R JAK1 LMAN1 MDS028 MGC16824 PPP1R15A PSCD1 RASGRP1 TLR4 VAPA WDR1 ZNF281
166	V$CDX2_Q5	46	46	34	9955	7285	-1.98	0	0.57	0.05	ACTR2 APBB1IP APPBP2 ARAF ATF7 ATP8A1 BAZ2B C10orf84 C9orf72 CARD6 CD84 CLIC4 CUL1 CXCR4 DKFZP586A0522 DUSP10 EAF1 ENC1 FLJ35382 GADD45B GTF2IRD2 H3F3B HSPC128 IL13RA1 IL6R JAK1 JUN LMAN1 MAP2K2 MGC16824 NISCH PBXIP1 PPP1R15A PSCD1 PTP4A1 RNF12 SERTAD3 SIAH1 TALDO1 TNFRSF1A VAPA VCIP135 WBP11 WDR1 YTHDF3 ZNF281
167	V$POU1F1_Q6	28	28	52	6246	10994	-1.99	0	0.46	0.03	ACTR2 APPBP2 ATF7 ATP8A1 BAZ2B C10orf84 CARD6 CD84 DGKA DUSP10 EAF1 ETS1 FLJ32001 GTF2IRD2 IL13RA1 JAK1 LMAN1 MGC16824 PLK2 PPP1R15A PSCD1 PTP4A1 PTPN11 RNF12 TLR4 VCIP135 YTHDF3 ZNF281
168	V$GATA3_03: GATA-binding factor 3	46	46	34	9873	7367	-1.99	0	0.63	0.06	ACTR2 APBB1IP APPBP2 ARAF ATF7 ATP8A1 C10orf84 C9orf72 CARD6 CD84 CUL1 CXCR4 DGKA DKFZP586A0522 EAF1 EHD1 EMILIN2 ETS1 FLJ35382 GTF2IRD2 HSPCB ICAM2 IL6R JAK1 JUN LMAN1 MAP2K2 MDS028 MGC16824 MYST2 NISCH PBXIP1 PPP1R15A PTP4A1 RASGRP1 RNF12 SERTAD3 SIAH1 SLC35E1 SRRM1 TLR4 VAPA VCIP135 WBP11 WDR1 ZNF281
169	V$HLF_01: hepatic leukemia factor	20	20	60	4739	12501	-1.99	0	0.32	0.01	APPBP2 ARHGAP26 CD84 CXCR4 DUSP10 EHD1 EMILIN2 FLJ32001 FLJ35382 HSPC128 IL13RA1 IL6R MDS028 MYST2 NISCH PLK2 SIAH1 TLR4 VCIP135 WBP11
170	V$FOXJ2_02: fork head box J 2	29	29	51	6437	10803	-1.99	0	0.48	0.03	APBB1IP APPBP2 ARHGAP26 ATF7 BAZ2B CARD6 CD84 DGKA DKFZP586A0522 ETS1 FLJ32001 FLJ35382 GTF2IRD2 H3F3B HSPC128 JAK1 JUN MAP2K2 MGC16824 PLK2 PTP4A1 PTPN11 SERTAD3 SLC22A15 TALDO1 TLR4 VCIP135 WBP11 ZNF281
171	V$BRN2_01: POU factor Brn-2	30	30	50	6392	10848	-2	0	0.67	0.07	APBB1IP APPBP2 ARAF ATP8A1 BAZ2B C10orf84 CD84 CEBPB CUL1 DGKA DUSP10 EAF1 EMILIN2 ENC1 ETS1 GTF2F1 H3F3B HSPC128 HSPCB ICAM2 IL13RA1 JAK1 LMAN1 PPP1R15A SIAH1 SLC22A15 TLR4 VAPA VCIP135 ZNF281
172	V$VMAF_01: v-Maf	50	50	30	10828	6412	-2	0	0.56	0.05	ACTR2 ARFRP1 ARHGAP26 ATF7 BAZ2B C10orf84 C20orf14 C4orf15 C9orf72 CD84 CREB1 CUL1 CXCR4 DGKA DKFZP586A0522 DUSP10 EAF1 EHD1 ETS1 FLJ35382 GTF2F1 GTF2IRD2 HSPC128 HSPCA HSPCB IL13RA1 JAK1 JUN MAP2K2 NISCH PAFAH1B1 PBXIP1 PGD PLK2 PPP1R15A PTP4A1 RASGRP1 RNF12 SERTAD3 SIAH1 SLC30A1 SLC35E1 SRRM1 TALDO1 TCN2 TLR4 VAPA WBP11 WDR1 YTHDF3
173	V$HNF1_C: Hepatic nuclear factor 1	27	27	53	5609	11631	-2	0	0.8	0.07	APPBP2 ARAF ATF7 BAZ2B C10orf84 C9orf72 CARD6 CD84 CXCR4 DUSP10 ETS1 FOSL2 H3F3B HSPC128 IL6R JAK1 PAFAH1B1 PTPN11 RASGRP1 RNF12 SLC22A15 SLC30A1 SRRM1 TLR4 VCIP135 WDR1 ZNF281
174	V$FREAC7_01: Fork head RElated ACtivator-7	28	28	52	5906	11334	-2	0	0.72	0.07	APBB1IP APPBP2 ATF7 ATP8A1 BAZ2B C20orf14 CARD6 CD84 CXCR4 DUSP10 EAF1 EMILIN2 FLJ35382 H3F3B HSPCA JAK1 MDS028 NISCH PPP1R15A PSCD1 PTP4A1 PTPN11 RASGRP1 RNF12 SLC22A15 SLC30A1 TNFRSF1A ZNF281
175	V$OCT1_01: octamer factor 1	4	4	76	433	16807	-2.01	0	1.94	0.21	FLJ35382 H3F3B JAK1 VCIP135
176	V$VMW65_Q6	29	29	51	6277	10963	-2.01	0	0.59	0.05	APBB1IP ARAF ARHGAP26 ATP8A1 BAZ2B C10orf84 CARD6 CD84 CREB1 CUL1 CXCR4 DKFZP586A0522 ETS1 FLJ32001 FOSL2 ICAM2 JAK1 LMAN1 MGC16824 MYST2 P4HB PLK2 PTP4A1 SIAH1 SLC22A15 STIP1 TNFRSF1A VCIP135 ZNF281
177	V$NFKAPPAB65_01: NF-kappaB (p65)	8	8	72	1219	16021	-2.02	0	1.59	0.19	APBB1IP CREB1 DUSP10 EHD1 ETS1 MYST2 PPP1R15A SIAH1
178	V$MYC_Q2	15	15	65	3726	13514	-2.02	0	0.26	0.01	ATF7 C20orf14 CUL1 EHD1 ENC1 FLJ32001 GADD45B ICAM2 IL6R MGC16824 OSBPL5 SIAH1 SLC30A1 STIP1 VAPA
179	V$BACH2_01: BTB and CNC homolog 2	56	56	24	11874	5366	-2.03	0	0.76	0.07	ACTR2 ARAF ARHGAP26 BAZ2B C10orf84 C4orf15 C9orf72 CARD6 CD84 CEBPB CLIC4 CREB1 CUL1 CXCR4 DGKA DKFZP586A0522 DUSP10 EAF1 EMILIN2 ETS1 FOSL2 GADD45B GART GTF2IRD2 H3F3B HSPC128 ICAM2 IL6R JAK1 LITAF LMAN1 MDS028 MGC16824 MYST2 NISCH P4HB PGD PLK2 PPP1R15A PSCD1 PTP4A1 PTPN11 RNF12 SERTAD3 SIAH1 SLC22A15 SLC35E1 SRRM1 TALDO1 TCN2 TLR4 TNFRSF1A VAPA VCIP135 WBP11 YTHDF3
180	V$PAX3_B: Pax-3 binding sites	56	56	24	12267	4973	-2.03	0	0.44	0.03	ACTR2 APPBP2 ARAF ATP8A1 C20orf14 C9orf72 CEBPB CREB1 CUL1 CXCR4 DGKA DUSP10 EAF1 EHD1 EMILIN2 ENC1 FLJ32001 FLJ35382 GADD45B GART GTF2F1 GTF2IRD2 H3F3B HSPC128 HSPCA HSPCB IL13RA1 JUN LMAN1 MAP2K2 MDS028 MYST2 NISCH OSBPL5 P4HB PAFAH1B1 PGD PLK2 PPP1R15A PTPN11 RASGRP1 RNF12 SERTAD3 SIAH1 SLC22A15 SLC30A1 SLC35E1 SRRM1 STIP1 TCN2 TNFRSF1A VAPA VCIP135 WBP11 YTHDF3 ZNF281
181	V$PIT1_Q6	54	54	26	11632	5608	-2.03	0	0.6	0.05	ACTR2 APBB1IP APPBP2 ARAF ARHGAP26 ATF7 ATP8A1 BAZ2B C10orf84 C20orf14 C4orf15 C9orf72 CARD6 CD84 CLIC4 CUL1 CXCR4 DGKA DKFZP586A0522 DUSP10 EAF1 EHD1 ENC1 ETS1 FLJ32001 FOSL2 GADD45B GTF2F1 GTF2IRD2 H3F3B HSPC128 HSPCA ICAM2 IL13RA1 JAK1 LMAN1 MDS028 MYST2 PPP1R15A PSCD1 PTP4A1 PTPN11 RASGRP1 RNF12 SIAH1 SLC22A15 SLC30A1 TALDO1 TLR4 TNFRSF1A VCIP135 WBP11 YTHDF3 ZNF281
182	V$S8_01: S8	4	4	76	1464	15776	-2.05	0	0.09	0.01	APBB1IP ARAF CUL1 JAK1
183	V$HFH8_01: HNF-3/Fkh Homolog-8	7	7	73	2101	15139	-2.05	0	0.14	0.01	APPBP2 BAZ2B CARD6 H3F3B JAK1 SLC30A1 TNFRSF1A
184	V$FOX_Q2	56	56	24	11961	5279	-2.05	0	0.68	0.07	APBB1IP APPBP2 ATF7 ATP8A1 BAZ2B C10orf84 C20orf14 C4orf15 C9orf72 CARD6 CD84 CLIC4 CREB1 CXCR4 DGKA DKFZP586A0522 DUSP10 EAF1 EMILIN2 FLJ32001 FOSL2 GART GTF2IRD2 H3F3B HSPC128 HSPCA HSPCB IL13RA1 IL6R JAK1 LITAF LMAN1 MAP2K2 MDS028 MGC16824 PAFAH1B1 PBXIP1 PGD PLK2 PPP1R15A PSCD1 PTP4A1 PTPN11 RASGRP1 RNF12 SERTAD3 SIAH1 SLC22A15 TALDO1 TCN2 TLR4 TNFRSF1A VAPA WBP11 YTHDF3 ZNF281
185	V$CETS1P54_01: c-Ets-1(p54)	57	57	23	12329	4911	-2.07	0	0.55	0.05	ACTR2 APBB1IP ARFRP1 ARHGAP26 C10orf84 C20orf14 C4orf15 C9orf72 CREB1 CUL1 CXCR4 DGKA DKFZP586A0522 DUSP10 EAF1 EHD1 EMILIN2 ENC1 ETS1 FLJ32001 FLJ35382 FOSL2 GADD45B GART GTF2F1 GTF2IRD2 HSPCA IL13RA1 IL6R JAK1 JUN LITAF MAP2K2 MDS028 MYST2 OSBPL5 P4HB PAFAH1B1 PPP1R15A PTPN11 RNF12 SERTAD3 SIAH1 SLC22A15 SLC35E1 SRRM1 STIP1 TALDO1 TCN2 TLR4 TNFRSF1A VAPA VCIP135 WBP11 WDR1 YTHDF3 ZNF281
186	V$HNF3ALPHA_Q6	62	62	18	13030	4210	-2.07	0	0.91	0.11	APBB1IP APPBP2 ARAF ATF7 ATP8A1 BAZ2B C10orf84 C20orf14 C4orf15 C9orf72 CARD6 CD84 CLIC4 CUL1 CXCR4 DGKA DKFZP586A0522 DUSP10 EAF1 EHD1 ENC1 ETS1 FLJ32001 FLJ35382 FOSL2 GART GTF2IRD2 H3F3B HSPC128 HSPCA HSPCB IL13RA1 JAK1 JUN LITAF LMAN1 MDS028 MGC16824 MYST2 PAFAH1B1 PBXIP1 PGD PLK2 PPP1R15A PSCD1 PTP4A1 PTPN11 RASGRP1 RNF12 SERTAD3 SIAH1 SLC22A15 SLC30A1 TCN2 TLR4 TNFRSF1A VAPA VCIP135 WBP11 WDR1 YTHDF3 ZNF281
187	V$FREAC2_01: Fork head RElated ACtivator-2	2	2	78	1009	16231	-2.07	0	0.05	0.01	ARAF DGKA
188	V$AP1_Q4: activator protein 1	63	63	17	13229	4011	-2.07	0	0.93	0.12	APPBP2 ARAF ARHGAP26 ATF7 C10orf84 C4orf15 C9orf72 CARD6 CD84 CEBPB CLIC4 CREB1 CUL1 CXCR4 DGKA DUSP10 EAF1 EHD1 EMILIN2 ETS1 FOSL2 GADD45B GTF2F1 GTF2IRD2 H3F3B HSPC128 HSPCA HSPCB ICAM2 IL13RA1 IL6R JAK1 JUN LITAF LMAN1 MAP2K2 MDS028 MGC16824 MYST2 NISCH OSBPL5 P4HB PAFAH1B1 PBXIP1 PGD PLK2 PPP1R15A PSCD1 PTP4A1 RNF12 SERTAD3 SIAH1 SLC30A1 SLC35E1 SRRM1 TALDO1 TCN2 TLR4 VAPA VCIP135 WBP11 WDR1 YTHDF3
189	V$TATA_C: Retroviral TATA box	20	20	60	4518	12722	-2.08	0	0.45	0.03	ACTR2 ARAF ATP8A1 BAZ2B C10orf84 C9orf72 CARD6 DGKA FLJ35382 GADD45B H3F3B IL13RA1 IL6R JAK1 JUN LMAN1 PBXIP1 PPP1R15A PTP4A1 TLR4
190	V$DR4_Q2: direct repeat 4	69	69	11	15324	1916	-2.08	0	0.19	0.01	ACTR2 APBB1IP APPBP2 ARAF ARFRP1 ATF7 ATP8A1 BAZ2B C10orf84 C20orf14 C4orf15 C9orf72 CARD6 CD84 CEBPB CLIC4 CREB1 CUL1 CXCR4 DGKA DKFZP586A0522 DUSP10 EAF1 EHD1 EMILIN2 ENC1 ETS1 FLJ32001 FLJ35382 FOSL2 GTF2F1 GTF2IRD2 HSPC128 HSPCA HSPCB ICAM2 IL13RA1 IL6R JAK1 JUN LITAF LMAN1 MAP2K2 MDS028 MYST2 NISCH OSBPL5 P4HB PAFAH1B1 PBXIP1 PGD PLK2 PPP1R15A PSCD1 PTP4A1 RASGRP1 RNF12 SERTAD3 SIAH1 SLC22A15 SLC30A1 SLC35E1 STIP1 TCN2 TLR4 TNFRSF1A VAPA WBP11 YTHDF3
191	V$NMYC_01: N-Myc	19	19	61	4348	12892	-2.08	0	0.42	0.01	ATF7 ATP8A1 C20orf14 CUL1 CXCR4 EHD1 EMILIN2 ENC1 FLJ32001 GADD45B ICAM2 IL6R MGC16824 OSBPL5 SIAH1 SLC30A1 STIP1 TCN2 VAPA
192	V$GFI1_01: growth factor independence 1	22	22	58	4668	12572	-2.08	0	0.68	0.07	BAZ2B CXCR4 DKFZP586A0522 FOSL2 IL13RA1 IL6R JAK1 JUN LITAF PAFAH1B1 PSCD1 PTP4A1 PTPN11 RASGRP1 RNF12 STIP1 TALDO1 TCN2 TLR4 VAPA WBP11 ZNF281
193	V$TAL1BETAITF2_01: Tal-1beta:ITF-2 heterodimer	5	5	75	643	16597	-2.09	0	1.72	0.21	C9orf72 DKFZP586A0522 DUSP10 IL6R OSBPL5
194	V$ETS2_B: c-Ets-2 binding sites	21	21	59	4403	12837	-2.09	0	0.72	0.07	ACTR2 C10orf84 CARD6 CD84 CUL1 DUSP10 EAF1 GADD45B ICAM2 IL13RA1 IL6R LMAN1 MAP2K2 NISCH OSBPL5 PBXIP1 PTPN11 RNF12 SIAH1 SLC22A15 TALDO1
195	V$STAF_02: Se-Cys tRNA gene transcription activating factor	15	15	65	3624	13616	-2.09	0	0.31	0.01	ACTR2 ATF7 BAZ2B C9orf72 GART GTF2F1 ICAM2 PTP4A1 RNF12 SLC35E1 SRRM1 TALDO1 VAPA VCIP135 ZNF281
196	V$AREB6_03: AREB6 (Atp1a1 regulatory element binding factor 6)	19	19	61	3900	13340	-2.1	0	0.8	0.07	ARHGAP26 ATF7 ATP8A1 C4orf15 CXCR4 EHD1 HSPC128 HSPCA HSPCB ICAM2 IL13RA1 IL6R LITAF LMAN1 MAP2K2 PBXIP1 PTP4A1 RASGRP1 ZNF281
197	V$GATA1_06: GATA-binding factor 1	20	20	60	4419	12821	-2.1	0	0.52	0.04	ATP8A1 BAZ2B C10orf84 C9orf72 CUL1 EAF1 EHD1 EMILIN2 ETS1 FLJ35382 GTF2IRD2 IL6R MDS028 NISCH PGD SRRM1 TLR4 TNFRSF1A VAPA WBP11
198	V$E2F_Q6_01	15	15	65	2890	14350	-2.1	0	1.02	0.12	ARFRP1 CUL1 CXCR4 EAF1 EHD1 FLJ32001 GART GTF2F1 MGC16824 OSBPL5 PAFAH1B1 PGD SIAH1 VAPA WDR1
199	V$GATA2_03: GATA-binding factor 2	20	20	60	4377	12863	-2.11	0	0.55	0.05	APBB1IP ARAF ATP8A1 BAZ2B C10orf84 C9orf72 CUL1 EHD1 EMILIN2 ENC1 ETS1 GTF2IRD2 IL6R MDS028 PGD PPP1R15A PTP4A1 SRRM1 TLR4 WBP11
200	V$NFKAPPAB_01: NF-kappaB	16	16	64	3156	14084	-2.11	0	0.94	0.12	ARHGAP26 C10orf84 CLIC4 CREB1 DKFZP586A0522 DUSP10 EHD1 ETS1 GART MYST2 OSBPL5 P4HB PBXIP1 SIAH1 VAPA YTHDF3
201	V$AP4_01: activator protein 4	10	10	70	1722	15518	-2.12	0	1.29	0.12	ATP8A1 C9orf72 CLIC4 FLJ32001 LITAF LMAN1 NISCH P4HB PGD TCN2
202	V$E47_01: E47	13	13	67	3211	14029	-2.12	0	0.29	0.01	ARFRP1 ATP8A1 C9orf72 CEBPB DUSP10 GADD45B HSPC128 HSPCA MDS028 SLC22A15 SLC30A1 TALDO1 TCN2
203	V$ATF_B: ATF binding site	5	5	75	654	16586	-2.12	0	1.67	0.2	APPBP2 GTF2F1 HSPCB PAFAH1B1 PPP1R15A
204	V$E2F4DP2_01: E2F-4:DP-2 heterodimer	15	15	65	2930	14310	-2.13	0	0.96	0.12	C9orf72 CLIC4 DUSP10 EAF1 ETS1 GART GTF2F1 JUN LITAF OSBPL5 P4HB PGD RASGRP1 RNF12 SIAH1
205	V$PBX_Q3	73	73	7	16174	1066	-2.13	0	0.13	0.01	ACTR2 APBB1IP APPBP2 ARAF ARFRP1 ARHGAP26 ATF7 ATP8A1 BAZ2B C10orf84 C20orf14 C4orf15 C9orf72 CARD6 CD84 CREB1 CUL1 CXCR4 DGKA DKFZP586A0522 DUSP10 EAF1 EHD1 EMILIN2 ENC1 ETS1 FLJ32001 FLJ35382 GADD45B GTF2F1 GTF2IRD2 H3F3B HSPC128 HSPCA HSPCB ICAM2 IL13RA1 IL6R JAK1 JUN LITAF LMAN1 MAP2K2 MDS028 MGC16824 MYST2 NISCH OSBPL5 PAFAH1B1 PBXIP1 PGD PLK2 PPP1R15A PSCD1 PTP4A1 RASGRP1 RNF12 SERTAD3 SIAH1 SLC22A15 SLC30A1 SLC35E1 SRRM1 STIP1 TALDO1 TCN2 TNFRSF1A VAPA VCIP135 WBP11 WDR1 YTHDF3 ZNF281
206	V$HP1SITEFACTOR_Q6	18	18	62	3721	13519	-2.13	0	0.77	0.07	APBB1IP APPBP2 ARAF C9orf72 CARD6 CD84 DKFZP586A0522 DUSP10 FLJ35382 HSPC128 ICAM2 JAK1 PLK2 PTPN11 TLR4 VAPA VCIP135 WBP11
207	V$IPF1_Q4	16	16	64	3194	14046	-2.14	0	0.89	0.1	ATF7 BAZ2B CARD6 CD84 CXCR4 DGKA DKFZP586A0522 H3F3B HSPC128 LMAN1 MYST2 RASGRP1 SIAH1 TLR4 VAPA ZNF281
208	V$CREL_01: c-Rel	62	62	18	13377	3863	-2.15	0	0.56	0.05	ACTR2 APBB1IP APPBP2 ARAF ARFRP1 ARHGAP26 C10orf84 C20orf14 C4orf15 C9orf72 CEBPB CLIC4 CREB1 CUL1 CXCR4 DKFZP586A0522 DUSP10 EAF1 EHD1 EMILIN2 ENC1 ETS1 FLJ32001 FLJ35382 GADD45B GART GTF2F1 H3F3B HSPC128 HSPCA HSPCB ICAM2 IL13RA1 JAK1 JUN LITAF LMAN1 MDS028 MYST2 NISCH OSBPL5 P4HB PBXIP1 PGD PLK2 PPP1R15A PSCD1 PTPN11 SERTAD3 SIAH1 SLC22A15 SLC30A1 SLC35E1 STIP1 TALDO1 TCN2 TLR4 VAPA VCIP135 WBP11 WDR1 YTHDF3
209	V$OCT1_05: octamer-binding factor 1	7	7	73	1076	16164	-2.15	0	1.46	0.17	ARHGAP26 CARD6 FLJ35382 H3F3B JAK1 VCIP135 ZNF281
210	V$CREBP1_01: cAMP-responsive element binding protein 1	3	3	77	289	16951	-2.15	0	1.88	0.21	APPBP2 FLJ32001 MDS028
211	V$LPOLYA_B: Lentiviral Poly A signal	14	14	66	3329	13911	-2.16	0	0.35	0.01	APBB1IP C4orf15 CARD6 CXCR4 EMILIN2 FLJ35382 HSPC128 IL6R SERTAD3 SIAH1 SRRM1 TNFRSF1A VAPA YTHDF3
212	V$AREB6_01: AREB6 (Atp1a1 regulatory element binding factor 6)	15	15	65	3472	13768	-2.16	0	0.41	0.01	APBB1IP APPBP2 ARFRP1 ATF7 C20orf14 CXCR4 FLJ32001 H3F3B HSPCA JAK1 MGC16824 NISCH PSCD1 SIAH1 WDR1
213	V$TAL1BETAE47_01: Tal-1beta:E47 heterodimer	4	4	76	469	16771	-2.17	0	1.74	0.21	C9orf72 DUSP10 IL6R OSBPL5
214	V$LXR_Q3	2	2	78	137	17103	-2.17	0	2	0.21	ARFRP1 CARD6
215	V$GABP_B: GA binding protein	11	11	69	2009	15231	-2.18	0	1.11	0.12	ACTR2 ARFRP1 FLJ35382 GTF2F1 JUN MYST2 NISCH SERTAD3 SLC35E1 WBP11 WDR1
216	V$XFD2_01: Xenopus fork head domain factor 2	16	16	64	3360	13880	-2.18	0	0.7	0.07	APBB1IP APPBP2 ARAF ATF7 ATP8A1 BAZ2B CARD6 CXCR4 EAF1 H3F3B JAK1 PTP4A1 RASGRP1 SLC22A15 TNFRSF1A ZNF281
217	V$HNF1_01: hepatic nuclear factor 1	15	15	65	3087	14153	-2.19	0	0.76	0.07	ARAF BAZ2B C20orf14 C9orf72 CXCR4 DUSP10 EAF1 H3F3B PAFAH1B1 PPP1R15A PTPN11 TLR4 VCIP135 WDR1 ZNF281
218	V$HIF1_Q3: hypoxia induced factor	11	11	69	2039	15201	-2.2	0	1.06	0.12	ARFRP1 C20orf14 EHD1 FLJ32001 FOSL2 GADD45B MDS028 PGD RASGRP1 SERTAD3 VAPA
219	V$E2F1DP1RB_01: Rb:E2F-1:DP-1 trimeric complex	8	8	72	1337	15903	-2.21	0	1.27	0.12	CXCR4 FOSL2 GART JAK1 PAFAH1B1 PGD SIAH1 VAPA
220	V$LHX3_01: LIM homeobox transcription factor 3	3	3	77	1182	16058	-2.21	0	0.09	0.01	BAZ2B CD84 TLR4
221	V$OCT1_Q6: octamer factor 1	73	73	7	15249	1991	-2.21	0	1.27	0.12	ACTR2 APBB1IP APPBP2 ARAF ARHGAP26 ATF7 ATP8A1 BAZ2B C10orf84 C4orf15 C9orf72 CARD6 CD84 CLIC4 CREB1 CXCR4 DGKA DKFZP586A0522 DUSP10 EAF1 EMILIN2 ENC1 ETS1 FLJ32001 FLJ35382 FOSL2 GADD45B GART GTF2F1 GTF2IRD2 H3F3B HSPC128 HSPCA HSPCB ICAM2 IL6R JAK1 JUN LITAF LMAN1 MAP2K2 MDS028 MGC16824 MYST2 NISCH OSBPL5 P4HB PAFAH1B1 PBXIP1 PGD PLK2 PPP1R15A PSCD1 PTP4A1 PTPN11 RNF12 SERTAD3 SIAH1 SLC22A15 SLC30A1 SLC35E1 SRRM1 STIP1 TALDO1 TCN2 TLR4 TNFRSF1A VAPA VCIP135 WBP11 WDR1 YTHDF3 ZNF281
222	V$HMX1_01: H6 homeobox 3	1	1	79	27	17213	-2.22	0	2.11	0.21	ETS1
223	V$AFP1_Q6	13	13	67	2586	14654	-2.22	0	0.86	0.1	APPBP2 BAZ2B C10orf84 C9orf72 CREB1 CUL1 FLJ35382 JAK1 MAP2K2 MDS028 PAFAH1B1 PTP4A1 TLR4
224	V$NERF_Q2: new ets-related factor 1a	2	2	78	950	16290	-2.23	0	0.06	0.01	C10orf84 TALDO1
225	V$E2_Q6: papilloma virus regulator E2	7	7	73	1966	15274	-2.23	0	0.2	0.01	ACTR2 CXCR4 DUSP10 LITAF MYST2 VCIP135 YTHDF3
226	V$STAT5A_02	13	13	67	2646	14594	-2.25	0	0.78	0.07	APBB1IP BAZ2B C4orf15 CARD6 DGKA DUSP10 FOSL2 GART LMAN1 PAFAH1B1 RNF12 SERTAD3 TALDO1
227	V$COUP_01: COUP:HNF-4 heterodimer	11	11	69	2116	15124	-2.26	0	0.93	0.12	C20orf14 CD84 CLIC4 CXCR4 GADD45B GTF2F1 IL13RA1 MDS028 NISCH PLK2 VAPA
228	V$NFKB_Q6: NF-kappaB	13	13	67	2789	14451	-2.27	0	0.62	0.05	ARFRP1 CLIC4 CREB1 DKFZP586A0522 DUSP10 EHD1 GADD45B HSPCA OSBPL5 P4HB SIAH1 SLC35E1 YTHDF3
229	V$SF1_Q6	10	10	70	2462	14778	-2.28	0	0.33	0.01	BAZ2B CEBPB DUSP10 GTF2IRD2 HSPCB MDS028 MYST2 PAFAH1B1 PTP4A1 VCIP135
230	V$MAX_01: Max	1	1	79	709	16531	-2.28	0	0.04	0.01	ENC1
231	V$STAF_01: Se-Cys tRNA gene transcription activating factor	3	3	77	313	16927	-2.28	0	1.72	0.21	GTF2F1 JUN TALDO1
232	V$NKX3A_01: NK class homeobox factor 3A	12	12	68	2674	14566	-2.29	0	0.51	0.04	APBB1IP ATP8A1 BAZ2B C10orf84 CARD6 CD84 HSPCA LMAN1 MDS028 SLC22A15 YTHDF3 ZNF281
233	V$AR_01: androgen receptor	3	3	77	1139	16101	-2.3	0	0.1	0.01	DKFZP586A0522 NISCH TNFRSF1A
234	V$DR3_Q4: direct repeat 3	12	12	68	2558	14682	-2.3	0	0.63	0.06	APBB1IP ATP8A1 CARD6 DKFZP586A0522 DUSP10 HSPCB ICAM2 MGC16824 PPP1R15A SIAH1 SLC35E1 ZNF281
235	V$EVI1_05: ectopic viral integration site 1 encoded factor	2	2	78	919	16321	-2.32	0	0.07	0.01	HSPC128 IL6R
236	"V$AHRARNT_02: aryl hydrocarbon receptor:Arnt heterodimers, fixed core"	1	1	79	31	17209	-2.34	0	1.98	0.21	CEBPB
237	V$TFIIA_Q6	71	71	9	15039	2201	-2.34	0	0.86	0.1	ACTR2 APBB1IP APPBP2 ARAF ARFRP1 ARHGAP26 ATF7 C10orf84 C20orf14 C4orf15 C9orf72 CARD6 CD84 CEBPB CLIC4 CREB1 CUL1 CXCR4 DGKA DKFZP586A0522 DUSP10 EAF1 EHD1 ENC1 ETS1 FLJ35382 GADD45B GART GTF2F1 H3F3B HSPC128 HSPCA HSPCB ICAM2 IL13RA1 IL6R JAK1 JUN LITAF LMAN1 MDS028 MGC16824 MYST2 NISCH OSBPL5 P4HB PAFAH1B1 PBXIP1 PLK2 PPP1R15A PSCD1 PTP4A1 RASGRP1 RNF12 SERTAD3 SIAH1 SLC22A15 SLC30A1 SLC35E1 SRRM1 STIP1 TALDO1 TCN2 TLR4 TNFRSF1A VAPA VCIP135 WBP11 WDR1 YTHDF3 ZNF281
238	V$STRA13_01	1	1	79	682	16558	-2.35	0	0.04	0.01	TCN2
239	V$CART1_01: Cart-1 (cartilage homeoprotein 1)	8	8	72	1997	15243	-2.36	0	0.33	0.01	ARAF ATP8A1 CARD6 CD84 ETS1 HSPC128 PTPN11 WBP11
240	V$XFD3_01: Xenopus fork head domain factor 3	7	7	73	1819	15421	-2.38	0	0.28	0.01	ARAF C9orf72 CARD6 CD84 DGKA HSPCA JAK1
241	V$XFD1_01: Xenopus fork head domain factor 1	10	10	70	2209	15031	-2.38	0	0.54	0.05	CARD6 CD84 DUSP10 H3F3B JAK1 MDS028 PPP1R15A PSCD1 RASGRP1 ZNF281
242	V$ARNT_01: AhR nuclear translocator homodimers	6	6	74	1647	15593	-2.38	0	0.24	0.01	ATF7 C20orf14 CUL1 ICAM2 STIP1 TCN2
243	V$E2_Q6_01	4	4	76	1277	15963	-2.41	0	0.16	0.01	CXCR4 LITAF VCIP135 YTHDF3
244	V$E2_01: papilloma virus regulator E2	4	4	76	1258	15982	-2.43	0	0.17	0.01	CXCR4 LITAF VCIP135 YTHDF3
245	V$E2F1DP2_01: E2F-1:DP-2 heterodimer	8	8	72	1845	15395	-2.45	0	0.46	0.03	CLIC4 DUSP10 GART LITAF P4HB PGD RASGRP1 SIAH1
246	V$OCT1_B: Octamer binding factor 1	6	6	74	1030	16210	-2.45	0	1.06	0.12	C10orf84 FLJ35382 H3F3B JAK1 SIAH1 VCIP135
247	V$XBP1_01: X-box-binding protein 1	7	7	73	1676	15564	-2.49	0	0.4	0.01	C20orf14 FOSL2 GTF2IRD2 MAP2K2 SRRM1 STIP1 YTHDF3
248	V$POU6F1_01	7	7	73	1349	15891	-2.49	0	0.83	0.08	APBB1IP CD84 FLJ32001 H3F3B PPP1R15A TLR4 TNFRSF1A
249	V$NRF1_Q6	6	6	74	1078	16162	-2.5	0	0.95	0.12	C20orf14 FLJ32001 GTF2F1 P4HB PSCD1 SRRM1
250	V$CDPCR3_01: cut-like homeodomain protein	3	3	77	369	16871	-2.51	0	1.4	0.17	APPBP2 DGKA GADD45B
251	V$HNF1_Q6	73	73	7	15826	1414	-2.51	0	0.41	0.01	ACTR2 APBB1IP APPBP2 ARAF ARHGAP26 ATF7 ATP8A1 BAZ2B C10orf84 C20orf14 C4orf15 C9orf72 CARD6 CD84 CEBPB CLIC4 CUL1 CXCR4 DGKA DKFZP586A0522 DUSP10 EAF1 EHD1 EMILIN2 ENC1 ETS1 FLJ32001 FLJ35382 FOSL2 GADD45B GART GTF2F1 GTF2IRD2 H3F3B HSPC128 HSPCA HSPCB ICAM2 IL13RA1 IL6R JAK1 JUN LMAN1 MAP2K2 MDS028 MGC16824 MYST2 NISCH PAFAH1B1 PBXIP1 PLK2 PPP1R15A PSCD1 PTP4A1 PTPN11 RASGRP1 RNF12 SERTAD3 SIAH1 SLC22A15 SLC30A1 SLC35E1 SRRM1 TALDO1 TCN2 TLR4 TNFRSF1A VAPA VCIP135 WBP11 WDR1 YTHDF3 ZNF281
252	V$TAL1ALPHAE47_01: Tal-1alpha:E47 heterodimer	5	5	75	823	16417	-2.52	0	1.09	0.12	APPBP2 C9orf72 DUSP10 IL6R OSBPL5
253	V$PAX6_Q2	3	3	77	1024	16216	-2.53	0	0.15	0.01	CEBPB PPP1R15A PTPN11
254	V$CAAT_C: Retroviral CCAAT box	2	2	78	183	17057	-2.53	0	1.56	0.18	ARHGAP26 GART
255	V$RREB1_01: Ras-responsive element binding protein 1	7	7	73	1537	15703	-2.53	0	0.55	0.05	C10orf84 C9orf72 GTF2F1 HSPC128 OSBPL5 SIAH1 TNFRSF1A
256	V$AHRARNT_01: aryl hydrocarbon receptor:Arnt heterodimers	6	6	74	1486	15754	-2.53	0	0.36	0.01	ARAF CXCR4 MDS028 P4HB PPP1R15A SRRM1
257	V$BACH1_01: BTB and CNC homolog 1	2	2	78	186	17054	-2.55	0	1.53	0.18	EMILIN2 MGC16824
258	V$CREBP1CJUN_01: CRE-binding protein 1:c-Jun heterodimer	5	5	75	863	16377	-2.57	0	0.99	0.12	GTF2F1 HSPCB MYST2 PAFAH1B1 PPP1R15A
259	V$RORA1_01: RAR-related orphan receptor alpha1	6	6	74	1399	15841	-2.58	0	0.45	0.03	DGKA DKFZP586A0522 DUSP10 GADD45B MDS028 SLC30A1
260	V$TCF11MAFG_01: TCF11:MafG heterodimers	6	6	74	1355	15885	-2.59	0	0.5	0.04	CXCR4 GTF2IRD2 RNF12 TALDO1 TLR4 VAPA
261	V$NFKAPPAB50_01: NF-kappaB (p50)	5	5	75	1258	15982	-2.6	0	0.35	0.01	C10orf84 CREB1 OSBPL5 SIAH1 SLC30A1
262	V$TEL2_Q6	4	4	76	1122	16118	-2.61	0	0.26	0.01	C10orf84 MAP2K2 PTPN11 RNF12
263	V$FOXO1_02: fork head box O1	3	3	77	971	16269	-2.62	0	0.18	0.01	ARAF CARD6 DGKA
264	V$ATF6_01: activating transcription factor 6	3	3	77	406	16834	-2.64	0	1.23	0.12	FOSL2 GTF2IRD2 YTHDF3
265	V$FXR_IR1_Q6	2	2	78	202	17038	-2.65	0	1.42	0.17	APBB1IP DUSP10
266	V$NKX61_01: NKX6-1	5	5	75	993	16247	-2.66	0	0.71	0.07	C10orf84 CD84 H3F3B PTP4A1 SLC22A15
267	V$PR_02: is recognized by progesterone receptor	4	4	76	670	16570	-2.67	0	0.97	0.12	C4orf15 CXCR4 MGC16824 WBP11
268	V$NGFIC_01: nerve growth factor-induced protein C	3	3	77	422	16818	-2.67	0	1.16	0.12	C20orf14 PGD VAPA
269	V$ATATA_B: Avian C-type TATA box	5	5	75	1014	16226	-2.68	0	0.67	0.07	ARAF CD84 PLK2 PTP4A1 TALDO1
270	V$OCT_C: Octamer binding site	5	5	75	1034	16206	-2.69	0	0.64	0.06	ARHGAP26 FLJ35382 H3F3B JAK1 VCIP135
271	V$HNF4_01_B: Hepatocyte nuclear factor 4	4	4	76	690	16550	-2.69	0	0.92	0.11	DGKA IL13RA1 TCN2 VAPA
272	V$COUP_DR1_Q6	3	3	77	428	16812	-2.7	0	1.14	0.12	GTF2F1 MYST2 VAPA
273	V$ARNT_02: AhR nuclear translocator homodimers	2	2	78	745	16495	-2.71	0	0.14	0.01	C20orf14 TCN2
274	V$ALPHACP1_01	3	3	77	454	16786	-2.75	0	1.04	0.12	C10orf84 H3F3B P4HB
275	V$HTF_01	4	4	76	772	16468	-2.76	0	0.72	0.07	C20orf14 SRRM1 STIP1 YTHDF3
276	V$HNF4_01: hepatic nuclear factor 4	77	77	3	16387	853	-2.78	0	0.83	0.08	ACTR2 APBB1IP APPBP2 ARAF ARFRP1 ARHGAP26 ATF7 ATP8A1 BAZ2B C10orf84 C20orf14 C4orf15 C9orf72 CARD6 CD84 CLIC4 CUL1 CXCR4 DGKA DKFZP586A0522 DUSP10 EAF1 EHD1 EMILIN2 ENC1 ETS1 FLJ32001 FLJ35382 FOSL2 GADD45B GART GTF2F1 GTF2IRD2 H3F3B HSPC128 HSPCA HSPCB ICAM2 IL13RA1 IL6R JAK1 JUN LITAF LMAN1 MDS028 MGC16824 MYST2 NISCH OSBPL5 P4HB PAFAH1B1 PBXIP1 PGD PLK2 PPP1R15A PSCD1 PTP4A1 PTPN11 RASGRP1 RNF12 SERTAD3 SIAH1 SLC22A15 SLC30A1 SLC35E1 SRRM1 STIP1 TALDO1 TCN2 TLR4 TNFRSF1A VAPA VCIP135 WBP11 WDR1 YTHDF3 ZNF281
277	V$GR_01: high affinity binding site for glucocorticoid receptor	4	4	76	903	16337	-2.78	0	0.5	0.04	C4orf15 HSPC128 PPP1R15A RASGRP1
278	V$TANTIGEN_B: Major T-antigen binding sites	3	3	77	796	16444	-2.84	0	0.33	0.01	BAZ2B PSCD1 PTPN11
279	V$HOX13_01: Hox-1.3	2	2	78	260	16980	-2.87	0	1.07	0.12	C10orf84 TLR4
280	V$E2F_02: E2F	3	3	77	579	16661	-2.9	0	0.68	0.07	GART PGD SIAH1
281	V$E2F_Q3: E2F	3	3	77	579	16661	-2.9	0	0.68	0.07	GART PGD SIAH1
282	V$E2F4DP1_01: E2F-4:DP-1 heterodimer	3	3	77	579	16661	-2.9	0	0.68	0.07	GART PGD SIAH1
283	V$TFIII_Q6	77	77	3	16632	608	-2.9	0	0.37	0.01	ACTR2 APBB1IP APPBP2 ARAF ARFRP1 ARHGAP26 ATF7 ATP8A1 BAZ2B C10orf84 C20orf14 C4orf15 C9orf72 CARD6 CD84 CEBPB CLIC4 CREB1 CUL1 CXCR4 DGKA DKFZP586A0522 DUSP10 EHD1 EMILIN2 ENC1 ETS1 FLJ32001 FLJ35382 FOSL2 GADD45B GART GTF2F1 GTF2IRD2 HSPC128 HSPCA HSPCB ICAM2 IL13RA1 IL6R JAK1 JUN LITAF LMAN1 MAP2K2 MDS028 MGC16824 MYST2 NISCH OSBPL5 P4HB PAFAH1B1 PBXIP1 PGD PLK2 PPP1R15A PSCD1 PTP4A1 PTPN11 RASGRP1 RNF12 SERTAD3 SIAH1 SLC22A15 SLC30A1 SLC35E1 SRRM1 STIP1 TALDO1 TCN2 TLR4 TNFRSF1A VAPA VCIP135 WDR1 YTHDF3 ZNF281
284	V$POLY_C: Retroviral Poly A signal	2	2	78	272	16968	-2.91	0	1.02	0.12	DKFZP586A0522 TALDO1
285	V$HEN1_01: HEN1	3	3	77	687	16553	-2.91	0	0.47	0.03	DGKA FLJ32001 LITAF
286	V$PAX_Q6	77	77	3	16564	676	-2.92	0	0.48	0.03	ACTR2 APBB1IP APPBP2 ARAF ARFRP1 ARHGAP26 ATF7 ATP8A1 BAZ2B C10orf84 C20orf14 C4orf15 C9orf72 CARD6 CD84 CEBPB CLIC4 CREB1 CUL1 CXCR4 DGKA DKFZP586A0522 DUSP10 EAF1 EMILIN2 ENC1 ETS1 FLJ32001 FLJ35382 FOSL2 GADD45B GART GTF2IRD2 HSPC128 HSPCA HSPCB ICAM2 IL13RA1 IL6R JAK1 JUN LITAF LMAN1 MAP2K2 MDS028 MGC16824 MYST2 NISCH OSBPL5 P4HB PAFAH1B1 PBXIP1 PGD PLK2 PPP1R15A PSCD1 PTP4A1 PTPN11 RASGRP1 RNF12 SERTAD3 SIAH1 SLC22A15 SLC30A1 SLC35E1 SRRM1 STIP1 TALDO1 TCN2 TLR4 TNFRSF1A VAPA VCIP135 WBP11 WDR1 YTHDF3 ZNF281
287	V$GATA4_Q3	78	78	2	16614	626	-2.93	0	0.82	0.08	ACTR2 APBB1IP APPBP2 ARAF ARFRP1 ARHGAP26 ATF7 ATP8A1 BAZ2B C10orf84 C20orf14 C4orf15 C9orf72 CARD6 CD84 CEBPB CLIC4 CREB1 CUL1 CXCR4 DGKA DKFZP586A0522 DUSP10 EAF1 EHD1 EMILIN2 ENC1 ETS1 FLJ32001 FLJ35382 FOSL2 GADD45B GART GTF2F1 GTF2IRD2 H3F3B HSPC128 HSPCA HSPCB ICAM2 IL13RA1 IL6R JAK1 JUN LMAN1 MAP2K2 MDS028 MGC16824 MYST2 NISCH OSBPL5 P4HB PAFAH1B1 PBXIP1 PGD PLK2 PPP1R15A PSCD1 PTP4A1 PTPN11 RASGRP1 RNF12 SERTAD3 SIAH1 SLC30A1 SLC35E1 SRRM1 STIP1 TALDO1 TCN2 TLR4 TNFRSF1A VAPA VCIP135 WBP11 WDR1 YTHDF3 ZNF281
288	V$T3R_01: viral homolog of thyroid hormone receptor alpha1	1	1	79	476	16764	-2.96	0	0.11	0.01	CLIC4
289	V$AR_Q2: androgen receptor	2	2	78	602	16638	-2.98	0	0.26	0.01	CD84 DKFZP586A0522
290	V$FOXO4_02: fork head box O4	1	1	79	470	16770	-2.98	0	0.12	0.01	DGKA
291	V$PPARA_02: PPAR-alpha:RXR-alpha heterodimer (peroxisome proliferator activated factor alpha:retinoid X receptor alpha)	2	2	78	589	16651	-2.98	0	0.27	0.01	OSBPL5 SERTAD3
292	V$CLOX_01: Clox	2	2	78	345	16895	-3.04	0	0.74	0.07	CD84 DKFZP586A0522
293	V$SRF_C: serum response factor	2	2	78	521	16719	-3.05	0	0.36	0.01	PAFAH1B1 PTP4A1
294	V$EGR2_01: Egr-2/Krox-20 early growth response gene product	2	2	78	357	16883	-3.06	0	0.7	0.07	HSPCA PGD
295	V$POU3F2_01	1	1	79	83	17157	-3.07	0	1.13	0.12	JAK1
296	V$MAF_Q6	2	2	78	499	16741	-3.07	0	0.39	0.01	DKFZP586A0522 EHD1
297	V$MEF3_B: MEF-3	2	2	78	500	16740	-3.08	0	0.39	0.01	DKFZP586A0522 IL13RA1
298	V$HFH4_01	2	2	78	396	16844	-3.09	0	0.59	0.05	DGKA SERTAD3
299	V$GRE_C: Glucocorticoid response element	1	1	79	425	16815	-3.1	0	0.15	0.01	C4orf15
300	V$RSRFC4_Q2	2	2	78	423	16817	-3.1	0	0.53	0.05	JUN SLC22A15
301	V$AHR_01: aryl hydrocarbon / dioxin receptor	1	1	79	91	17149	-3.11	0	1.06	0.12	ZNF281
302	V$MEF2_03: myogenic MADS factor MEF-2	1	1	79	367	16873	-3.22	0	0.2	0.01	JUN
303	V$HEN1_02: HEN1	1	1	79	369	16871	-3.22	0	0.19	0.01	DGKA
304	V$EVI1_02: ectopic viral integration site 1 encoded factor	1	1	79	366	16874	-3.23	0	0.2	0.01	HSPC128
305	V$NFY_C: NF-Y binding site	1	1	79	366	16874	-3.23	0	0.2	0.01	H3F3B
306	V$MYCMAX_01: c-Myc:Max heterodimer	1	1	79	117	17123	-3.25	0	0.86	0.1	ENC1
307	V$STAT5B_01: signal transducer and activator of transcription 5b	1	1	79	318	16922	-3.31	0	0.26	0.01	GART
308	V$EGR3_01: early growth response gene 3 product	1	1	79	307	16933	-3.33	0	0.27	0.01	PGD
309	V$FREAC4_01: Fork head RElated ACtivator-4	1	1	79	159	17081	-3.35	0	0.64	0.06	APBB1IP
310	V$LXR_DR4_Q3	1	1	79	168	17072	-3.36	0	0.61	0.05	ARFRP1
311	V$MEIS1BHOXA9_02: Meis-1b:HOXA9 heterodimeric binding	1	1	79	170	17070	-3.37	0	0.6	0.05	YTHDF3
312	V$EGR1_01: Egr-1/Krox-24/NGFI-A immediate-early gene product	1	1	79	246	16994	-3.38	0	0.38	0.01	HSPCA
313	V$PBX1_02: homeo domain factor Pbx-1	1	1	79	184	17056	-3.39	0	0.55	0.05	NISCH
314	V$CDP_02: transcriptional repressor CDP	1	1	79	182	17058	-3.39	0	0.56	0.05	DKFZP586A0522
315	V$RORA2_01: RAR-related orphan receptor alpha2	1	1	79	195	17045	-3.4	0	0.51	0.04	HSPC128
