# Supplementary material for: Integrating Factor Analysis and a Transgenic Mouse Model to Reveal a Peripheral Blood Predictor of Breast Tumors
Source: BMC Med Genomics. 2011 Jul 22;4:61. doi: 10.1186/1755-8794-4-61 (PMC3178481; doi:10.1186/1755-8794-4-61)
Supplement: Additional File 9 — BMC_Miniwebsite Tabular documents generated from the functional annotation of the top 3 factors. [file 1755-8794-4-61-S9.ZIP › BMC_MiniWebsite/Original_Factor_Model_files/UP_Top3Factors.txt]

probe_IDs
200704_at
210054_at
201939_at
200049_at
223464_at
213620_s_at
205590_at
218936_s_at
203080_s_at
240126_x_at
207761_s_at
228830_s_at
201466_s_at
1554661_s_at
217028_at
209304_x_at
204313_s_at
201463_s_at
227392_at
201225_s_at
211999_at
230652_at
212830_at
203173_s_at
228785_at
222617_s_at
202629_at
212259_s_at
238509_at
217822_at
215569_at
227624_at
205068_s_at
244103_at
228497_at
205867_at
226952_at
217489_s_at
219810_at
202980_s_at
218881_s_at
1553133_at
224414_s_at
220589_s_at
222263_at
228181_at
207643_s_at
204043_at
225198_at
1554571_at
203294_s_at
221563_at
211192_s_at
209037_s_at
222815_at
37028_at
213490_s_at
217445_s_at
201118_at
210192_at
1555355_a_at
215984_s_at
211612_s_at
212501_at
200731_s_at
219382_at
1564053_a_at
201341_at
200656_s_at
242288_s_at
211968_s_at
208879_x_at
211272_s_at
202354_s_at
201559_s_at
1554390_s_at
211547_s_at
202879_s_at
1552610_a_at
221060_s_at
212009_s_at
210935_s_at
1557910_at
