# Supplementary material for: Integrating Factor Analysis and a Transgenic Mouse Model to Reveal a Peripheral Blood Predictor of Breast Tumors
Source: BMC Med Genomics. 2011 Jul 22;4:61. doi: 10.1186/1755-8794-4-61 (PMC3178481; doi:10.1186/1755-8794-4-61)
Supplement: Additional File 9 — BMC_Miniwebsite Tabular documents generated from the functional annotation of the top 3 factors. [file 1755-8794-4-61-S9.ZIP › BMC_MiniWebsite/Sparse_ANOVA_files/diffgenes4276.txt]

4.7000000e+01
4.8000000e+01
7.5000000e+01
8.3000000e+01
1.0600000e+02
1.0700000e+02
1.1100000e+02
1.1200000e+02
1.1300000e+02
1.1500000e+02
1.4800000e+02
1.6400000e+02
1.7300000e+02
1.7800000e+02
1.8700000e+02
2.2000000e+02
2.2300000e+02
2.2500000e+02
2.4500000e+02
2.5400000e+02
2.7400000e+02
3.4300000e+02
3.5700000e+02
3.5800000e+02
4.1500000e+02
4.4900000e+02
4.6100000e+02
4.6900000e+02
4.7400000e+02
4.7700000e+02
4.8000000e+02
4.9500000e+02
5.3500000e+02
5.7900000e+02
5.9300000e+02
5.9600000e+02
6.1400000e+02
6.2800000e+02
6.3600000e+02
6.4900000e+02
6.7700000e+02
6.7900000e+02
6.9900000e+02
7.0300000e+02
7.5400000e+02
7.5900000e+02
7.6700000e+02
8.6000000e+02
9.0400000e+02
9.1600000e+02
9.2300000e+02
9.2700000e+02
9.4100000e+02
9.4200000e+02
9.4900000e+02
9.6000000e+02
9.7500000e+02
1.0090000e+03
1.0250000e+03
1.0310000e+03
1.1220000e+03
1.1570000e+03
1.1630000e+03
1.1650000e+03
1.1770000e+03
1.1990000e+03
1.2010000e+03
1.2140000e+03
1.2520000e+03
1.3010000e+03
1.3160000e+03
1.3210000e+03
1.3870000e+03
1.4330000e+03
1.4360000e+03
1.4410000e+03
1.4820000e+03
1.5060000e+03
1.5330000e+03
1.6270000e+03
1.6470000e+03
1.6890000e+03
1.7460000e+03
1.7470000e+03
1.7680000e+03
1.7740000e+03
1.8020000e+03
1.8390000e+03
1.8670000e+03
1.8760000e+03
1.8880000e+03
1.9080000e+03
1.9140000e+03
1.9170000e+03
2.0100000e+03
2.0500000e+03
2.0560000e+03
2.0900000e+03
2.1080000e+03
2.1750000e+03
2.1890000e+03
2.2700000e+03
2.2780000e+03
2.2870000e+03
2.3700000e+03
2.4670000e+03
2.5100000e+03
2.5750000e+03
2.5830000e+03
2.6290000e+03
2.6360000e+03
2.6690000e+03
2.6750000e+03
2.9480000e+03
2.9590000e+03
2.9620000e+03
2.9630000e+03
2.9680000e+03
3.0030000e+03
3.0210000e+03
3.0290000e+03
3.1650000e+03
3.1690000e+03
3.2260000e+03
3.3220000e+03
3.3290000e+03
3.5080000e+03
3.6860000e+03
3.7520000e+03
3.8360000e+03
3.9480000e+03
4.0450000e+03
4.0490000e+03
4.0750000e+03
4.1170000e+03
4.2670000e+03
4.2790000e+03
4.3550000e+03
4.3850000e+03
4.4230000e+03
4.4240000e+03
4.4260000e+03
4.4540000e+03
4.4550000e+03
4.5990000e+03
4.6420000e+03
4.7330000e+03
4.7750000e+03
4.8510000e+03
4.8780000e+03
5.0000000e+03
5.0700000e+03
5.1340000e+03
5.1390000e+03
5.1540000e+03
5.1560000e+03
5.2050000e+03
5.2060000e+03
5.2810000e+03
5.2880000e+03
5.3400000e+03
5.3410000e+03
5.3420000e+03
5.3560000e+03
5.3630000e+03
5.3740000e+03
5.4410000e+03
5.5330000e+03
5.5340000e+03
5.5820000e+03
5.6160000e+03
5.8610000e+03
5.9660000e+03
5.9930000e+03
6.0020000e+03
6.0090000e+03
6.0730000e+03
6.0770000e+03
6.1170000e+03
6.1250000e+03
6.2520000e+03
6.2770000e+03
6.7340000e+03
6.7440000e+03
6.8670000e+03
6.8820000e+03
6.8830000e+03
6.9340000e+03
6.9630000e+03
6.9670000e+03
7.3010000e+03
7.3090000e+03
7.3160000e+03
7.3720000e+03
7.4130000e+03
7.4600000e+03
7.4760000e+03
7.4820000e+03
7.4900000e+03
7.4940000e+03
7.5210000e+03
7.5220000e+03
7.6610000e+03
7.7010000e+03
7.7030000e+03
7.8160000e+03
7.9020000e+03
7.9450000e+03
7.9620000e+03
8.0110000e+03
8.0580000e+03
8.0620000e+03
8.0820000e+03
8.1550000e+03
8.1560000e+03
8.1660000e+03
8.1670000e+03
8.3320000e+03
8.3430000e+03
8.3460000e+03
8.4100000e+03
8.4420000e+03
8.4960000e+03
8.5280000e+03
8.5440000e+03
8.5840000e+03
8.5940000e+03
8.6120000e+03
8.6730000e+03
8.7340000e+03
8.8370000e+03
8.8500000e+03
8.8570000e+03
8.9950000e+03
9.0020000e+03
9.0140000e+03
9.1020000e+03
9.1330000e+03
9.1470000e+03
9.2130000e+03
9.2250000e+03
9.2970000e+03
9.3130000e+03
9.3190000e+03
9.3580000e+03
9.4070000e+03
9.4420000e+03
9.4980000e+03
9.5580000e+03
9.6130000e+03
9.7670000e+03
9.7800000e+03
9.7910000e+03
9.8080000e+03
1.0023000e+04
1.0289000e+04
1.0342000e+04
1.0360000e+04
1.0472000e+04
1.0506000e+04
1.0549000e+04
1.0623000e+04
1.0628000e+04
1.0660000e+04
1.0665000e+04
1.0682000e+04
1.0706000e+04
1.0741000e+04
1.0744000e+04
1.0749000e+04
1.0750000e+04
1.0758000e+04
1.0792000e+04
1.0818000e+04
1.0861000e+04
1.0903000e+04
1.0918000e+04
1.0919000e+04
1.0976000e+04
1.0997000e+04
1.1046000e+04
1.1075000e+04
1.1089000e+04
1.1093000e+04
1.1156000e+04
1.1180000e+04
1.1202000e+04
1.1225000e+04
1.1230000e+04
1.1235000e+04
1.1237000e+04
1.1270000e+04
1.1280000e+04
1.1421000e+04
1.1466000e+04
1.1517000e+04
1.1525000e+04
1.1552000e+04
1.1593000e+04
1.1641000e+04
1.1733000e+04
1.1751000e+04
1.1799000e+04
1.1920000e+04
1.2136000e+04
1.2137000e+04
1.2143000e+04
1.2225000e+04
1.2288000e+04
1.2353000e+04
1.2407000e+04
1.2413000e+04
1.2436000e+04
1.2487000e+04
1.2527000e+04
1.2543000e+04
1.2548000e+04
1.2569000e+04
1.2619000e+04
1.2621000e+04
1.2688000e+04
1.2744000e+04
1.2745000e+04
1.2746000e+04
1.2763000e+04
1.2801000e+04
1.2811000e+04
1.2828000e+04
1.2849000e+04
1.2979000e+04
1.3003000e+04
1.3016000e+04
1.3025000e+04
1.3106000e+04
1.3116000e+04
1.3144000e+04
1.3262000e+04
1.3280000e+04
1.3338000e+04
1.3498000e+04
1.3532000e+04
1.3574000e+04
1.3578000e+04
1.3590000e+04
1.3604000e+04
1.3666000e+04
1.3682000e+04
1.3685000e+04
1.3698000e+04
1.3710000e+04
1.3722000e+04
1.3743000e+04
1.3762000e+04
1.3769000e+04
1.3775000e+04
1.3782000e+04
1.3813000e+04
1.3837000e+04
1.3845000e+04
1.3880000e+04
1.3893000e+04
1.3897000e+04
1.3910000e+04
1.3964000e+04
1.3988000e+04
1.4010000e+04
1.4016000e+04
1.4017000e+04
1.4022000e+04
1.4024000e+04
1.4029000e+04
1.4061000e+04
1.4070000e+04
1.4107000e+04
1.4133000e+04
1.4135000e+04
1.4154000e+04
1.4159000e+04
1.4180000e+04
1.4192000e+04
1.4203000e+04
1.4241000e+04
1.4276000e+04
1.4277000e+04
1.4281000e+04
1.4320000e+04
1.4345000e+04
1.4346000e+04
1.4357000e+04
1.4375000e+04
1.4403000e+04
1.4419000e+04
1.4440000e+04
1.4505000e+04
1.4510000e+04
1.4519000e+04
1.4523000e+04
1.4532000e+04
1.4542000e+04
1.4687000e+04
1.4721000e+04
1.4758000e+04
1.4759000e+04
1.4792000e+04
1.4798000e+04
1.4824000e+04
1.4839000e+04
1.4845000e+04
1.4862000e+04
1.4869000e+04
1.4871000e+04
1.4884000e+04
1.4896000e+04
1.4928000e+04
1.4937000e+04
1.4958000e+04
1.5032000e+04
1.5061000e+04
1.5128000e+04
1.5143000e+04
1.5145000e+04
1.5174000e+04
1.5175000e+04
1.5193000e+04
1.5209000e+04
1.5221000e+04
1.5230000e+04
1.5244000e+04
1.5253000e+04
1.5254000e+04
1.5267000e+04
1.5273000e+04
1.5337000e+04
1.5354000e+04
1.5391000e+04
1.5392000e+04
1.5437000e+04
1.5453000e+04
1.5465000e+04
1.5468000e+04
1.5492000e+04
1.5500000e+04
1.5528000e+04
1.5542000e+04
1.5593000e+04
1.5637000e+04
1.5660000e+04
1.5709000e+04
1.5723000e+04
1.5731000e+04
1.5801000e+04
1.5802000e+04
1.5803000e+04
1.5851000e+04
1.5892000e+04
1.5914000e+04
1.5915000e+04
1.5927000e+04
1.5954000e+04
1.5964000e+04
1.6011000e+04
1.6015000e+04
1.6016000e+04
1.6200000e+04
1.6209000e+04
1.6215000e+04
1.6311000e+04
1.6317000e+04
1.6319000e+04
1.6327000e+04
1.6343000e+04
1.6356000e+04
1.6359000e+04
1.6388000e+04
1.6421000e+04
1.6423000e+04
1.6424000e+04
1.6442000e+04
1.6491000e+04
1.6493000e+04
1.6544000e+04
1.6555000e+04
1.6560000e+04
1.6679000e+04
1.6712000e+04
1.6741000e+04
1.6793000e+04
1.6808000e+04
1.6831000e+04
1.6837000e+04
1.6893000e+04
1.6915000e+04
1.6921000e+04
1.6946000e+04
1.6982000e+04
1.6987000e+04
1.6996000e+04
1.7027000e+04
1.7037000e+04
1.7044000e+04
1.7124000e+04
1.7274000e+04
1.7283000e+04
1.7419000e+04
1.7426000e+04
1.7468000e+04
1.7479000e+04
1.7499000e+04
1.7523000e+04
1.7572000e+04
1.7582000e+04
1.7586000e+04
1.7621000e+04
1.7622000e+04
1.7650000e+04
1.7728000e+04
1.7751000e+04
1.7784000e+04
1.8016000e+04
1.8061000e+04
1.8139000e+04
1.8175000e+04
1.8181000e+04
1.8186000e+04
1.8210000e+04
1.8222000e+04
1.8313000e+04
1.8314000e+04
1.8345000e+04
1.8499000e+04
1.8520000e+04
1.8583000e+04
1.8709000e+04
1.8757000e+04
1.8771000e+04
1.8784000e+04
1.8856000e+04
1.8870000e+04
1.8954000e+04
1.8972000e+04
1.9061000e+04
1.9121000e+04
1.9213000e+04
1.9233000e+04
1.9239000e+04
1.9275000e+04
1.9291000e+04
1.9293000e+04
1.9294000e+04
1.9314000e+04
1.9375000e+04
1.9380000e+04
1.9389000e+04
1.9398000e+04
1.9420000e+04
1.9443000e+04
1.9461000e+04
1.9493000e+04
1.9515000e+04
1.9526000e+04
1.9527000e+04
1.9529000e+04
1.9536000e+04
1.9631000e+04
1.9700000e+04
1.9720000e+04
1.9855000e+04
1.9987000e+04
2.0061000e+04
2.0097000e+04
2.0151000e+04
2.0172000e+04
2.0226000e+04
2.0334000e+04
2.0341000e+04
2.0352000e+04
2.0443000e+04
2.0486000e+04
2.0528000e+04
2.0543000e+04
2.0568000e+04
2.0633000e+04
2.0683000e+04
2.0714000e+04
2.0797000e+04
2.0815000e+04
2.0866000e+04
2.0872000e+04
2.0881000e+04
2.0893000e+04
2.0912000e+04
2.0913000e+04
2.0933000e+04
2.0939000e+04
2.0954000e+04
2.0983000e+04
2.1050000e+04
2.1052000e+04
2.1270000e+04
2.1304000e+04
2.1310000e+04
2.1332000e+04
2.1374000e+04
2.1381000e+04
2.1523000e+04
2.1588000e+04
2.1601000e+04
2.1619000e+04
2.1625000e+04
2.1627000e+04
2.1630000e+04
2.1640000e+04
2.1692000e+04
2.1716000e+04
2.1718000e+04
2.1745000e+04
2.1751000e+04
2.1788000e+04
2.1793000e+04
2.1794000e+04
2.1821000e+04
2.1839000e+04
2.1950000e+04
2.1970000e+04
2.1975000e+04
2.2022000e+04
2.2039000e+04
2.2056000e+04
2.2091000e+04
2.2102000e+04
2.2104000e+04
2.2127000e+04
2.2155000e+04
2.2239000e+04
2.2255000e+04
2.2294000e+04
2.2414000e+04
2.2423000e+04
2.2430000e+04
2.2434000e+04
2.2522000e+04
2.2548000e+04
2.2557000e+04
2.2637000e+04
2.2647000e+04
2.2648000e+04
2.2673000e+04
2.2758000e+04
2.2882000e+04
2.2922000e+04
2.2968000e+04
2.3009000e+04
2.3050000e+04
2.3097000e+04
2.3141000e+04
2.3342000e+04
2.3400000e+04
2.3504000e+04
2.3519000e+04
2.3630000e+04
2.3732000e+04
2.3788000e+04
2.3904000e+04
2.4247000e+04
2.4505000e+04
2.4546000e+04
2.4596000e+04
2.4612000e+04
2.4772000e+04
2.4928000e+04
2.4947000e+04
2.5038000e+04
2.5158000e+04
2.5219000e+04
2.5389000e+04
2.5534000e+04
2.5582000e+04
2.5648000e+04
2.5679000e+04
2.5903000e+04
2.6638000e+04
2.6859000e+04
2.7053000e+04
2.7060000e+04
2.7081000e+04
2.7127000e+04
2.7217000e+04
2.7227000e+04
2.7236000e+04
2.7345000e+04
2.7356000e+04
2.7373000e+04
2.7397000e+04
2.7410000e+04
2.7427000e+04
2.7445000e+04
2.7448000e+04
2.7454000e+04
2.7531000e+04
2.7578000e+04
2.7596000e+04
2.7601000e+04
2.7609000e+04
2.7649000e+04
2.7781000e+04
2.7783000e+04
2.7925000e+04
2.7935000e+04
2.8006000e+04
2.8056000e+04
2.8205000e+04
2.8268000e+04
2.8286000e+04
2.8553000e+04
2.8569000e+04
2.8654000e+04
2.8675000e+04
2.8676000e+04
2.8689000e+04
2.8731000e+04
2.8993000e+04
2.9005000e+04
2.9133000e+04
2.9143000e+04
2.9469000e+04
2.9470000e+04
2.9587000e+04
2.9588000e+04
2.9600000e+04
2.9627000e+04
2.9711000e+04
2.9799000e+04
2.9948000e+04
3.0051000e+04
3.0061000e+04
3.0233000e+04
3.0522000e+04
3.0849000e+04
3.1087000e+04
3.1209000e+04
3.1236000e+04
3.1263000e+04
3.1648000e+04
3.1712000e+04
3.1889000e+04
3.1911000e+04
3.1916000e+04
3.1928000e+04
3.2009000e+04
3.2453000e+04
3.2719000e+04
3.2936000e+04
3.3000000e+04
3.3023000e+04
3.3063000e+04
3.3224000e+04
3.3289000e+04
3.4059000e+04
3.4182000e+04
3.4788000e+04
3.4822000e+04
3.4954000e+04
3.5105000e+04
3.5106000e+04
3.5816000e+04
3.5836000e+04
3.6008000e+04
3.6263000e+04
3.6498000e+04
3.6682000e+04
3.6688000e+04
3.6730000e+04
3.6986000e+04
3.7339000e+04
3.7625000e+04
3.7679000e+04
3.7762000e+04
3.7843000e+04
3.8141000e+04
3.8279000e+04
3.8483000e+04
3.8573000e+04
3.8683000e+04
3.8724000e+04
3.8787000e+04
3.8818000e+04
3.8923000e+04
3.8936000e+04
3.8970000e+04
3.8986000e+04
3.9304000e+04
3.9655000e+04
3.9981000e+04
4.0109000e+04
4.0241000e+04
4.0336000e+04
4.0350000e+04
4.0425000e+04
4.0525000e+04
4.0555000e+04
4.0567000e+04
4.0678000e+04
4.0787000e+04
4.0809000e+04
4.0830000e+04
4.0940000e+04
4.0941000e+04
4.0943000e+04
4.1050000e+04
4.1268000e+04
4.1299000e+04
4.1460000e+04
4.1478000e+04
4.1932000e+04
4.2074000e+04
4.2102000e+04
4.2160000e+04
4.2171000e+04
4.2516000e+04
4.2739000e+04
4.2774000e+04
4.3241000e+04
4.3337000e+04
4.3380000e+04
4.3592000e+04
4.4070000e+04
4.4252000e+04
4.4454000e+04
4.4550000e+04
4.4659000e+04
4.4718000e+04
4.4744000e+04
4.4880000e+04
6.5000000e+01
1.5000000e+02
3.1300000e+02
3.2900000e+02
3.7700000e+02
4.4000000e+02
7.6200000e+02
1.0240000e+03
1.1700000e+03
1.1760000e+03
1.2430000e+03
1.3830000e+03
1.5410000e+03
1.6920000e+03
2.1970000e+03
2.1990000e+03
2.4130000e+03
2.5800000e+03
2.6800000e+03
2.8030000e+03
3.0190000e+03
4.1960000e+03
4.3370000e+03
4.3980000e+03
4.6380000e+03
4.8020000e+03
5.1410000e+03
5.1610000e+03
6.6200000e+03
6.7490000e+03
7.0280000e+03
7.1880000e+03
7.3470000e+03
7.4000000e+03
8.1050000e+03
8.2980000e+03
8.4780000e+03
8.6050000e+03
8.6240000e+03
8.6790000e+03
8.7280000e+03
9.2660000e+03
9.7450000e+03
9.8440000e+03
1.0057000e+04
1.1040000e+04
1.1042000e+04
1.1149000e+04
1.1161000e+04
1.1171000e+04
1.1271000e+04
1.1425000e+04
1.1533000e+04
1.1670000e+04
1.1803000e+04
1.2476000e+04
1.2636000e+04
1.3225000e+04
1.3323000e+04
1.3776000e+04
1.3869000e+04
1.4019000e+04
1.4228000e+04
1.5185000e+04
1.5320000e+04
1.5395000e+04
1.5644000e+04
1.5699000e+04
1.5872000e+04
1.5974000e+04
1.5980000e+04
1.6117000e+04
1.6354000e+04
1.6419000e+04
1.6581000e+04
1.6641000e+04
1.8118000e+04
1.9145000e+04
1.9490000e+04
1.9673000e+04
2.0296000e+04
2.0907000e+04
2.0910000e+04
2.1312000e+04
2.1453000e+04
2.1830000e+04
2.2142000e+04
2.2546000e+04
2.2596000e+04
2.2984000e+04
2.3672000e+04
2.3749000e+04
2.4396000e+04
2.6605000e+04
2.6966000e+04
2.7646000e+04
2.7761000e+04
2.8946000e+04
2.9042000e+04
2.9682000e+04
3.0100000e+04
3.0485000e+04
3.0573000e+04
3.0911000e+04
3.1224000e+04
3.3764000e+04
3.4965000e+04
3.4991000e+04
3.5490000e+04
3.6962000e+04
3.7080000e+04
3.7591000e+04
3.8458000e+04
3.8808000e+04
4.0518000e+04
4.1416000e+04
4.1433000e+04
4.3170000e+04
4.3799000e+04
4.4380000e+04
4.4416000e+04
4.4696000e+04
4.0800000e+02
4.5700000e+02
8.1000000e+02
8.6400000e+02
1.5170000e+03
1.9660000e+03
3.1360000e+03
3.8890000e+03
6.0970000e+03
6.5570000e+03
7.2770000e+03
7.3260000e+03
8.0490000e+03
8.6830000e+03
8.7780000e+03
9.3880000e+03
9.5990000e+03
9.6080000e+03
9.6370000e+03
9.8050000e+03
1.0836000e+04
1.1495000e+04
1.2418000e+04
1.2438000e+04
1.2546000e+04
1.2595000e+04
1.2686000e+04
1.3891000e+04
1.4638000e+04
1.4769000e+04
1.4818000e+04
1.5405000e+04
1.6301000e+04
1.6447000e+04
1.6820000e+04
1.6822000e+04
1.6962000e+04
1.7514000e+04
1.9140000e+04
1.9988000e+04
2.1184000e+04
2.1313000e+04
2.1428000e+04
2.1897000e+04
2.3429000e+04
2.3742000e+04
2.4024000e+04
2.4716000e+04
2.7067000e+04
2.7098000e+04
2.7333000e+04
2.7537000e+04
2.7884000e+04
2.7953000e+04
2.8373000e+04
2.9137000e+04
3.0074000e+04
3.5335000e+04
3.7110000e+04
4.0925000e+04
4.0927000e+04
4.4788000e+04
1.3600000e+02
3.9700000e+02
6.1100000e+02
1.3800000e+03
1.4010000e+03
1.5230000e+03
4.6470000e+03
6.1850000e+03
7.0120000e+03
7.6760000e+03
8.2290000e+03
8.3160000e+03
8.5750000e+03
1.0577000e+04
1.0611000e+04
1.0724000e+04
1.0778000e+04
1.1229000e+04
1.1459000e+04
1.1489000e+04
1.1570000e+04
1.1929000e+04
1.2414000e+04
1.3139000e+04
1.8257000e+04
2.0667000e+04
2.1606000e+04
2.1766000e+04
2.2768000e+04
2.3728000e+04
2.5017000e+04
2.7144000e+04
2.8031000e+04
2.8253000e+04
2.8293000e+04
2.8982000e+04
3.9020000e+04
4.0450000e+04
4.0727000e+04
4.2644000e+04
4.3880000e+04
4.3951000e+04
4.8500000e+02
8.9100000e+02
1.3590000e+03
1.7850000e+03
4.0970000e+03
5.2110000e+03
6.3830000e+03
6.7970000e+03
7.4070000e+03
7.8750000e+03
8.5820000e+03
1.1295000e+04
1.1468000e+04
1.2684000e+04
1.2714000e+04
1.3352000e+04
1.3492000e+04
1.4068000e+04
1.5106000e+04
1.6078000e+04
2.3735000e+04
2.6954000e+04
2.8055000e+04
2.8750000e+04
2.9928000e+04
3.0325000e+04
3.1208000e+04
3.5075000e+04
3.9929000e+04
4.0559000e+04
4.0663000e+04
4.4621000e+04
4.7900000e+02
1.4510000e+03
4.4340000e+03
8.0590000e+03
9.4080000e+03
9.7640000e+03
1.0535000e+04
1.0788000e+04
1.1099000e+04
1.1247000e+04
1.2706000e+04
1.3051000e+04
1.3727000e+04
1.4173000e+04
1.4329000e+04
1.4637000e+04
1.6406000e+04
2.1461000e+04
2.1953000e+04
2.2631000e+04
2.6519000e+04
3.5425000e+04
3.6172000e+04
3.7245000e+04
3.7923000e+04
4.0180000e+04
4.0989000e+04
4.1468000e+04
4.3946000e+04
2.8900000e+03
3.8540000e+03
5.0020000e+03
8.5470000e+03
9.0450000e+03
1.0261000e+04
1.0977000e+04
1.2531000e+04
1.3052000e+04
1.3355000e+04
1.4552000e+04
1.4768000e+04
1.5328000e+04
1.6513000e+04
1.8103000e+04
1.8850000e+04
2.0138000e+04
2.3132000e+04
2.8038000e+04
2.9348000e+04
3.4221000e+04
3.6980000e+04
8.2500000e+02
1.9530000e+03
2.3440000e+03
4.3430000e+03
9.5280000e+03
1.1101000e+04
1.1213000e+04
1.1723000e+04
1.2923000e+04
1.4684000e+04
1.5112000e+04
2.1324000e+04
2.2461000e+04
2.2564000e+04
2.2810000e+04
2.4592000e+04
2.6875000e+04
2.7234000e+04
3.0624000e+04
3.1592000e+04
3.5111000e+04
4.2208000e+04
9.7000000e+01
4.5900000e+02
3.0980000e+03
3.9410000e+03
4.3860000e+03
4.4450000e+03
5.2400000e+03
5.5190000e+03
7.3870000e+03
8.3440000e+03
1.2455000e+04
1.3326000e+04
1.4229000e+04
1.5076000e+04
1.5159000e+04
1.8389000e+04
2.1117000e+04
2.1989000e+04
2.9004000e+04
2.9219000e+04
3.3988000e+04
3.7415000e+04
4.0579000e+04
4.0759000e+04
4.2714000e+04
6.0000000e+01
1.7600000e+02
5.1700000e+02
8.7800000e+02
1.1250000e+03
1.3130000e+03
3.3910000e+03
8.9420000e+03
1.2899000e+04
1.6684000e+04
2.0278000e+04
3.5167000e+04
4.0802000e+04
6.9890000e+03
8.4040000e+03
1.0484000e+04
1.4117000e+04
1.5079000e+04
2.0288000e+04
2.1503000e+04
2.1505000e+04
2.2512000e+04
2.8044000e+04
4.1517000e+04
4.3226000e+04
1.3460000e+03
5.4060000e+03
8.9140000e+03
9.0850000e+03
1.0610000e+04
1.0640000e+04
1.2565000e+04
1.5525000e+04
1.7832000e+04
2.8348000e+04
2.9144000e+04
2.6190000e+03
4.9440000e+03
1.4156000e+04
1.4295000e+04
1.4426000e+04
1.4673000e+04
1.5638000e+04
2.1445000e+04
3.2446000e+04
3.2781000e+04
4.2601000e+04
5.8200000e+02
1.9790000e+03
3.6230000e+03
7.2500000e+03
1.0558000e+04
1.2510000e+04
1.5966000e+04
1.8822000e+04
2.7126000e+04
2.7267000e+04
2.7995000e+04
4.1088000e+04
4.2051000e+04
3.5000000e+01
8.0970000e+03
8.1750000e+03
1.2674000e+04
1.4961000e+04
1.5475000e+04
1.6623000e+04
1.9352000e+04
2.7671000e+04
2.9096000e+04
4.1309000e+04
4.3253000e+04
4.4726000e+04
4.5052000e+04
4.7020000e+03
1.2657000e+04
1.3739000e+04
1.5934000e+04
1.7682000e+04
2.5113000e+04
2.7102000e+04
2.8964000e+04
3.4775000e+04
3.9402000e+04
4.1550000e+04
1.2200000e+02
6.5100000e+02
2.0410000e+03
6.3870000e+03
1.0293000e+04
1.1519000e+04
1.3982000e+04
1.5655000e+04
1.6606000e+04
2.8685000e+04
2.9184000e+04
3.0240000e+04
3.9791000e+04
4.1069000e+04
4.2690000e+04
1.6500000e+02
5.1570000e+03
5.3810000e+03
7.6500000e+03
1.0733000e+04
1.0916000e+04
1.9689000e+04
2.1620000e+04
2.3071000e+04
2.7247000e+04
2.8437000e+04
3.6770000e+04
3.9194000e+04
4.0695000e+04
4.4881000e+04
4.4100000e+02
1.0640000e+03
2.0930000e+03
1.0370000e+04
1.0720000e+04
1.2057000e+04
1.3261000e+04
1.3728000e+04
1.4957000e+04
1.5541000e+04
2.6643000e+04
3.5164000e+04
3.7800000e+02
1.3070000e+03
4.5880000e+03
5.3110000e+03
6.1060000e+03
1.0838000e+04
1.5694000e+04
1.5930000e+04
1.7781000e+04
1.8991000e+04
2.2297000e+04
2.3910000e+04
2.5274000e+04
3.8000000e+04
1.3260000e+03
1.0507000e+04
1.0670000e+04
1.4349000e+04
1.5550000e+04
2.6962000e+04
3.3532000e+04
6.3400000e+02
2.7670000e+03
3.9520000e+03
5.2970000e+03
7.5720000e+03
8.3390000e+03
9.6660000e+03
2.4622000e+04
2.8135000e+04
1.2866000e+04
1.5977000e+04
1.8985000e+04
2.1586000e+04
2.1682000e+04
2.1742000e+04
3.7313000e+04
3.8471000e+04
4.0591000e+04
4.6800000e+02
6.7770000e+03
7.6300000e+03
8.3240000e+03
9.8030000e+03
1.0828000e+04
1.2732000e+04
3.8934000e+04
4.0680000e+04
4.4590000e+03
6.9580000e+03
1.0742000e+04
2.0826000e+04
2.1666000e+04
2.4842000e+04
2.7795000e+04
3.4218000e+04
3.4514000e+04
3.8792000e+04
4.3552000e+04
2.1570000e+03
4.3420000e+03
7.5890000e+03
1.6755000e+04
1.7150000e+04
1.8096000e+04
2.0287000e+04
2.3323000e+04
2.7685000e+04
7.7600000e+02
5.5110000e+03
9.8980000e+03
1.2588000e+04
1.4729000e+04
1.6376000e+04
2.0269000e+04
3.0368000e+04
1.7690000e+03
3.8480000e+03
5.7880000e+03
6.7670000e+03
9.6030000e+03
1.1144000e+04
1.1667000e+04
2.0348000e+04
2.7383000e+04
2.7788000e+04
2.9340000e+04
1.3888000e+04
2.7664000e+04
2.0120000e+03
2.9310000e+03
7.5940000e+03
1.1028000e+04
1.6803000e+04
1.6814000e+04
1.9418000e+04
1.9877000e+04
2.2985000e+04
3.3810000e+03
8.3840000e+03
1.1340000e+04
1.5085000e+04
1.5874000e+04
2.1193000e+04
2.2069000e+04
2.7388000e+04
2.7916000e+04
4.4328000e+04
1.3780000e+03
1.4160000e+03
9.4270000e+03
1.8688000e+04
1.9803000e+04
2.4994000e+04
2.8071000e+04
4.1223000e+04
4.2701000e+04
2.3560000e+03
3.5490000e+03
8.7690000e+03
9.7370000e+03
1.4158000e+04
1.9851000e+04
2.0186000e+04
2.0291000e+04
2.0792000e+04
2.1061000e+04
2.7008000e+04
2.7497000e+04
3.1220000e+04
3.3741000e+04
4.2773000e+04
3.3110000e+04
3.4273000e+04
3.6000000e+01
5.0720000e+03
8.9670000e+03
2.1824000e+04
2.3067000e+04
2.4665000e+04
2.8384000e+04
3.2911000e+04
1.1286000e+04
1.1979000e+04
2.6217000e+04
3.0077000e+04
3.3792000e+04
3.4978000e+04
3.8539000e+04
4.2763000e+04
3.0400000e+02
4.0500000e+03
3.8310000e+03
5.2120000e+03
3.6224000e+04
3.2500000e+02
8.0510000e+03
5.1870000e+03
6.1660000e+03
1.6124000e+04
1.6400000e+04
1.6953000e+04
1.6993000e+04
2.0516000e+04
2.0590000e+04
2.8302000e+04
4.0630000e+04
4.1900000e+02
3.9810000e+03
1.4999000e+04
1.9098000e+04
2.0243000e+04
2.2649000e+04
2.2718000e+04
2.8465000e+04
6.8110000e+03
1.0443000e+04
1.3286000e+04
1.3987000e+04
1.4668000e+04
1.7569000e+04
1.8030000e+04
2.0393000e+04
2.5588000e+04
3.8349000e+04
1.7480000e+03
1.0477000e+04
1.5274000e+04
1.5698000e+04
2.0885000e+04
3.1660000e+04
3.5814000e+04
3.8735000e+04
7.6890000e+03
8.0790000e+03
1.1541000e+04
1.6309000e+04
1.9222000e+04
2.8429000e+04
3.6947000e+04
1.1430000e+04
3.4323000e+04
3.8011000e+04
4.2174000e+04
4.4580000e+03
7.9160000e+03
2.1988000e+04
2.6799000e+04
2.7418000e+04
1.3237000e+04
2.5037000e+04
2.9090000e+04
2.9773000e+04
3.6691000e+04
3.2790000e+03
1.3032000e+04
1.5187000e+04
1.7051000e+04
2.3491000e+04
2.7614000e+04
3.6760000e+03
9.0050000e+03
1.1024000e+04
1.4815000e+04
4.1023000e+04
3.1496000e+04
8.5720000e+03
1.4589000e+04
1.5039000e+04
5.2860000e+03
7.7930000e+03
2.3222000e+04
3.4592000e+04
3.9691000e+04
4.1289000e+04
3.2490000e+03
8.4690000e+03
1.6622000e+04
1.9097000e+04
6.5910000e+03
1.1177000e+04
2.1100000e+02
3.2550000e+03
5.3290000e+03
1.3768000e+04
1.6538000e+04
3.1011000e+04
3.4938000e+04
1.3470000e+04
2.2987000e+04
6.7100000e+02
7.2310000e+03
8.9130000e+03
2.2016000e+04
4.3673000e+04
7.7120000e+03
1.3846000e+04
2.3015000e+04
1.6022000e+04
1.6967000e+04
1.7307000e+04
2.3604000e+04
3.8595000e+04
2.1260000e+03
1.9679000e+04
3.2870000e+04
3.7555000e+04
4.2680000e+03
6.8320000e+03
1.1319000e+04
2.4959000e+04
2.7447000e+04
3.3577000e+04
4.6200000e+03
7.1540000e+03
1.9115000e+04
8.8210000e+03
3.1079000e+04
3.4849000e+04
1.2800000e+03
2.0290000e+04
9.5000000e+03
2.7396000e+04
4.1499000e+04
2.3198000e+04
1.2097000e+04
1.9508000e+04
4.2901000e+04
7.6490000e+03
1.6375000e+04
9.6830000e+03
1.1785000e+04
1.4052000e+04
2.0429000e+04
5.1130000e+03
8.4270000e+03
9.7710000e+03
1.8194000e+04
3.4831000e+04
8.0200000e+02
2.2630000e+03
6.2370000e+03
2.3404000e+04
2.7607000e+04
3.3089000e+04
9.3960000e+03
1.1708000e+04
9.9000000e+01
2.0870000e+03
2.1287000e+04
3.5810000e+03
4.0564000e+04
2.8171000e+04
3.4130000e+04
3.4385000e+04
1.1105000e+04
1.4847000e+04
3.5492000e+04
3.4150000e+03
1.1465000e+04
1.4423000e+04
1.6299000e+04
2.0859000e+04
3.8510000e+04
9.0770000e+03
2.3690000e+03
1.5440000e+04
3.0781000e+04
1.6541000e+04
1.9634000e+04
2.1341000e+04
2.2579000e+04
1.0696000e+04
1.2611000e+04
1.2942000e+04
1.4752000e+04
2.9316000e+04
4.2370000e+03
3.1203000e+04
3.1902000e+04
1.4810000e+03
2.0800000e+04
4.0687000e+04
6.2260000e+03
2.0806000e+04
2.4700000e+02
1.6453000e+04
2.8343000e+04
4.3560000e+03
8.0740000e+03
1.3921000e+04
2.1524000e+04
2.6072000e+04
2.4270000e+03
3.0156000e+04
1.2044000e+04
1.5256000e+04
5.6500000e+02
2.6180000e+03
3.7000000e+02
9.6500000e+03
1.3876000e+04
4.0457000e+04
9.6400000e+02
1.2770000e+03
1.5390000e+03
1.5589000e+04
2.7949000e+04
2.8521000e+04
3.0793000e+04
1.1700000e+02
2.2063000e+04
2.9494000e+04
1.7550000e+03
1.1142000e+04
1.4069000e+04
1.9167000e+04
2.5216000e+04
3.3111000e+04
9.5470000e+03
2.6963000e+04
3.4832000e+04
4.2570000e+03
1.4431000e+04
1.4461000e+04
6.8280000e+03
2.1444000e+04
1.5077000e+04
2.1826000e+04
2.8697000e+04
3.8667000e+04
3.5655000e+04
8.3400000e+03
3.3734000e+04
1.2680000e+04
2.1288000e+04
9.5820000e+03
2.6319000e+04
5.1170000e+03
1.6440000e+04
2.0816000e+04
3.2293000e+04
3.3100000e+04
3.4885000e+04
3.6868000e+04
5.5240000e+03
1.3104000e+04
3.1670000e+04
1.2983000e+04
1.3439000e+04
3.0438000e+04
4.4660000e+04
1.0719000e+04
1.1714000e+04
1.5881000e+04
1.7073000e+04
3.2725000e+04
1.7732000e+04
1.8725000e+04
8.0760000e+03
1.6897000e+04
2.3638000e+04
2.7542000e+04
9.3020000e+03
2.8661000e+04
9.7620000e+03
1.4009000e+04
1.8163000e+04
2.8591000e+04
3.7558000e+04
5.0200000e+02
1.5243000e+04
2.8665000e+04
1.2860000e+03
1.4466000e+04
8.7210000e+03
1.0522000e+04
1.9665000e+04
1.7230000e+03
4.6350000e+03
2.9677000e+04
2.9409000e+04
1.2470000e+03
3.0651000e+04
7.2120000e+03
1.1823000e+04
1.6415000e+04
7.9870000e+03
1.8640000e+04
3.8234000e+04
3.4070000e+04
4.0624000e+04
2.1088000e+04
2.2493000e+04
2.6860000e+03
1.5304000e+04
3.4990000e+03
1.4648000e+04
3.9727000e+04
1.7163000e+04
3.3769000e+04
8.0080000e+03
8.7450000e+03
2.1859000e+04
1.4890000e+03
8.2970000e+03
1.6552000e+04
2.4262000e+04
1.3400000e+02
7.2500000e+02
1.5080000e+03
4.1175000e+04
4.1930000e+03
1.0642000e+04
4.2639000e+04
5.9250000e+03
1.7281000e+04
2.4135000e+04
3.3860000e+03
2.6297000e+04
1.6718000e+04
1.0065000e+04
1.5140000e+04
2.1108000e+04
1.3430000e+03
7.0600000e+03
1.3608000e+04
2.0672000e+04
4.4500000e+02
1.4053000e+04
2.0834000e+04
3.3777000e+04
2.5570000e+03
8.2120000e+03
1.4074000e+04
1.9598000e+04
2.2380000e+03
6.2160000e+03
1.3697000e+04
1.7045000e+04
4.0864000e+04
5.1800000e+02
2.6270000e+03
7.0360000e+03
7.7380000e+03
8.1610000e+03
1.1198000e+04
2.1390000e+04
1.3843000e+04
2.7073000e+04
1.0300000e+03
1.4671000e+04
1.6746000e+04
3.3739000e+04
4.0616000e+04
9.4600000e+03
1.3796000e+04
2.0538000e+04
2.0224000e+04
4.3477000e+04
1.2005000e+04
3.9400000e+03
1.3969000e+04
2.3275000e+04
2.7409000e+04
3.9026000e+04
3.1487000e+04
8.4860000e+03
6.8910000e+03
1.7201000e+04
3.0380000e+04
3.8268000e+04
8.1830000e+03
1.1919000e+04
3.7996000e+04
3.1605000e+04
2.0250000e+03
5.0920000e+03
7.9800000e+03
2.3308000e+04
5.7570000e+03
1.4784000e+04
4.4376000e+04
1.9540000e+03
1.3647000e+04
1.7684000e+04
3.1880000e+04
3.9109000e+04
4.8680000e+03
1.0938000e+04
1.6848000e+04
1.2164000e+04
2.4873000e+04
3.3015000e+04
2.1784000e+04
3.2864000e+04
1.9869000e+04
1.0798000e+04
3.0296000e+04
3.6259000e+04
2.6700000e+02
1.3937000e+04
4.0403000e+04
1.4635000e+04
2.0465000e+04
2.2031000e+04
1.2530000e+03
1.8425000e+04
3.8987000e+04
1.3156000e+04
2.7353000e+04
4.0385000e+04
1.2253000e+04
4.0127000e+04
1.5691000e+04
1.1443000e+04
2.5724000e+04
3.4918000e+04
1.5109000e+04
2.2000000e+04
4.2600000e+02
1.8171000e+04
2.5840000e+03
2.1100000e+04
1.1480000e+03
3.5710000e+03
8.5390000e+03
9.5240000e+03
1.9124000e+04
1.5067000e+04
2.7387000e+04
1.9223000e+04
2.5481000e+04
2.7881000e+04
2.9974000e+04
9.6550000e+03
2.0322000e+04
3.3920000e+04
4.1129000e+04
1.9902000e+04
3.0511000e+04
1.4993000e+04
1.3620000e+04
4.1075000e+04
1.9590000e+03
7.7240000e+03
1.5435000e+04
2.4080000e+03
6.4970000e+03
8.7670000e+03
4.0523000e+04
1.6530000e+03
4.6120000e+03
1.6865000e+04
1.7145000e+04
4.2426000e+04
4.4054000e+04
1.5051000e+04
2.1676000e+04
1.0871000e+04
1.4960000e+03
2.7839000e+04
3.7650000e+03
1.1215000e+04
4.6200000e+02
3.3410000e+03
1.3892000e+04
2.0805000e+04
2.2027000e+04
2.7930000e+03
9.2620000e+03
2.2380000e+04
2.3049000e+04
8.2320000e+03
9.5120000e+03
2.2650000e+03
1.7220000e+04
1.5071000e+04
1.5609000e+04
1.9643000e+04
2.4649000e+04
1.9770000e+03
8.3690000e+03
2.3182000e+04
4.1218000e+04
2.1390000e+03
8.6340000e+03
4.4190000e+04
1.5455000e+04
1.6910000e+03
1.2640000e+03
1.3800000e+02
1.8477000e+04
2.2367000e+04
1.0382000e+04
3.1867000e+04
2.8557000e+04
1.6220000e+04
4.4697000e+04
1.4152000e+04
1.6444000e+04
1.3108000e+04
1.4608000e+04
4.9090000e+03
1.8292000e+04
1.2021000e+04
3.0892000e+04
1.6378000e+04
2.1175000e+04
9.4150000e+03
2.3298000e+04
7.9210000e+03
1.9990000e+04
2.2411000e+04
2.3019000e+04
2.5964000e+04
1.6318000e+04
4.2946000e+04
1.0863000e+04
1.6687000e+04
5.1450000e+03
1.7049000e+04
3.3390000e+03
3.6540000e+04
[truncated: 2,276 more rows]
