# Supplementary material for: Integrating Factor Analysis and a Transgenic Mouse Model to Reveal a Peripheral Blood Predictor of Breast Tumors
Source: BMC Med Genomics. 2011 Jul 22;4:61. doi: 10.1186/1755-8794-4-61 (PMC3178481; doi:10.1186/1755-8794-4-61)
Supplement: Additional File 9 — BMC_Miniwebsite Tabular documents generated from the functional annotation of the top 3 factors. [file 1755-8794-4-61-S9.ZIP › BMC_MiniWebsite/Swapped_Factor_Model_files/gene_factor_summary.txt]

Factor 01	Factor 02	Factor 03	Factor 04	Factor 05	Factor 06	Factor 07	Factor 08	Factor 09	Factor 10	Factor 11	Factor 12	Factor 13	Factor 14	Factor 15	Factor 16	Factor 17	Factor 18	Factor 19	Factor 20	Factor 21	Factor 22	Factor 23	Factor 24	Factor 25	Factor 26	Factor 27	Factor 28	Factor 29	Factor 30	Factor 31	Factor 32	Factor 33	Factor 34	Factor 35	Factor 36	Factor 37	Factor 38	Factor 39	Factor 40	Factor 41	Factor 42	Factor 43	Factor 44	Factor 45	Factor 46	Factor 47	Factor 48	Factor 49	Factor 50
209029_at	209029_at	209029_at	209029_at	214427_at	225433_at	212010_s_at	222985_at	203013_at	223156_at	217779_s_at	225198_at	220038_at	222543_at	220038_at	225433_at	202636_at	223156_at	212010_s_at	202020_s_at	201075_s_at	217779_s_at	220038_at	213705_at	202441_at	226541_at	204102_s_at	220038_at	204905_s_at	200594_x_at	221483_s_at	201877_s_at	219110_at	225090_at	1566448_at	202441_at	202441_at	201672_s_at	225439_at	214427_at	225433_at	201241_at	201435_s_at	222421_at	225084_at	204354_at	225090_at	203013_at	208787_at	218135_at
222985_at	222985_at	222985_at	212010_s_at	203013_at	219110_at	214427_at	219110_at	202636_at	203013_at	203013_at	221483_s_at	203013_at	204905_s_at	200731_s_at	225090_at	225087_at	218049_s_at	200594_x_at	214427_at	1552610_a_at	226510_at	208907_s_at	209220_at	200731_s_at	225439_at	203665_at	225084_at	225439_at	208907_s_at	220199_s_at	210116_at	218109_s_at	226541_at	227501_at	200731_s_at	203013_at	201075_s_at	225390_s_at	218049_s_at	219110_at	217992_s_at	204102_s_at	201435_s_at	1552628_a_at	227022_at	220199_s_at	201576_s_at	227552_at
217779_s_at	217779_s_at	217779_s_at	223156_at	222421_at	235338_s_at	225433_at	200731_s_at	210250_x_at	222421_at	200731_s_at	200779_at	235338_s_at	210250_x_at	201075_s_at	201075_s_at	226541_at	221483_s_at	227022_at	202636_at	205661_s_at	202636_at	203978_at	212229_s_at	225198_at	227552_at	208723_at	220199_s_at	226449_at	235338_s_at	206061_s_at	217992_s_at	202591_s_at	212352_s_at	233813_at	203508_at	225390_s_at	211935_at	203508_at	212588_at	225090_at	216483_s_at	224754_at	201672_s_at	211968_s_at	204313_s_at	214437_s_at	204132_s_at	224754_at
220038_at	220038_at	220038_at	200594_x_at	203978_at	204354_at	227552_at	225198_at	201966_at	204905_s_at	227701_at	235331_x_at	200731_s_at	211623_s_at	235331_x_at	217992_s_at	208787_at	201435_s_at	221483_s_at	227624_at	234710_s_at	226541_at	225439_at	227730_at	200779_at	203508_at	218733_at	211941_s_at	217832_at	204354_at	201146_at	202265_at	209140_x_at	211941_s_at	1560720_at	204102_s_at	200614_at	202117_at	202043_s_at	210027_s_at	201966_at	201233_at	201320_at	211935_at	206061_s_at	202265_at	215925_s_at	218191_s_at	200613_at
222543_at	222543_at	222543_at	208907_s_at	203738_at	209323_at	212259_s_at	227022_at	229325_at	218049_s_at	211935_at	218109_s_at	201877_s_at	201892_s_at	220199_s_at	201576_s_at	218109_s_at	212259_s_at	201877_s_at	225327_at	208806_at	1552628_a_at	225084_at	200966_x_at	203266_s_at	203137_at	211922_s_at	200005_at	220746_s_at	221483_s_at	207198_s_at	222976_s_at	218026_at	201956_s_at	1569189_at	201118_at	224865_at	200777_s_at	201320_at	209313_at	217992_s_at	212087_s_at	238711_s_at	204132_s_at	210027_s_at	212798_s_at	1559618_at	219546_at	208885_at
202020_s_at	202020_s_at	202020_s_at	227552_at	216996_s_at	211935_at	218020_s_at	226449_at	200005_at	200078_s_at	201966_at	31874_at	204676_at	208806_at	1552610_a_at	201956_s_at	217992_s_at	201075_s_at	225087_at	206061_s_at	200798_x_at	218733_at	209323_at	219040_at	201966_at	203665_at	201146_at	204132_s_at	208676_s_at	225390_s_at	201733_at	214437_s_at	204481_at	208723_at	212921_at	200614_at	200656_s_at	201263_at	202664_at	225196_s_at	201956_s_at	200036_s_at	204369_at	202591_s_at	212420_at	217755_at	210279_at	225352_at	200656_s_at
226510_at	226510_at	226510_at	212259_s_at	235331_x_at	211941_s_at	205661_s_at	203137_at	200613_at	209323_at	201892_s_at	218020_s_at	227552_at	1566448_at	238469_at	206061_s_at	211971_s_at	211935_at	213000_at	224711_at	231059_x_at	201146_at	216274_s_at	206883_x_at	31874_at	222416_at	232032_x_at	208723_at	1555844_s_at	201075_s_at	201580_s_at	212798_s_at	218982_s_at	201146_at	227490_at	203665_at	206061_s_at	202078_at	201225_s_at	213233_s_at	218020_s_at	202642_s_at	209233_at	201626_at	223250_at	214709_s_at	203521_s_at	225074_at	217832_at
202441_at	202441_at	202441_at	200078_s_at	220199_s_at	201956_s_at	221269_s_at	224754_at	212515_s_at	210250_x_at	217832_at	221269_s_at	201956_s_at	212038_s_at	208885_at	215785_s_at	211968_s_at	203665_at	226449_at	220746_s_at	202543_s_at	212289_at	218109_s_at	217789_at	227624_at	218020_s_at	211999_at	215785_s_at	205066_s_at	224754_at	220739_s_at	211922_s_at	222815_at	200670_at	226463_at	217933_s_at	200950_at	224596_at	203521_s_at	218056_at	221269_s_at	200945_s_at	236778_at	212289_at	242903_at	201085_s_at	221586_s_at	213044_at	228204_at
212010_s_at	212010_s_at	227552_at	201075_s_at	201956_s_at	211968_s_at	234710_s_at	209308_s_at	200042_at	216274_s_at	228204_at	201058_s_at	218020_s_at	200950_at	211968_s_at	209058_at	234710_s_at	202043_s_at	211971_s_at	223988_x_at	201659_s_at	210039_s_at	200005_at	218774_at	201146_at	217832_at	210027_s_at	214394_x_at	218027_at	223234_at	201085_s_at	225647_s_at	225853_at	202501_at	232763_at	201956_s_at	210541_s_at	231870_s_at	218936_s_at	225507_at	206061_s_at	1555844_s_at	200054_at	202642_s_at	222869_s_at	204214_s_at	236226_at	218104_at	210027_s_at
223156_at	223156_at	212259_s_at	203508_at	218020_s_at	214437_s_at	200656_s_at	203429_s_at	208924_at	200614_at	204599_s_at	212399_s_at	204132_s_at	212798_s_at	234710_s_at	208676_s_at	201892_s_at	207543_s_at	226106_at	203429_s_at	200868_s_at	204369_at	230656_s_at	209177_at	211999_at	215785_s_at	213705_at	208676_s_at	200734_s_at	224711_at	202033_s_at	200074_s_at	202649_x_at	218806_s_at	213046_at	200005_at	203909_at	200809_x_at	212990_at	1554014_at	224060_s_at	201267_s_at	202172_at	204982_at	213733_at	207643_s_at	204960_at	200661_at	212044_s_at
200594_x_at	200594_x_at	200078_s_at	204102_s_at	200005_at	220973_s_at	208723_at	201177_s_at	212798_s_at	223034_s_at	224711_at	212639_x_at	218487_at	201154_x_at	200656_s_at	220597_s_at	224711_at	214437_s_at	201956_s_at	201225_s_at	211547_s_at	202360_at	209058_at	211702_s_at	218738_s_at	209421_at	207198_s_at	221553_at	224855_at	213145_at	212420_at	225564_at	216388_s_at	220739_s_at	215275_at	200042_at	227501_at	217755_at	215905_s_at	200716_x_at	202942_at	202543_s_at	218135_at	201034_at	223465_at	202417_at	228771_at	212430_at	1555844_s_at
208907_s_at	208907_s_at	201075_s_at	201118_at	200613_at	224711_at	216483_s_at	231870_s_at	220746_s_at	205661_s_at	201263_at	220973_s_at	209421_at	1553974_at	201320_at	200837_at	218487_at	212515_s_at	200777_s_at	221553_at	200849_s_at	202925_s_at	225873_at	207087_x_at	217755_at	200750_s_at	201580_s_at	201623_s_at	212153_at	202591_s_at	212007_at	219351_at	201709_s_at	200618_at	235526_at	211623_s_at	201078_at	219351_at	226843_s_at	212830_at	200734_s_at	228039_at	202788_at	203302_at	223201_s_at	222624_s_at	74694_s_at	203719_at	201586_s_at
214427_at	214427_at	203508_at	205237_at	204132_s_at	200950_at	220973_s_at	202664_at	209421_at	211623_s_at	200750_s_at	208924_at	231870_s_at	200036_s_at	211922_s_at	200992_at	201154_x_at	201320_at	209058_at	209760_at	203176_s_at	210279_at	200750_s_at	225456_at	204982_at	201177_s_at	219618_at	200074_s_at	205452_at	200036_s_at	218936_s_at	210039_s_at	224719_s_at	1562368_at	200719_at	201154_x_at	201267_s_at	212289_at	206613_s_at	203458_at	209165_at	201604_s_at	211275_s_at	218421_at	211275_s_at	218982_s_at	32541_at	218037_at	201267_s_at
203013_at	203013_at	204102_s_at	201956_s_at	208885_at	209820_s_at	209820_s_at	206875_s_at	201177_s_at	221896_s_at	201146_at	221896_s_at	221553_at	200074_s_at	200034_s_at	202942_at	202078_at	206061_s_at	238711_s_at	218806_s_at	1557455_s_at	228149_at	225647_s_at	213585_s_at	200798_x_at	202591_s_at	226771_at	200809_x_at	218061_at	200790_at	218135_at	226771_at	200966_x_at	219546_at	1555996_s_at	200034_s_at	204350_s_at	200600_at	225623_at	213897_s_at	204481_at	203776_at	1553101_a_at	221970_s_at	210418_s_at	203090_at	206398_s_at	231370_at	208911_s_at
222421_at	222421_at	201118_at	218020_s_at	1552628_a_at	203429_s_at	232032_x_at	222394_at	203905_at	215785_s_at	201225_s_at	202084_s_at	1553974_at	200809_x_at	210541_s_at	203459_s_at	212588_at	218733_at	212588_at	223831_x_at	201364_s_at	205098_at	212588_at	1568770_at	218191_s_at	220597_s_at	212413_at	201626_at	217939_s_at	218191_s_at	225507_at	205315_s_at	235145_at	208774_at	1554571_at	224060_s_at	203927_at	212250_at	203176_s_at	200831_s_at	202788_at	226405_s_at	208322_s_at	203090_at	204081_at	202594_at	224735_at	217414_x_at	218496_at
203978_at	203978_at	205237_at	200005_at	220973_s_at	209421_at	201314_at	211999_at	201225_s_at	214394_x_at	202591_s_at	224596_at	212044_s_at	211972_x_at	225647_s_at	209140_x_at	201177_s_at	230656_s_at	231870_s_at	203459_s_at	212518_at	220005_at	210027_s_at	202755_s_at	230141_at	224060_s_at	206437_at	223831_x_at	201047_x_at	220739_s_at	200849_s_at	205599_at	212334_at	202594_at	229882_at	201626_at	217957_at	200618_at	204374_s_at	223375_at	204392_at	225192_at	219219_at	219467_at	213041_s_at	212410_at	234725_s_at	218225_at	227490_at
203738_at	203738_at	235331_x_at	200613_at	224711_at	200750_s_at	219413_at	218738_s_at	221553_at	200750_s_at	214000_s_at	202664_at	212289_at	218806_s_at	202143_s_at	201349_at	206875_s_at	200950_at	202664_at	201034_at	208262_x_at	223223_at	202591_s_at	212210_at	1552318_at	201034_at	202172_at	204369_at	227187_at	203521_s_at	202767_at	203459_s_at	223451_s_at	226843_s_at	232216_at	209140_x_at	202184_s_at	200079_s_at	201720_s_at	211503_s_at	201506_at	203458_at	230659_at	213168_at	235526_at	202584_at	229393_at	222425_s_at	207419_s_at
216996_s_at	216996_s_at	220199_s_at	204132_s_at	200950_at	201146_at	224855_at	216977_x_at	203909_at	231870_s_at	212044_s_at	214000_s_at	201580_s_at	210039_s_at	218806_s_at	213648_at	203909_at	222394_at	206875_s_at	212277_at	201594_s_at	202543_s_at	200036_s_at	243186_at	205098_at	220739_s_at	225883_at	201085_s_at	207734_at	224750_at	205425_at	209140_x_at	204374_s_at	205831_at	1568815_a_at	201669_s_at	229433_at	201604_s_at	221060_s_at	234319_at	218498_s_at	208625_s_at	1555659_a_at	202172_at	224703_at	202502_at	212590_at	211702_s_at	225928_at
225433_at	225433_at	209323_at	208885_at	208924_at	224596_at	208774_at	217822_at	210027_s_at	203905_at	217755_at	200837_at	219618_at	226771_at	210039_s_at	218526_s_at	210027_s_at	201225_s_at	222394_at	218575_at	1552472_a_at	221970_s_at	220597_s_at	222413_s_at	222815_at	239355_at	200849_s_at	202033_s_at	235071_at	225813_at	200904_at	201349_at	226111_s_at	202149_at	1558732_at	202925_s_at	224573_at	212837_at	224887_at	204691_x_at	208407_s_at	200990_at	203575_at	210766_s_at	222425_s_at	213878_at	218100_s_at	207087_x_at	201781_s_at
219110_at	219110_at	211935_at	1552628_a_at	212798_s_at	225647_s_at	226093_at	218616_at	201623_s_at	202591_s_at	209760_at	207198_s_at	202642_s_at	212413_at	200992_at	202417_at	202942_at	203909_at	221553_at	224599_at	242288_s_at	222815_at	200853_at	224432_at	202594_at	203748_x_at	215706_x_at	1552318_at	235145_at	216863_s_at	213046_at	221658_s_at	200018_at	207796_x_at	232469_x_at	201257_x_at	201760_s_at	216321_s_at	230789_at	212682_s_at	209034_at	212045_at	228764_s_at	223250_at	221080_s_at	209282_at	213600_at	218418_s_at	211272_s_at
235338_s_at	235338_s_at	211941_s_at	211968_s_at	220746_s_at	212588_at	206437_at	237210_at	213145_at	1553974_at	213705_at	225997_at	233858_at	224985_at	206920_s_at	209313_at	200945_s_at	217755_at	1553974_at	221500_s_at	201001_s_at	219854_at	224985_at	206441_s_at	220933_s_at	205202_at	222887_s_at	203748_x_at	224846_at	218026_at	222628_s_at	203246_s_at	203371_s_at	223424_s_at	233314_at	205098_at	226463_at	202584_at	208322_s_at	1554903_at	226507_at	206074_s_at	225073_at	217907_at	223190_s_at	217989_at	201690_s_at	239142_at	213887_s_at
204354_at	204354_at	226449_at	214437_s_at	221896_s_at	224855_at	201267_s_at	218027_at	200670_at	200036_s_at	225564_at	201626_at	225813_at	205315_s_at	223831_x_at	218061_at	214709_s_at	207198_s_at	223071_at	44111_at	212045_at	204350_s_at	223831_x_at	223492_s_at	226345_at	218512_at	202607_at	204481_at	228181_at	227730_at	216033_s_at	223396_at	213828_x_at	224916_at	232811_x_at	223849_s_at	205419_at	213153_at	219219_at	222892_s_at	203799_at	201049_s_at	202290_at	223004_s_at	217951_s_at	227079_at	226466_s_at	201127_s_at	202290_at
200731_s_at	200731_s_at	203137_at	205661_s_at	215785_s_at	200079_s_at	231059_x_at	222624_s_at	212087_s_at	200074_s_at	200782_at	200790_at	206437_at	205599_at	204369_at	203246_s_at	201327_s_at	225997_at	201626_at	212153_at	222425_s_at	226321_at	224800_at	1554903_at	217028_at	201472_at	202767_at	235085_at	203686_at	231059_x_at	201779_s_at	1552497_a_at	201898_s_at	210785_s_at	203580_s_at	222631_at	226577_at	200856_x_at	209177_at	1557886_at	212239_at	202572_s_at	233864_s_at	212239_at	210742_at	202518_at	221234_s_at	232209_x_at	207556_s_at
225198_at	225198_at	224754_at	221269_s_at	214394_x_at	218026_at	204481_at	200893_at	202529_at	200809_x_at	227322_s_at	201733_at	226580_at	209112_at	1559618_at	225196_s_at	218027_at	226771_at	212413_at	221970_s_at	41160_at	219124_at	202360_at	202526_at	209282_at	221081_s_at	213046_at	217939_s_at	217928_s_at	213168_at	208900_s_at	203776_at	217962_at	202128_at	244826_at	221658_s_at	212501_at	219405_at	204021_s_at	1559989_at	222986_s_at	203663_s_at	207606_s_at	212641_at	218268_at	203281_s_at	232112_at	200845_s_at	209675_s_at
227022_at	227022_at	209308_s_at	234710_s_at	201263_at	1552310_at	213634_s_at	220890_s_at	209123_at	211972_x_at	227428_at	219351_at	210962_s_at	202138_x_at	203357_s_at	203927_at	200734_s_at	206920_s_at	201669_s_at	210962_s_at	211702_s_at	202594_at	227501_at	223762_at	224916_at	221891_x_at	202206_at	228145_s_at	227079_at	219243_at	235626_at	202172_at	230789_at	200018_at	239014_at	219209_at	209238_at	225902_at	74694_s_at	1560477_a_at	210418_s_at	202290_at	228301_x_at	204891_s_at	222487_s_at	221476_s_at	208690_s_at	221748_s_at	222562_s_at
202636_at	202636_at	210250_x_at	200656_s_at	202084_s_at	221500_s_at	213733_at	218026_at	212145_at	202143_s_at	204214_s_at	202501_at	204937_s_at	1552318_at	225126_at	203776_at	225126_at	224800_at	200600_at	236778_at	213347_x_at	220933_s_at	209165_at	204535_s_at	204392_at	218230_at	211833_s_at	218135_at	228830_s_at	200045_at	221960_s_at	205831_at	220212_s_at	207583_at	232138_at	221865_at	205425_at	212518_at	228764_s_at	201948_at	224578_at	219101_x_at	221234_s_at	211975_at	203580_s_at	235626_at	221601_s_at	224477_s_at	204116_at
204905_s_at	204905_s_at	201966_at	208723_at	218487_at	223223_at	213334_x_at	222631_at	202138_x_at	220597_s_at	209165_at	200863_s_at	219124_at	205798_at	1555278_a_at	203201_at	208774_at	204982_at	212250_at	202594_at	232591_s_at	213168_at	201376_s_at	222487_s_at	218617_at	202172_at	223050_s_at	226843_s_at	210054_at	222732_at	211503_s_at	221865_at	200003_s_at	208923_at	1561195_at	229450_at	202449_s_at	200716_x_at	201249_at	1555998_at	1558136_s_at	204178_s_at	200052_s_at	224626_at	219528_s_at	208030_s_at	224516_s_at	201285_at	218919_at
218049_s_at	218049_s_at	229325_at	216483_s_at	201154_x_at	227730_at	225883_at	218982_s_at	205191_at	223071_at	222624_s_at	201528_at	1552497_a_at	218026_at	201376_s_at	218771_at	222624_s_at	1555844_s_at	201443_s_at	220933_s_at	203141_s_at	1554915_a_at	223396_at	213642_at	226463_at	219243_at	41220_at	218056_at	221700_s_at	213334_x_at	200043_at	213107_at	217733_s_at	203528_at	243857_at	224652_at	204225_at	213828_x_at	38447_at	209873_s_at	221476_s_at	226780_s_at	228610_at	221700_s_at	223701_s_at	218586_at	226101_at	201948_at	212695_at
227701_at	227701_at	216274_s_at	212515_s_at	211922_s_at	202115_s_at	209282_at	202543_s_at	209165_at	200853_at	201376_s_at	204627_s_at	212990_at	201267_s_at	201267_s_at	224573_at	225352_at	200734_s_at	217812_at	216321_s_at	244661_at	203927_at	200054_at	229841_at	201501_s_at	219209_at	208900_s_at	222447_at	201945_at	200675_at	222413_s_at	213733_at	218117_at	214551_s_at	1561130_at	204392_at	224218_s_at	208660_at	225413_at	221306_at	203230_at	209675_s_at	230621_at	224634_at	227039_at	202541_at	203795_s_at	207225_at	201950_x_at
221483_s_at	221483_s_at	200614_at	200042_at	200034_s_at	223222_at	216388_s_at	219200_at	225813_at	224060_s_at	219657_s_at	208786_s_at	213334_x_at	202543_s_at	231059_x_at	200661_at	201472_at	209165_at	219546_at	226345_at	217838_s_at	228145_s_at	213044_at	231302_at	201594_s_at	202246_s_at	201781_s_at	200716_x_at	213081_at	212430_at	217951_s_at	206150_at	205255_x_at	202206_at	242287_at	203104_at	224878_at	225192_at	200969_at	227427_at	223455_at	223436_s_at	230827_at	209142_s_at	239014_at	238041_at	228592_at	207708_at
200779_at	200779_at	223034_s_at	211623_s_at	210541_s_at	203912_s_at	226405_s_at	218936_s_at	226093_at	218341_at	1552310_at	204214_s_at	1554014_at	235085_at	206238_s_at	223101_s_at	218936_s_at	225813_at	205191_at	213153_at	1554834_a_at	234979_at	218496_at	222717_at	205419_at	202666_s_at	209953_s_at	213828_x_at	208186_s_at	201433_s_at	1555562_a_at	219125_s_at	202090_s_at	214032_at	214705_at	225129_at	37028_at	217962_at	227165_at	1553262_a_at	213164_at	223072_s_at	226880_at	200007_at	1554021_a_at	218100_s_at	205671_s_at	241896_at
201877_s_at	201877_s_at	218109_s_at	201892_s_at	209058_at	213590_at	212155_at	226580_at	225352_at	218992_at	218982_s_at	200734_s_at	200018_at	203090_at	212572_at	204960_at	44111_at	219657_s_at	225126_at	212535_at	1564053_a_at	226345_at	200868_s_at	1569495_at	208923_at	219777_at	200043_at	222688_at	213585_s_at	202128_at	232216_at	201594_s_at	200826_at	208916_at	1562255_at	222447_at	212658_at	228220_at	221822_at	234950_s_at	223219_s_at	228301_x_at	227260_at	1554868_s_at	219997_s_at	201690_s_at	208651_x_at	209047_at
204676_at	204676_at	31874_at	217832_at	208676_s_at	217807_s_at	224846_at	235085_at	218026_at	221531_at	218936_s_at	224855_at	208262_x_at	204937_s_at	204350_s_at	224756_s_at	221891_x_at	218026_at	209165_at	225883_at	212009_s_at	213153_at	212518_at	204540_at	212501_at	206150_at	222413_s_at	213400_s_at	209244_s_at	223201_s_at	1568815_a_at	203732_at	200012_x_at	218417_s_at	1556053_at	201594_s_at	221476_s_at	218222_x_at	226952_at	201452_at	212004_at	214934_at	1554868_s_at	215936_s_at	1557910_at	205260_s_at	209789_at	221824_s_at
225090_at	225090_at	1552610_a_at	228204_at	202078_at	201364_s_at	212430_at	206238_s_at	222631_at	204214_s_at	218449_at	211926_s_at	221196_x_at	202594_at	218061_at	223097_at	218071_s_at	204481_at	230261_at	202128_at	202879_s_at	227187_at	219150_s_at	222562_s_at	209238_at	223004_s_at	221270_s_at	219229_at	210499_s_at	208660_at	209675_s_at	205590_at	228764_s_at	226446_at	1558739_at	202767_at	212818_s_at	222639_s_at	204535_s_at	241896_at	203758_at	206060_s_at	221428_s_at	217972_at	229684_s_at	223236_at	218812_s_at
225087_at	225087_at	238469_at	204599_s_at	238711_s_at	230322_at	201364_s_at	212572_at	218449_at	1555278_a_at	204350_s_at	219798_s_at	236101_at	220933_s_at	211754_s_at	200018_at	218061_at	212153_at	218936_s_at	218740_s_at	203718_at	233813_at	219324_at	1554021_a_at	209034_at	209130_at	212009_s_at	225764_at	219102_at	225998_at	201593_s_at	205790_at	221700_s_at	218333_at	212384_at	204526_s_at	209304_x_at	200077_s_at	205260_s_at	1560553_at	224516_s_at	201556_s_at	214662_at	217803_at	232138_at	218420_s_at	219551_at
226541_at	226541_at	217992_s_at	201058_s_at	223988_x_at	223097_at	230322_at	209313_at	210962_s_at	202417_at	236778_at	218061_at	208625_s_at	200054_at	213168_at	203719_at	201047_x_at	211754_s_at	201047_x_at	228771_at	210935_s_at	217957_at	200716_x_at	205773_at	205159_at	224462_s_at	224727_at	1553101_a_at	219636_s_at	208887_at	204786_s_at	55065_at	244519_at	208030_s_at	213517_at	219358_s_at	227002_at	48580_at	222717_at	1569587_at	220307_at	218467_at	208777_s_at	212132_at	208895_s_at	204873_at	229817_at
208787_at	208787_at	201576_s_at	212399_s_at	225873_at	212334_at	204374_s_at	44111_at	221891_x_at	1552310_at	217939_s_at	201047_x_at	1553101_a_at	236226_at	1554915_a_at	218740_s_at	228145_s_at	218496_at	213168_at	200077_s_at	1553535_a_at	213233_s_at	201720_s_at	208879_x_at	201584_s_at	221196_x_at	202290_at	218074_at	235641_at	200077_s_at	219237_s_at	200904_at	200741_s_at	200969_at	1554154_at	202659_at	218881_s_at	219219_at	221601_s_at	200049_at	218860_at	36612_at	231173_at	213326_at	226999_at	207351_s_at	235460_at
201435_s_at	201435_s_at	211971_s_at	212639_x_at	201097_s_at	223451_s_at	206150_at	212153_at	218071_s_at	218982_s_at	218768_at	223396_at	217789_at	206337_at	201604_s_at	224887_at	213044_at	218135_at	228145_s_at	224878_at	215984_s_at	202980_s_at	204951_at	210192_at	218037_at	224232_s_at	202993_at	222628_s_at	203643_at	1553101_a_at	243201_at	210046_s_at	229945_at	1558304_s_at	235623_at	218253_s_at	1554661_s_at	213041_s_at	225562_at	202199_s_at	217972_at	202629_at	1555116_s_at	228373_at	211363_s_at	203985_at
213000_at	213000_at	203665_at	208806_at	204031_s_at	212411_at	212518_at	221970_s_at	219854_at	202543_s_at	221652_s_at	208406_s_at	201481_s_at	224719_s_at	208911_s_at	200827_at	218230_at	212837_at	213044_at	201584_s_at	218850_s_at	203406_at	226577_at	223248_at	37028_at	226463_at	203564_at	204021_s_at	204104_at	218037_at	213642_at	213897_s_at	201665_x_at	218881_s_at	237943_at	222986_s_at	226353_at	228830_s_at	217100_s_at	203619_s_at	209037_s_at	209692_at	203451_at	219192_at
225439_at	225439_at	202043_s_at	1566448_at	207346_at	200846_s_at	219150_s_at	222815_at	216203_at	219200_at	201463_s_at	200661_at	208938_at	200675_at	209055_s_at	206380_s_at	212410_at	215905_s_at	218230_at	220212_s_at	230884_s_at	204700_x_at	217894_at	209873_s_at	224783_at	201501_s_at	212914_at	223656_s_at	223506_at	205781_at	241701_at	205423_at	225413_at	204691_x_at	239086_at	218223_s_at	1554571_at	221700_s_at	210235_s_at	205643_s_at	1555355_a_at	212789_at	227335_at	203478_at
225084_at	225084_at	207543_s_at	212038_s_at	220498_at	208887_at	226111_s_at	221081_s_at	201709_s_at	204350_s_at	213733_at	224756_s_at	212433_x_at	223101_s_at	216100_s_at	208438_s_at	234979_at	226159_at	212410_at	48580_at	222693_at	213528_at	201584_s_at	209857_s_at	206472_s_at	212830_at	228910_at	225131_at	1553581_s_at	48580_at	203758_at	204891_s_at	201492_s_at	216326_s_at	239841_at	217733_s_at	210426_x_at	203303_at	204116_at	206264_at	209107_x_at	223109_at
203266_s_at	203266_s_at	226106_at	201320_at	233387_s_at	210125_s_at	201506_at	205452_at	200791_s_at	218061_at	202788_at	209130_at	231370_at	206150_at	208406_s_at	201001_s_at	202172_at	224573_at	216321_s_at	215275_at	1555562_a_at	219303_at	210125_s_at	221350_at	200070_at	226507_at	239023_at	224970_at	209675_s_at	200990_at	210461_s_at	200001_at	217647_at	225154_at	231173_at	203575_at	1553133_at	221080_s_at	220939_s_at	206301_at	224151_s_at
225390_s_at	225390_s_at	227624_at	206061_s_at	219546_at	201194_at	201106_at	221658_s_at	202931_x_at	203090_at	200966_x_at	222156_x_at	217928_s_at	200018_at	223101_s_at	202659_at	210766_s_at	204960_at	202584_at	219219_at	213747_at	223022_s_at	201700_at	222293_at	221476_s_at	223212_at	204243_at	211503_s_at	223072_s_at	201245_s_at	218510_x_at	216033_s_at	244661_at	202941_at	226999_at	202145_at	238509_at	208030_s_at	213062_at	215867_x_at	203478_at
210116_at	210116_at	225327_at	218733_at	226093_at	206883_x_at	208625_s_at	228039_at	219324_at	203246_s_at	223465_at	202607_at	225969_at	224232_s_at	1557455_s_at	212239_at	218133_s_at	1554014_at	209028_s_at	203528_at	232112_at	244103_at	212641_at	222515_x_at	211702_s_at	225039_at	210426_x_at	225490_at	231643_s_at	200622_x_at	206804_at	214032_at	218495_at	224657_at	1557419_a_at	203258_at	212439_at	212276_at	208152_s_at	219085_s_at	211171_s_at
212352_s_at	212352_s_at	222416_at	230656_s_at	222624_s_at	211716_x_at	219040_at	224454_at	201433_s_at	225196_s_at	201433_s_at	213828_x_at	218225_at	211275_s_at	201898_s_at	200003_s_at	218614_at	35776_at	218171_at	217928_s_at	228610_at	223097_at	218074_at	219725_at	201424_s_at	227060_at	208756_at	232591_s_at	231302_at	211975_at	219915_s_at	32541_at	225632_s_at	203053_at	1559848_at	210982_s_at	223064_at	217749_at	220315_at	219431_at
201672_s_at	201672_s_at	202265_at	200777_s_at	200893_at	217789_at	210125_s_at	214429_at	223004_s_at	201659_s_at	223004_s_at	222688_at	222425_s_at	200846_s_at	201720_s_at	200024_at	213733_at	223004_s_at	212155_at	210983_s_at	204666_s_at	223465_at	201245_s_at	213277_at	233557_s_at	224878_at	225309_at	223190_s_at	203134_at	206074_s_at	206470_at	234107_s_at	218011_at	209674_at	1560172_at	218117_at	229841_at	212948_at	206988_at	223262_s_at
201241_at	201241_at	222976_s_at	223234_at	220890_s_at	217923_at	201194_at	223101_s_at	209130_at	226321_at	203719_at	223201_s_at	41160_at	221711_s_at	221060_s_at	220099_s_at	200849_s_at	201898_s_at	222447_at	219071_x_at	1555688_s_at	230559_x_at	210418_s_at	1560071_a_at	209118_s_at	202799_at	229841_at	203663_s_at	203694_s_at	202518_at	215936_s_at	212276_at	202209_at	228177_at	1568865_at	217719_at	221563_at	218011_at	1569042_at	223362_s_at
204313_s_at	204313_s_at	217933_s_at	201233_at	225352_at	202659_at	206883_x_at	204960_at	202128_at	209233_at	228497_at	216903_s_at	228830_s_at	217923_at	207691_x_at	213041_s_at	202788_at	225847_at	212334_at	213459_at	201559_s_at	204951_at	225294_s_at	221306_at	225632_s_at	203528_at	208670_s_at	226023_at	213402_at	222995_s_at	227039_at	209929_s_at	241908_at	218946_at	1569503_at	206491_s_at	222130_s_at	227982_at	209365_s_at	223509_at
200662_s_at	200662_s_at	224865_at	215925_s_at	201376_s_at	218253_s_at	211716_x_at	203039_s_at	218617_at	219467_at	1560587_s_at	233177_s_at	209217_s_at	212641_at	1553101_a_at	218612_s_at	223101_s_at	219125_s_at	201433_s_at	212454_x_at	203105_s_at	205419_at	218612_s_at	227427_at	215990_s_at	209177_at	232112_at	202723_s_at	205867_at	209117_at	217717_s_at	211272_s_at	1554903_at	203408_s_at	1569519_at	203409_at	1560071_a_at	223219_s_at	218479_s_at	225678_at
202266_at	202266_at	202117_at	217893_s_at	219657_s_at	200721_s_at	202180_s_at	223465_at	224462_s_at	211760_s_at	221711_s_at	201106_at	220195_at	200024_at	201001_s_at	200001_at	201433_s_at	212411_at	222156_x_at	203802_x_at	1555632_at	207583_at	223018_at	1553262_a_at	224727_at	204891_s_at	230621_at	221822_at	202689_at	209217_s_at	201924_at	1558304_s_at	217773_s_at	206060_s_at	215201_at	200644_at	234950_s_at	1553581_s_at	219008_at	231342_at
203584_at	203584_at	200886_s_at	220607_x_at	201472_at	220212_s_at	201481_s_at	222887_s_at	218498_s_at	212880_at	210949_s_at	200077_s_at	221960_s_at	203528_at	215275_at	211975_at	202128_at	200846_s_at	226463_at	222413_s_at	206686_at	225192_at	224626_at	36612_at	225154_at	200001_at	230827_at	218011_at	231003_at	201781_s_at	213850_s_at	209051_s_at	226780_s_at	206804_at	215919_s_at	223253_at	243797_at	223064_at	219472_at	238331_at
204009_s_at	204009_s_at	201007_at	225995_x_at	230261_at	213046_at	201700_at	228181_at	200621_at	202649_x_at	200024_at	200904_at	38447_at	224783_at	1552275_s_at	200936_at	203719_at	1560587_s_at	223120_at	91952_at	206470_at	212239_at	222047_s_at	207225_at	222693_at	223346_at	1560109_s_at	1568815_a_at	202354_s_at	225456_at	1552516_a_at	1552256_a_at	208756_at	218312_s_at	216161_at	231747_at	224835_at	224664_at	220183_s_at	238655_at
204853_at	204853_at	201863_at	204214_s_at	216863_s_at	203686_at	208938_at	201760_s_at	1560587_s_at	224719_s_at	219219_at	201095_at	225456_at	204891_s_at	210983_s_at	201284_s_at	201898_s_at	1553101_a_at	225847_at	202182_at	214959_s_at	218223_s_at	217719_at	207708_at	204243_at	206472_s_at	200644_at	217773_s_at	216940_x_at	212276_at	213277_at	210426_x_at	1553581_s_at	221601_s_at	220651_s_at	200814_at	201169_s_at	234344_at	220424_at
212622_at	212622_at	212039_x_at	224855_at	225074_at	205781_at	48580_at	205603_s_at	201516_at	200849_s_at	231370_at	206883_x_at	211142_x_at	214551_s_at	202206_at	207163_s_at	226463_at	224878_at	230559_x_at	207435_s_at	221220_s_at	201434_at	218059_at	238072_at	218268_at	203575_at	221485_at	1553581_s_at	221557_s_at	225205_at	243857_at	215411_s_at	212209_at	204458_at	223080_at	203803_at	201480_s_at	236275_at	223213_s_at
223090_x_at	223090_x_at	222398_s_at	200079_s_at	221208_s_at	1553102_a_at	37028_at	210125_s_at	217789_at	200824_at	220099_s_at	201481_s_at	227788_at	200725_x_at	222628_s_at	218225_at	223120_at	217923_at	201501_s_at	209352_s_at	204116_at	209362_at	207707_s_at	1553019_at	230652_at	201253_s_at	209205_s_at	209675_s_at	209518_at	218495_at	219192_at	37549_g_at	204786_s_at	209340_at	229540_at	228230_at	239086_at	218467_at	226213_at
223239_at	223239_at	223242_s_at	208774_at	202649_x_at	222047_s_at	202799_at	212239_at	217923_at	202546_at	201011_at	201700_at	222413_s_at	74694_s_at	207419_s_at	201253_s_at	208660_at	202659_at	208625_s_at	217734_s_at	212849_at	209304_x_at	223190_s_at	1554557_at	203313_s_at	205255_x_at	210461_s_at	225478_at	209873_s_at	213887_s_at	221734_at	209881_s_at	217774_s_at	212849_at	230004_at	202367_at	239841_at	202372_at	229933_at
224326_s_at	224326_s_at	204214_s_at	209165_at	201463_s_at	225969_at	222175_s_at	223532_at	202180_s_at	223097_at	205423_at	203528_at	224432_at	55872_at	206491_s_at	226027_at	208407_s_at	208938_at	200077_s_at	223492_s_at	221548_s_at	213459_at	203663_s_at	1556075_at	218791_s_at	214032_at	39582_at	201593_s_at	209857_s_at	203268_s_at	222538_s_at	204832_s_at	225190_x_at	224516_s_at	230529_at	220315_at	201466_s_at	208834_x_at	231599_x_at
225244_at	225244_at	219546_at	225813_at	224573_at	74694_s_at	222047_s_at	222047_s_at	200812_at	212334_at	230659_at	209177_at	215482_s_at	205255_x_at	216389_s_at	209217_s_at	200846_s_at	212045_at	200721_s_at	229393_at	1552656_s_at	202763_at	201500_s_at	1559132_at	202147_s_at	201434_at	201346_at	203533_s_at	221350_at	224727_at	223200_s_at	207761_s_at	208972_s_at	223464_at	232371_at	212759_s_at	203036_s_at	202629_at	238837_at
229785_at	229785_at	218027_at	1555278_a_at	217807_s_at	231017_at	225969_at	219071_x_at	212641_at	223451_s_at	213619_at	200622_x_at	223492_s_at	200826_at	225928_at	218417_s_at	218253_s_at	201011_at	217928_s_at	215089_s_at	226629_at	212635_at	225073_at	1565016_at	225626_at	201424_s_at	217100_s_at	234734_s_at	222293_at	232209_x_at	203803_at	221485_at	203103_s_at	203741_s_at	236512_at	218099_at	206359_at	1570511_at	243609_at
227552_at	204214_s_at	202138_x_at	202417_at	212155_at	209117_at	74694_s_at	228830_s_at	215275_at	204374_s_at	227364_at	218223_s_at	229393_at	201592_at	209653_at	202782_s_at	212641_at	223018_at	223346_at	229882_at	205867_at	223492_s_at	215737_x_at	203754_s_at	221485_at	224634_at	222562_s_at	222263_at	222515_x_at	1557228_at	226101_at	39582_at	205260_s_at	221760_at	237179_at	218599_at	211610_at	201338_x_at	244721_at
212259_s_at	219546_at	205191_at	211926_s_at	224846_at	218117_at	231017_at	200719_at	1552275_s_at	219324_at	200719_at	225294_s_at	1554903_at	201665_x_at	225131_at	209304_x_at	200990_at	211833_s_at	32541_at	227982_at	209037_s_at	212225_at	210097_s_at	205102_at	219862_s_at	202460_s_at	223701_s_at	232297_at	228230_at	217734_s_at	229010_at	206804_at	223064_at	222603_at	242424_at	219203_at	225509_at
200078_s_at	218027_at	200734_s_at	219798_s_at	212430_at	218225_at	219071_x_at	32541_at	200003_s_at	200018_at	204396_s_at	1555659_a_at	202526_at	201049_s_at	201781_s_at	221080_s_at	209177_at	203573_s_at	221476_s_at	207606_s_at	201948_at	203261_at	221706_s_at	205439_at	228785_at	234107_s_at	243042_at	203408_s_at	201452_at	217773_s_at	1562255_at	218312_s_at	201134_x_at	219481_at	242549_at	220091_at
201075_s_at	202138_x_at	1552318_at	205798_at	223101_s_at	55872_at	205255_x_at	210054_at	200990_at	200716_x_at	221700_s_at	204081_at	223295_s_at	221080_s_at	232591_s_at	210607_at	200622_x_at	200719_at	201424_s_at	210742_at	214877_at	229882_at	233864_s_at	205792_at	200704_at	228320_x_at	215936_s_at	209205_s_at	203795_s_at	212209_at	1556053_at	219528_s_at	213642_at	224984_at	244755_at
203508_at	205191_at	225126_at	223849_s_at	204960_at	201253_s_at	209333_at	209388_at	212045_at	203371_s_at	221960_s_at	200916_at	1553581_s_at	210607_at	203141_s_at	207707_s_at	213041_s_at	200012_x_at	203303_at	208103_s_at	217803_at	232216_at	203261_at	206006_s_at	203044_at	227002_at	231747_at	218510_x_at	239996_x_at	224502_s_at	1558739_at	238600_at	230069_at	209107_x_at	244784_at
204102_s_at	200734_s_at	205098_at	213746_s_at	203039_s_at	217719_at	206491_s_at	218333_at	218774_at	213540_at	209304_x_at	210075_at	223762_at	228320_x_at	1555996_s_at	208030_s_at	217733_s_at	209653_at	209118_s_at	209181_s_at	1554390_s_at	226952_at	229882_at	207048_at	219157_at	217838_s_at	1552656_s_at	219976_at	1556829_at	203580_s_at	212384_at	231747_at	210825_s_at	216048_s_at
201118_at	1552318_at	220005_at	211121_s_at	224756_s_at	200070_at	222425_s_at	221960_s_at	210046_s_at	212411_at	208739_x_at	209117_at	1559224_at	202723_s_at	208744_x_at	200051_at	200619_at	208739_x_at	203663_s_at	223295_s_at	208879_x_at	203313_s_at	202941_at	207061_at	204435_at	210097_s_at	244826_at	217100_s_at	201354_s_at	200874_s_at	213517_at	204116_at	210463_x_at	1562255_at
205237_at	225126_at	203748_x_at	202649_x_at	1554014_at	203092_at	41160_at	209304_x_at	222986_s_at	1560587_s_at	211503_s_at	218117_at	232644_x_at	211272_s_at	201539_s_at	218524_at	217719_at	234107_s_at	200969_at	1553581_s_at	210192_at	225309_at	209142_s_at	208009_s_at	1555638_a_at	223492_s_at	217717_s_at	223701_s_at	201569_s_at	220307_at	1554154_at	224516_s_at	208834_x_at	210463_x_at
235331_x_at	205098_at	205202_at	201463_s_at	1557455_s_at	218116_at	216389_s_at	213459_at	202107_s_at	218034_at	203303_at	206491_s_at	208972_s_at	217838_s_at	211272_s_at	219709_x_at	201204_s_at	225456_at	225073_at	211752_s_at	202354_s_at	243201_at	208756_at	209557_s_at	221702_s_at	224657_at	201133_s_at	243042_at	204390_at	205740_s_at	235623_at	214450_at	203478_at	207351_s_at
220199_s_at	220005_at	218512_at	224573_at	35776_at	223175_s_at	201204_s_at	225073_at	202926_at	218679_s_at	218059_at	200719_at	213747_at	225632_s_at	1554834_a_at	91952_at	200719_at	223190_s_at	233864_s_at	222487_s_at	1552516_a_at	221234_s_at	202457_s_at	211172_x_at	205068_s_at	204026_s_at	202354_s_at	204116_at	204870_s_at	208073_x_at	237943_at	203823_at	208895_s_at	212599_at
209323_at	203748_x_at	224750_at	203912_s_at	222447_at	203173_s_at	214032_at	202621_at	203677_s_at	201194_at	202572_s_at	202090_s_at	213642_at	222240_s_at	1564053_a_at	217838_s_at	201592_at	200043_at	215089_s_at	205260_s_at	203226_s_at	200691_s_at	201237_at	211613_s_at	234950_s_at	223361_at	1552516_a_at	201556_s_at	206276_at	220939_s_at	206370_at	200704_at	1563498_s_at	204916_at
211935_at	205202_at	207643_s_at	213590_at	227490_at	201781_s_at	208916_at	203802_x_at	203919_at	200812_at	1556579_s_at	204396_s_at	223236_at	231912_s_at	215990_s_at	203268_s_at	221476_s_at	201127_s_at	202505_at	225586_at	211230_s_at	1554342_s_at	211752_s_at	218278_at	243797_at	200910_at	203226_s_at	1552656_s_at	208100_x_at	218672_at	210136_at	209037_s_at	201441_at	218706_s_at
211941_s_at	218512_at	201714_at	213733_at	202825_at	209953_s_at	1558136_s_at	244661_at	214037_s_at	200024_at	218808_at	225928_at	226014_at	217946_s_at	213887_s_at	212968_at	211702_s_at	225073_at	223238_s_at	200098_s_at	33148_at	210439_at	218946_at	218430_s_at	202391_at	212439_at	211230_s_at	220939_s_at	211589_at	202689_at	210172_at	226917_s_at	202596_at	226157_at
226449_at	224750_at	203080_s_at	213334_x_at	213329_at	208186_s_at	209391_at	222977_at	218903_s_at	219219_at	209929_s_at	226027_at	203758_at	1554661_s_at	201835_s_at	223353_at	244519_at	202621_at	223361_at	209194_at	216940_x_at	207907_at	203197_s_at	221128_at	1554283_at	218375_at	33148_at	1554021_a_at	216120_s_at	226917_s_at	211097_s_at	228677_s_at	206506_s_at	230788_at
203137_at	207643_s_at	205633_s_at	225883_at	212411_at	204473_s_at	233487_s_at	217946_s_at	205255_x_at	212433_x_at	223925_s_at	212658_at	201815_s_at	226353_at	225833_at	218011_at	209143_s_at	203268_s_at	200602_at	203580_s_at	221557_s_at	206098_at	1565269_s_at	1553778_at	201926_s_at	218710_at	205068_s_at	203803_at	217670_at	205047_s_at	213957_s_at	204912_at	214661_s_at	232686_at
224754_at	201714_at	218519_at	209282_at	200846_s_at	227540_at	203173_s_at	210097_s_at	209333_at	218074_at	202723_s_at	209398_at	232297_at	212590_at	210317_s_at	216326_s_at	207707_s_at	217749_at	200845_s_at	207761_s_at	1555355_a_at	224516_s_at	217725_x_at	222114_x_at	201939_at	201848_s_at	243857_at	226101_at	218623_at	219725_at	221673_s_at	210879_s_at	221599_at
209308_s_at	203080_s_at	223174_at	216388_s_at	208887_at	209388_at	201781_s_at	204178_s_at	202090_s_at	201245_s_at	91952_at	212792_at	212429_s_at	209818_s_at	212225_at	215089_s_at	217838_s_at	220104_at	202457_s_at	204793_at	1557910_at	225075_at	212429_s_at	222461_s_at	203045_at	204839_at	219192_at	229010_at	221079_s_at	204912_at	225863_s_at	218529_at	238911_at
210250_x_at	205633_s_at	224414_s_at	226405_s_at	201106_at	218333_at	209953_s_at	221706_s_at	201434_at	210418_s_at	205086_s_at	213620_s_at	1569495_at	219810_at	225154_at	227392_at	234725_s_at	210317_s_at	200910_at	207541_s_at	229684_s_at	223267_at	204116_at	223653_x_at	204470_at	205260_s_at	221734_at	209107_x_at	225015_s_at	210825_s_at	227406_at	220987_s_at
201966_at	218519_at	202649_x_at	201709_s_at	208625_s_at	221960_s_at	208186_s_at	215482_s_at	203173_s_at	213897_s_at	221706_s_at	203303_at	204540_at	202457_s_at	1554571_at	200910_at	210097_s_at	222617_s_at	225478_at	208073_x_at	1555275_a_at	228785_at	220307_at	224075_s_at	205249_at	225422_at	222538_s_at	214705_at	227287_at	216048_s_at	238220_at
229325_at	223174_at	201463_s_at	200791_s_at	219040_at	209304_x_at	204473_s_at	218011_at	209388_at	209538_at	217734_s_at	208002_s_at	1560109_s_at	215411_s_at	202457_s_at	209675_s_at	215482_s_at	203261_at	212209_at	226917_s_at	202062_s_at	244826_at	209213_at	226263_at	207008_at	209881_s_at	223200_s_at	224151_s_at	227781_x_at	202367_at	241763_s_at
216274_s_at	224414_s_at	224573_at	202931_x_at	1560587_s_at	213459_at	227540_at	202209_at	208739_x_at	225148_at	233864_s_at	212923_s_at	204832_s_at	223072_s_at	200641_s_at	212189_s_at	217734_s_at	238041_at	208832_at	226561_at	203294_s_at	221563_at	207541_s_at	227024_s_at	207387_s_at	212086_x_at	1561130_at	212695_at	229527_s_at	201480_s_at	242456_at
200614_at	224855_at	203912_s_at	224719_s_at	201516_at	208739_x_at	225073_at	217734_s_at	211503_s_at	228830_s_at	218586_at	213866_at	232811_x_at	226521_s_at	1567458_s_at	221827_at	222617_s_at	200641_s_at	211951_at	219157_at	206620_at	203837_at	223267_at	227398_s_at	212244_at	203580_s_at	242287_at	210266_s_at	235485_at	200632_s_at
223034_s_at	200079_s_at	213590_at	200849_s_at	218034_at	211503_s_at	202621_at	233864_s_at	38447_at	202090_s_at	226574_at	228618_at	236275_at	229590_at	201727_s_at	223072_s_at	202541_at	213600_at	227293_at	212894_at	206943_at	239329_at	220939_s_at	229462_at	219434_at	210439_at	201169_s_at	204640_s_at	236271_at	231764_at
218109_s_at	208774_at	213733_at	200824_at	218679_s_at	38447_at	203802_x_at	218586_at	209143_s_at	200826_at	208756_at	209929_s_at	1557886_at	201848_s_at	204427_s_at	228301_x_at	208051_s_at	201237_at	208754_s_at	204435_at	207099_s_at	219157_at	200814_at	230145_at	220123_at	218046_s_at	205187_at	217864_s_at	239428_at
31874_at	209165_at	213334_x_at	202546_at	221711_s_at	209143_s_at	244661_at	226574_at	234107_s_at	200012_x_at	223219_s_at	223925_s_at	1559989_at	200817_x_at	1565269_s_at	223363_at	200602_at	217774_s_at	203758_at	218269_at	208423_s_at	212894_at	212132_at	230549_at	221994_at	226629_at	207237_at	219496_at	239627_at
1552610_a_at	225813_at	225883_at	202788_at	210949_s_at	234107_s_at	222977_at	216326_s_at	225490_at	209362_at	213945_s_at	201539_s_at	1560477_a_at	213801_x_at	217725_x_at	225480_at	218038_at	201690_s_at	217100_s_at	231003_at	1552541_at	1555638_a_at	1554390_s_at	230603_at	223596_at	218269_at	209727_at	222111_at	240239_at
238469_at	1555278_a_at	209282_at	200966_x_at	200077_s_at	225490_at	222413_s_at	241908_at	222413_s_at	41220_at	224023_s_at	215737_x_at	214934_at	221234_s_at	208670_s_at	201272_at	213600_at	204868_at	211856_x_at	205047_s_at	210537_s_at	221702_s_at	223248_at	230709_x_at	228416_at	209310_s_at	211791_s_at	223314_at
217992_s_at	202417_at	216388_s_at	208406_s_at	200904_at	203303_at	227002_at	223492_s_at	227002_at	228764_s_at	213600_at	216326_s_at	1554580_a_at	229841_at	213875_x_at	209881_s_at	208972_s_at	213747_at	226629_at	213850_s_at	210958_s_at	232138_at	209310_s_at	231290_at	234055_s_at	228677_s_at	212529_at
201576_s_at	211926_s_at	226405_s_at	200661_at	201095_at	201665_x_at	221270_s_at	229393_at	221270_s_at	201781_s_at	201237_at	241908_at	1554614_a_at	209881_s_at	231258_at	200098_s_at	226521_s_at	201727_s_at	226917_s_at	219481_at	211192_s_at	1561195_at	209518_at	232006_at	239878_at	224835_at	239723_at
211971_s_at	219798_s_at	201709_s_at	200675_at	1553101_a_at	201049_s_at	224735_at	1554903_at	224735_at	209388_at	217774_s_at	200602_at	1555330_at	203408_s_at	233080_s_at	232297_at	229590_at	204427_s_at	226561_at	224984_at	1553679_s_at	228373_at	222130_s_at	234456_at
203665_at	205798_at	200791_s_at	203176_s_at	201001_s_at	209118_s_at	202326_at	202526_at	202326_at	218333_at	211752_s_at	200845_s_at	1556429_a_at	206060_s_at	222263_at	225626_at	225309_at	200691_s_at	217803_at	1555998_at	217007_s_at	203810_at	208152_s_at	235968_at
202043_s_at	223849_s_at	202931_x_at	224916_at	224878_at	225413_at	219709_x_at	1554661_s_at	217946_s_at	203303_at	222487_s_at	224502_s_at	1556621_a_at	225626_at	1554868_s_at	217100_s_at	204839_at	202397_at	203837_at	213326_at	217445_s_at	207515_s_at	208777_s_at	237427_at
207543_s_at	213746_s_at	224719_s_at	204392_at	201584_s_at	1553587_a_at	218495_at	226353_at	210097_s_at	201665_x_at	225190_x_at	231643_s_at	1557190_at	200644_at	203758_at	210543_s_at	203103_s_at	210715_s_at	239329_at	204873_at	217489_s_at	207826_s_at	201190_s_at	1553454_at
226106_at	211121_s_at	200849_s_at	215706_x_at	218037_at	218059_at	209929_s_at	212590_at	204178_s_at	201049_s_at	222988_s_at	201938_at	1557388_at	203580_s_at	201815_s_at	203190_at	218403_at	226018_at	200814_at	1569315_s_at	220589_s_at	214335_at	202309_at	238114_at
227624_at	226093_at	200824_at	235145_at	208322_s_at	202572_s_at	223925_s_at	209818_s_at	223295_s_at	209118_s_at	231643_s_at	217106_x_at	1560224_at	207761_s_at	203408_s_at	200060_s_at	201727_s_at	200644_at	212132_at	202406_s_at	229082_at	219515_at	203283_s_at	238869_at
225327_at	222624_s_at	202546_at	210785_s_at	222047_s_at	1556579_s_at	202723_s_at	219810_at	223361_at	225413_at	201938_at	209881_s_at	1560531_at	204793_at	206060_s_at	204116_at	234344_at	221428_s_at	205773_at	203146_s_at	229440_at	225470_at	208740_at	243812_at
222416_at	200893_at	202788_at	203104_at	225969_at	218808_at	91952_at	210317_s_at	217773_s_at	1553587_a_at	217106_x_at	222263_at	1561132_at	1555632_at	217100_s_at	212849_at	200052_s_at	202101_s_at	203044_at	204510_at	1553021_s_at	226091_s_at	223247_at	243900_at
202265_at	220890_s_at	200966_x_at	225129_at	74694_s_at	208002_s_at	205086_s_at	212225_at	226780_s_at	219709_x_at	213747_at	1554868_s_at	1563839_at	206686_at	210543_s_at	221548_s_at	209194_at	218292_s_at	201133_s_at	209578_s_at	238528_at	242088_at
222976_s_at	225352_at	208406_s_at	200787_s_at	231017_at	212923_s_at	201539_s_at	225154_at	208756_at	218495_at	213642_at	200098_s_at	1564504_at	210439_at	221428_s_at	224516_s_at	220094_s_at	203190_at	201924_at	209707_at	238699_s_at
217933_s_at	201376_s_at	200661_at	201017_at	209117_at	213866_at	215737_x_at	1554571_at	223219_s_at	221706_s_at	223236_at	209194_at	1569307_s_at	207907_at	202101_s_at	225075_at	232297_at	200060_s_at	203741_s_at	210050_at	240947_at
224865_at	219657_s_at	200675_at	204247_s_at	218117_at	228618_at	224432_at	215089_s_at	213945_s_at	215482_s_at	226014_at	220094_s_at	1569362_at	221485_at	218292_s_at	220307_at	203190_at	225125_at	221760_at	215689_s_at	242019_at
202117_at	201472_at	203176_s_at	212041_at	218225_at	225456_at	211272_s_at	227392_at	224023_s_at	218011_at	221234_s_at	210715_s_at	1569995_at	218046_s_at	211856_x_at	209213_at	225125_at	226629_at	222603_at	218148_at
200886_s_at	230261_at	224916_at	216041_x_at	55872_at	211142_x_at	217838_s_at	222617_s_at	200602_at	202209_at	229841_at	226018_at	202597_at	209205_s_at	206470_at	219862_s_at	207541_s_at	205867_at	202372_at	218265_at
201007_at	216863_s_at	204392_at	217729_s_at	201253_s_at	227788_at	225632_s_at	202541_at	200845_s_at	223295_s_at	201727_s_at	208754_s_at	206104_at	210461_s_at	214959_s_at	201556_s_at	208073_x_at	209037_s_at	214662_at	219317_at
201863_at	225074_at	215706_x_at	223259_at	217719_at	221080_s_at	222240_s_at	208051_s_at	1553581_s_at	223361_at	204427_s_at	1555688_s_at	206742_at	39582_at	221220_s_at	203694_s_at	1552656_s_at	201948_at	202820_at	227485_at
212039_x_at	221208_s_at	235145_at	212411_at	200070_at	210607_at	231912_s_at	203261_at	223762_at	217773_s_at	1565269_s_at	201559_s_at	206895_at	201346_at	206098_at	213402_at	223267_at	214877_at	217988_at
222398_s_at	218026_at	210785_s_at	200846_s_at	203092_at	228320_x_at	1554834_a_at	238041_at	1559224_at	226780_s_at	217725_x_at	203105_s_at	207012_at	218510_x_at	222562_s_at	205740_s_at	228785_at	221563_at	222674_at
223242_s_at	1552310_at	203104_at	208887_at	218116_at	232591_s_at	1564053_a_at	202505_at	232644_x_at	213600_at	208670_s_at	222717_at	207178_s_at	219976_at	223701_s_at	214450_at	244826_at	1554021_a_at	222825_at
201956_s_at	221500_s_at	225129_at	201106_at	223175_s_at	203141_s_at	215990_s_at	223238_s_at	202457_s_at	201237_at	213875_x_at	202147_s_at	208305_at	206804_at	243042_at	203823_at	220939_s_at	217717_s_at	224722_at
218020_s_at	223223_at	200787_s_at	208625_s_at	219071_x_at	1555996_s_at	213887_s_at	229882_at	215411_s_at	217774_s_at	231258_at	212086_x_at	208402_at	219915_s_at	215936_s_at	223464_at	200704_at	202689_at	225302_at
200005_at	227730_at	201017_at	219040_at	205255_x_at	208744_x_at	201835_s_at	227982_at	200641_s_at	211752_s_at	233080_s_at	241701_at	1553147_at	218312_s_at	231747_at	218860_at	218672_at	219997_s_at	226939_at
200613_at	202115_s_at	204247_s_at	1560587_s_at	209333_at	207707_s_at	225833_at	207606_s_at	1567458_s_at	222487_s_at	201272_at	222892_s_at	214275_at	219528_s_at	203134_at	224477_s_at	239014_at	201514_s_at	229355_at
204132_s_at	223222_at	212041_at	201516_at	206491_s_at	208030_s_at	203268_s_at	210742_at	200910_at	225190_x_at	234344_at	208690_s_at	214747_at	238600_at	200874_s_at	200948_at	218467_at	202070_s_at	229588_at
208885_at	206437_at	216041_x_at	218034_at	222425_s_at	200051_at	212968_at	208103_s_at	209675_s_at	222988_s_at	200052_s_at	221748_s_at	216892_at	230069_at	227039_at	201113_at	213062_at	212879_x_at
1552628_a_at	201267_s_at	217729_s_at	218679_s_at	41160_at	218524_at	223353_at	209181_s_at	212189_s_at	224502_s_at	200691_s_at	201005_at	217377_x_at	221601_s_at	210235_s_at	203025_at	217972_at	219382_at
211968_s_at	231059_x_at	223259_at	221711_s_at	216389_s_at	223190_s_at	234725_s_at	222693_at	221827_at	208972_s_at	202397_at	201844_s_at	217564_s_at	204458_at	218420_s_at	203456_at	201285_at	222837_s_at
214437_s_at	204481_at	217807_s_at	210949_s_at	201204_s_at	200043_at	217749_at	1555562_a_at	218038_at	223072_s_at	232112_at	201905_s_at	218544_s_at	209340_at	200778_s_at	206688_s_at	218919_at
205661_s_at	213634_s_at	212155_at	200077_s_at	214032_at	201127_s_at	220104_at	232216_at	225478_at	226521_s_at	228610_at	202016_at	219502_at	223253_at	202226_s_at	207727_s_at	218862_at
221269_s_at	222631_at	224846_at	200904_at	208916_at	203663_s_at	202182_at	226952_at	212209_at	229590_at	204666_s_at	202554_s_at	219778_at	225562_at	204216_s_at	212167_s_at	31807_at
234710_s_at	218982_s_at	212430_at	201095_at	1558136_s_at	200969_at	207435_s_at	202941_at	208832_at	201848_s_at	1554342_s_at	202708_s_at	221238_at	200029_at	207968_s_at	218537_at
200656_s_at	202543_s_at	223101_s_at	1553101_a_at	209391_at	212454_x_at	209352_s_at	209142_s_at	211951_at	200817_x_at	231302_at	203414_at	224240_s_at	202552_s_at	209137_s_at	218600_at
208723_at	219200_at	204960_at	201001_s_at	233487_s_at	202763_at	212009_s_at	204243_at	227293_at	213801_x_at	230621_at	205253_at	225341_at	204612_at	209316_s_at	218887_at
216483_s_at	218936_s_at	203039_s_at	224878_at	228830_s_at	212635_at	202879_s_at	218268_at	203313_s_at	228301_x_at	230827_at	206049_at	225714_s_at	1552770_s_at	209372_x_at	218922_s_at
212515_s_at	226580_at	224756_s_at	201584_s_at	200719_at	201500_s_at	203718_at	230652_at	204535_s_at	223363_at	234734_s_at	206963_s_at	1553633_s_at	211715_s_at	210971_s_at	219408_at
200042_at	235085_at	1554014_at	218037_at	32541_at	213585_s_at	210935_s_at	224657_at	212439_at	225480_at	233314_at	207206_s_at	228548_at	214838_at	214931_s_at	220748_s_at
211623_s_at	206238_s_at	1557455_s_at	208322_s_at	210054_at	1568770_at	1553535_a_at	204026_s_at	218375_at	225309_at	226880_at	208855_s_at	229464_at	218316_at	222773_s_at	222854_s_at
201892_s_at	212572_at	35776_at	210125_s_at	202090_s_at	202755_s_at	215984_s_at	210426_x_at	218710_at	204839_at	227260_at	215017_s_at	231871_at	219179_at	223088_x_at	223964_x_at
217832_at	209313_at	222447_at	201194_at	201434_at	212210_at	218850_s_at	1568815_a_at	201593_s_at	203103_s_at	204110_at	218033_s_at	232458_at	219724_s_at	239072_at	230031_at
228204_at	44111_at	227490_at	206883_x_at	200826_at	243186_at	230884_s_at	223506_at	203533_s_at	218403_at	207688_s_at	218175_at	234541_s_at	225802_at	242569_at
204599_s_at	212153_at	202825_at	211716_x_at	200012_x_at	226023_at	206441_s_at	203053_at	204786_s_at	201690_s_at	213918_s_at	218935_at	234720_s_at	226770_at
201058_s_at	221970_s_at	213329_at	217789_at	209362_at	209244_s_at	224727_at	209674_at	219237_s_at	204868_at	214139_at	219708_at	237589_at	227805_at
212399_s_at	222815_at	201364_s_at	217923_at	41220_at	210499_s_at	202290_at	228177_at	37549_g_at	205260_s_at	215994_x_at	220496_at	238029_s_at
212639_x_at	221081_s_at	230322_at	202659_at	228764_s_at	219102_at	202993_at	1558732_at	203409_at	225586_at	227953_at	222477_s_at	240845_at
208806_at	205452_at	223097_at	218253_s_at	204396_s_at	219636_s_at	203564_at	232469_x_at	212004_at	243201_at	229368_s_at	223503_at	242006_at
1566448_at	221658_s_at	212334_at	200721_s_at	221700_s_at	235641_at	212914_at	1553133_at	223436_s_at	218946_at	229600_s_at	224593_at	242781_at
212038_s_at	228039_at	223451_s_at	220212_s_at	225928_at	212276_at	228910_at	238509_at	1564521_x_at	203197_s_at	231508_s_at	225354_s_at	243887_at
201320_at	224454_at	204374_s_at	213046_at	226027_at	225205_at	239023_at	213164_at	1552373_s_at	218791_s_at	231698_at	230291_s_at	244738_at
206061_s_at	214429_at	206150_at	203686_at	212658_at	201492_s_at	221822_at	218100_s_at	203050_at	225422_at	237606_at	230695_s_at	59631_at
218733_at	218449_at	212518_at	205781_at	209398_at	217647_at	203643_at	1568781_at	210028_s_at	223064_at	242844_at	244751_at	78047_s_at
230656_s_at	210962_s_at	219150_s_at	1553102_a_at	212792_at	227165_at	204104_at	201535_at	213007_at	201134_x_at	243123_at
200777_s_at	221891_x_at	226111_s_at	202180_s_at	213620_s_at	234319_at	232209_x_at	202538_s_at	213504_at	224664_at
223234_at	218071_s_at	201506_at	201481_s_at	209217_s_at	203230_at	1557228_at	202684_s_at	213555_at	200007_at
201233_at	219854_at	223465_at	201700_at	220195_at	223455_at	217951_s_at	205355_at	214259_s_at	226466_s_at
215925_s_at	216203_at	222887_s_at	208938_at	201592_at	206398_s_at	1558304_s_at	205998_x_at	217968_at	205036_at
217893_s_at	204350_s_at	228181_at	48580_at	209653_at	228079_at	209051_s_at	210710_at	218338_at	205087_at
220607_x_at	218061_at	201760_s_at	37028_at	225131_at	1554780_a_at	1552256_a_at	213989_x_at	218758_s_at	218493_at
225995_x_at	203090_at	205603_s_at	202799_at	218417_s_at	1556607_at	218881_s_at	218009_s_at	218816_at	224364_s_at
220973_s_at	203246_s_at	219324_at	222175_s_at	202782_s_at	1557052_at	204691_x_at	219248_at	221521_s_at	225462_at
224711_at	225196_s_at	201433_s_at	212239_at	221476_s_at	1569861_at	212948_at	223555_at	226488_at	225749_at
200950_at	201659_s_at	223004_s_at	223532_at	211702_s_at	202711_at	212682_s_at	226095_s_at	228184_at	229181_s_at
208924_at	226321_at	209130_at	200812_at	244519_at	203737_s_at	219101_x_at	238686_at	228524_at	230443_at
212798_s_at	209233_at	202128_at	212641_at	201424_s_at	203844_at	207556_s_at	239081_at	230018_at	235937_at
220746_s_at	219467_at	218617_at	215275_at	213347_x_at	204734_at	213490_s_at	240126_x_at	230718_at	50374_at
221896_s_at	211760_s_at	224462_s_at	1552275_s_at	207087_x_at	205226_at	1557303_at	242062_at	235541_at
215785_s_at	212880_at	218498_s_at	200003_s_at	233557_s_at	207033_at	201439_at	51176_at	1553300_a_at
214394_x_at	236778_at	200621_at	200990_at	224634_at	207911_s_at	203055_s_at
201263_at	217939_s_at	200018_at	212045_at	202460_s_at	207959_s_at	203422_at
202084_s_at	218768_at	200716_x_at	218774_at	208900_s_at	209775_x_at	206076_at
218487_at	221652_s_at	203371_s_at	210046_s_at	224970_at	209830_s_at	206480_at
201154_x_at	201047_x_at	213540_at	222986_s_at	201945_at	210165_at	207813_s_at
211922_s_at	223396_at	203719_at	202107_s_at	213081_at	211705_s_at	209229_s_at
200034_s_at	204937_s_at	228497_at	202926_at	235626_at	213384_x_at	209528_s_at
210541_s_at	219124_at	222156_x_at	203677_s_at	200741_s_at	214346_at	209878_s_at
209058_at	1552497_a_at	202607_at	203919_at	229945_at	218044_x_at	209998_at
208676_s_at	212990_at	213828_x_at	214037_s_at	226446_at	218402_s_at	211060_x_at
202078_at	202594_at	222688_at	218903_s_at	212818_s_at	218965_s_at	213244_at
238711_s_at	220933_s_at	223201_s_at	200024_at	201249_at	221005_s_at	214908_s_at
223988_x_at	200054_at	216903_s_at	219219_at	200831_s_at	221408_x_at	215233_at
225873_at	236226_at	233177_s_at	212433_x_at	223375_at	221463_at	217847_s_at
201097_s_at	206337_at	208262_x_at	218074_at	218418_s_at	1553802_a_at	218767_at
204031_s_at	211754_s_at	221196_x_at	201245_s_at	239142_at	222292_at	219068_x_at
207346_at	213168_at	236101_at	210418_s_at	206257_at	222888_at	219541_at
220498_at	1554915_a_at	224232_s_at	213897_s_at	207226_at	224360_s_at	220661_s_at
233387_s_at	201604_s_at	211275_s_at	209538_at	207714_s_at	226491_x_at	221247_s_at
209820_s_at	208911_s_at	201898_s_at	225148_at	208537_at	229868_s_at	222138_s_at
203429_s_at	209055_s_at	201720_s_at	231370_at	209019_s_at	232076_at	225437_s_at
209421_at	216100_s_at	221060_s_at	220099_s_at	209366_x_at	233018_at	228689_at
200750_s_at	203927_at	207691_x_at	201011_at	209744_x_at	236060_at	233803_s_at
201146_at	203776_at	218740_s_at	205423_at	225156_at	237869_at	234106_s_at
224596_at	203201_at	224887_at	230659_at	227619_at	240140_s_at
225647_s_at	218771_at	200827_at	213619_at	227683_x_at	241990_at
212588_at	228145_s_at	206380_s_at	227364_at	229799_s_at	242190_at
232032_x_at	213044_at	208438_s_at	203528_at	235760_at	1552496_a_at
201314_at	218230_at	226463_at	209177_at	243579_at
219413_at	212410_at	223120_at	200622_x_at
201177_s_at	234979_at	208660_at	218223_s_at
231870_s_at	202172_at	208407_s_at	225294_s_at
202664_at	210766_s_at	225847_at	1555659_a_at
206875_s_at	218133_s_at	219125_s_at	204081_at
222394_at	218614_at	230559_x_at	200916_at
211999_at	218496_at	201501_s_at	210075_at
218738_s_at	218135_at	228771_at	217928_s_at
216977_x_at	212837_at	201594_s_at	224783_at
217822_at	215905_s_at	1552472_a_at	204891_s_at
218616_at	226159_at	242288_s_at	214551_s_at
237210_at	216321_s_at	204951_at	200725_x_at
203905_at	202584_at	205419_at	210983_s_at
201225_s_at	209028_s_at	207583_at	202206_at
221553_at	218171_at	225192_at	222628_s_at
203909_at	226345_at	226577_at	207419_s_at
210027_s_at	213153_at	217894_at	213041_s_at
201623_s_at	212535_at	208923_at	218612_s_at
213145_at	200868_s_at	212501_at	200001_at
200670_at	211547_s_at	209238_at	211975_at
212087_s_at	227187_at	209034_at	200936_at
202529_at	233813_at	205159_at	201284_s_at
209123_at	217957_at	212830_at	207163_s_at
212145_at	213233_s_at	226507_at	217733_s_at
202591_s_at	202980_s_at	223212_at	200619_at
1553974_at	203406_at	225039_at	223018_at
200036_s_at	204700_x_at	227060_at	211833_s_at
200074_s_at	213528_at	202767_at	203573_s_at
200809_x_at	219303_at	213400_s_at	223346_at
211972_x_at	223022_s_at	219229_at	224626_at
202143_s_at	244103_at	225764_at	206472_s_at
220597_s_at	217028_at	225998_at	203575_at
223071_at	219243_at	205425_at	223050_s_at
200853_at	219209_at	203732_at	204021_s_at
224060_s_at	202246_s_at	205590_at	223656_s_at
218341_at	202666_s_at	205790_at	227079_at
218992_at	219777_at	55065_at	206074_s_at
221531_at	226843_s_at	217962_at	202518_at
214000_s_at	218056_at	230789_at	222995_s_at
212044_s_at	207734_at	232763_at	216033_s_at
217755_at	235071_at	204526_s_at	201779_s_at
209760_at	200045_at	219358_s_at	235526_at
213705_at	222732_at	202449_s_at	202145_at
225564_at	225507_at	204225_at	203258_at
200782_at	205831_at	224218_s_at	210982_s_at
227322_s_at	221865_at	228220_at	224578_at
227428_at	213107_at	218222_x_at	224703_at
200837_at	225853_at	222639_s_at	203281_s_at
207198_s_at	202149_at	203458_at	217414_x_at
225997_at	207796_x_at	203799_at	201271_s_at
201626_at	223424_s_at	217989_at	201600_at
200790_at	1560720_at	228949_at	201684_s_at
201733_at	1569189_at	1556346_at	203370_s_at
219351_at	212921_at	200975_at	203524_s_at
202501_at	229450_at	202017_at	203668_at
200863_s_at	224652_at	202108_at	203696_s_at
201528_at	202184_s_at	203041_s_at	204824_at
204627_s_at	229433_at	203335_at	208973_at
208786_s_at	200856_x_at	203857_s_at	209312_x_at
212289_at	219405_at	204043_at	212677_s_at
201580_s_at	225902_at	204542_at	227625_s_at
219618_at	206613_s_at	206214_at	232936_at
202642_s_at	225623_at	206643_at	37950_at
233858_at	223250_at	208982_at
218806_s_at	217907_at	1552632_a_at
210039_s_at	242903_at	209516_at
226771_at	222869_s_at	209531_at
212413_at	202502_at	211612_s_at
224985_at	213878_at	212598_at
205315_s_at	218104_at	212856_at
205599_at	228920_at	213572_s_at
209112_at	201341_at	216268_s_at
200992_at	203144_s_at	217995_at
206920_s_at	203830_at	218627_at
223831_x_at	205198_s_at	219344_at
204369_at	206853_s_at	221036_s_at
1559618_at	206914_at	222303_at
203357_s_at	208843_s_at	222468_at
202942_at	209433_s_at	224025_s_at
203459_s_at	211717_at	226208_at
209140_x_at	211773_s_at	226841_at
201349_at	212129_at	226918_at
213648_at	213192_at	229577_at
218526_s_at	217792_at	235368_at
200945_s_at	218866_s_at	236154_at
214709_s_at	219006_at
201327_s_at	219350_s_at
224800_at	219363_s_at
204982_at	221552_at
1555844_s_at	222642_s_at
201669_s_at	222754_at
200600_at	222889_at
212250_at	223229_at
201443_s_at	225545_at
217812_at	225690_at
201034_at	225890_at
212277_at	226387_at
218575_at	226551_at
224599_at	228201_at
200798_x_at	229603_at
202360_at	238572_at
202925_s_at	239761_at
210279_at	242761_s_at
228149_at
227501_at
209220_at
212229_s_at
218191_s_at
230141_at
220739_s_at
239355_at
201085_s_at
202033_s_at
205066_s_at
203521_s_at
212420_at
212007_at
200618_at
1562368_at
201257_x_at
201078_at
203302_at
218421_at
221586_s_at
201586_s_at
1554239_s_at
1554266_at
1557189_at
200735_x_at
201847_at
202119_s_at
202520_s_at
202762_at
208841_s_at
208953_at
212072_s_at
213416_at
213980_s_at
214970_s_at
217103_at
224434_s_at
224709_s_at
225399_at
225429_at
232273_at
243414_at
