# Supplementary material for: Integrating Factor Analysis and a Transgenic Mouse Model to Reveal a Peripheral Blood Predictor of Breast Tumors
Source: BMC Med Genomics. 2011 Jul 22;4:61. doi: 10.1186/1755-8794-4-61 (PMC3178481; doi:10.1186/1755-8794-4-61)
Supplement: Additional File 9 — BMC_Miniwebsite Tabular documents generated from the functional annotation of the top 3 factors. [file 1755-8794-4-61-S9.ZIP › BMC_MiniWebsite/Swapped_Factor_Model_files/Swapped_Factor_Model.css]

.style {
    padding: 4px;
}
.paragraph_style {
    color: rgb(167, 167, 167);
    font-family: 'Arial-BoldMT', 'Arial', sans-serif;
    font-size: 18px;
    font-stretch: normal;
    font-style: normal;
    font-variant: normal;
    font-weight: 700;
    letter-spacing: 0;
    line-height: 21px;
    margin-bottom: 0px;
    margin-left: 0px;
    margin-right: 0px;
    margin-top: 0px;
    opacity: 1.00;
    padding-bottom: 0px;
    padding-top: 0px;
    text-align: center;
    text-decoration: none;
    text-indent: 0px;
    text-transform: none;
}
.style_External_630_50 {
    position: relative;
}
.style_SkipStroke {
    background: transparent;
    opacity: 1.00;
}
.style_SkipStroke_1 {
    background: transparent;
    opacity: 1.00;
}
.Body {
    color: rgb(88, 77, 77);
    font-family: 'ArialMT', 'Arial', sans-serif;
    font-size: 15px;
    font-stretch: normal;
    font-style: normal;
    font-variant: normal;
    font-weight: 400;
    letter-spacing: 0;
    line-height: 20px;
    margin-bottom: 0px;
    margin-left: 0px;
    margin-right: 0px;
    margin-top: 0px;
    opacity: 1.00;
    padding-bottom: 0px;
    padding-top: 0px;
    text-align: left;
    text-decoration: none;
    text-indent: 0px;
    text-transform: none;
}
.Header {
    color: rgb(167, 167, 167);
    font-family: 'Arial-BoldMT', 'Arial', sans-serif;
    font-size: 36px;
    font-stretch: normal;
    font-style: normal;
    font-variant: normal;
    font-weight: 700;
    letter-spacing: 0;
    line-height: 42px;
    margin-bottom: 0px;
    margin-left: 0px;
    margin-right: 0px;
    margin-top: 0px;
    opacity: 1.00;
    padding-bottom: 0px;
    padding-top: 0px;
    text-align: center;
    text-decoration: none;
    text-indent: 0px;
    text-transform: none;
}
.Normal {
    padding: 4px;
}
.Normal_External_630_50 {
    position: relative;
}
.graphic_generic_header_textbox_style_default_SkipStroke {
    background: transparent;
    opacity: 1.00;
}
.graphic_textbox_layout_style_default {
    padding: 4px;
}
.graphic_textbox_layout_style_default_External_491_558 {
    position: relative;
}
.graphic_textbox_style_default_SkipStroke {
    background: transparent;
    opacity: 1.00;
}
a {
    color: rgb(88, 77, 77);
    text-decoration: underline;
}
a:visited {
    color: rgb(121, 121, 121);
    text-decoration: underline;
}
a:hover {
    color: rgb(0, 0, 0);
    text-decoration: underline;
}
.bumper {
    font-size: 1px;
    line-height: 1px;
}
#widget0 a:hover {
    color: rgb(0, 0, 0);
    text-decoration: underline;
}
#widget0 a:visited {
    color: rgb(121, 121, 121);
    text-decoration: underline;
}
#widget0 a {
    color: rgb(88, 77, 77);
    text-decoration: underline;
}
.spacer {
    font-size: 1px;
    line-height: 1px;
}
body { 
    -webkit-text-size-adjust: none;
}
div { 
    overflow: visible; 
}
img { 
    border: none; 
}
.InlineBlock { 
    display: inline; 
}
.InlineBlock { 
    display: inline-block; 
}
.inline-block {
    display: inline-block;
    vertical-align: baseline;
    margin-bottom:0.3em;
}
.inline-block.shape-with-text {
    vertical-align: bottom;
}
.vertical-align-middle-middlebox {
    display: table;
}
.vertical-align-middle-innerbox {
    display: table-cell;
    vertical-align: middle;
}
div.paragraph {
    position: relative;
}
li.full-width {
    width: 100;
}
